# Supplementary material for: Song variation of the South Eastern Indian Ocean pygmy blue whale population in the Perth Canyon, Western Australia
Source: PLoS One. 2019 Jan 22;14(1):e0208619. doi: 10.1371/journal.pone.0208619 (PMC6342329; doi:10.1371/journal.pone.0208619)
Supplement: S1 Data — (XLSX) [file pone.0208619.s002.xlsx]

## Sheet: Sheet1
location	#		year	month	phrase	ISI	unit break code
canyon	2016_1		2016	1	3P	170	0
canyon	2016_2		2016	1	3P	180	2
canyon	2016_3		2016	1	UNID		0
canyon	2016_4		2016	1	3P	180	2
canyon	2016_5		2016	1	3P	200	0
canyon	2016_6		2016	1	2P		0
canyon	2016_7		2016	1	2P	95	0
canyon	2016_8		2016	1	3P		2
canyon	2016_9		2016	1	3P		0
canyon	2016_10		2016	1	2P		2
canyon	2016_11		2016	1	3P		2
canyon	2016_12		2016	1	2P	140	0
canyon	2016_13		2016	1	3P		2
canyon	2016_14		2016	1	3P	180	0
canyon	2016_15		2016	1	3P		0
canyon	2016_16		2016	1	3P		0
canyon	2016_17		2016	1	3P	180	0
canyon	2016_18		2016	1	3P		0
canyon	2016_19		2016	1	3P	190	0
canyon	2016_20		2016	1	2P	100	0
canyon	2016_21		2016	1	3P		0
canyon	2016_22		2016	1	3P		2
canyon	2016_23		2016	1	3P		0
canyon	2016_24		2016	1	3P		2
canyon	2016_25		2016	1	2P		0
canyon	2016_26		2016	1	3P		0
canyon	2016_27		2016	1	2P	95	0
canyon	2016_28		2016	1	3P		0
canyon	2016_29		2016	1	HA		0
canyon	2016_30		2016	1	3P		2
canyon	2016_31		2016	1	2P		0
canyon	2016_32		2016	1	3P	200	0
canyon	2016_33		2016	1	3P	210	0
canyon	2016_34		2016	1	3P		0
canyon	2016_35		2016	1	3P	200	0
canyon	2016_36		2016	1	3P	200	0
canyon	2016_37		2016	1	2P		2
canyon	2016_38		2016	1	3P		0
canyon	2016_39		2016	1	3P	200	0
canyon	2016_40		2016	1	HA		0
canyon	2016_41		2016	1	3P		0
canyon	2016_42		2016	1	2P	100	0
canyon	2016_43		2016	1	2P	100	0
canyon	2016_44		2016	1	3P		0
canyon	2016_45		2016	1	2P	100	0
canyon	2016_46		2016	1	3P		0
canyon	2016_47		2016	1	3P	210	0
canyon	2016_48		2016	1	3P		2
canyon	2016_49		2016	1	3P		0
canyon	2016_50		2016	1	3P	190	2
canyon	2016_51		2016	1	3P		0
canyon	2016_52		2016	1	3P		0
canyon	2016_53		2016	1	3P		0
canyon	2016_54		2016	1	2P	80	0
canyon	2016_55		2016	1	3P		0
canyon	2016_56		2016	1	3P		0
canyon	2016_57		2016	1	3P		0
canyon	2016_58		2016	1	2P	100	0
canyon	2016_59		2016	1	2P	95	0
canyon	2016_60		2016	1	2P	80	0
canyon	2016_61		2016	1	3P		2
canyon	2016_62		2016	1	3P		0
canyon	2016_63		2016	1	2P	90	0
canyon	2016_64		2016	1	3P		0
canyon	2016_65		2016	1	3P		2
canyon	2016_66		2016	1	2P	100	0
canyon	2016_67		2016	1	2P	100	0
canyon	2016_68		2016	1	3P	190	0
canyon	2016_69		2016	1	2P	100	0
canyon	2016_70		2016	1	2P	100	2
canyon	2016_71		2016	1	HA		0
canyon	2016_72		2016	1	2P		0
canyon	2016_73		2016	1	HA		0
canyon	2016_74		2016	1	2P		0
canyon	2016_75		2016	1	2P	100	0
canyon	2016_76		2016	1	2P	100	0
canyon	2016_77		2016	1	2P		0
canyon	2016_78		2016	1	2P	95	0
canyon	2016_79		2016	1	2P	105	0
canyon	2016_80		2016	1	HA		0
canyon	2016_81		2016	1	3P		0
canyon	2016_82		2016	1	2P		0
canyon	2016_83		2016	1	3P		0
canyon	2016_84		2016	1	HA		0
canyon	2016_85		2016	1	3P		0
canyon	2016_86		2016	1	2P	80	0
canyon	2016_87		2016	1	3P		0
canyon	2016_88		2016	1	2P	100	0
canyon	2016_89		2016	1	3P		0
canyon	2016_90		2016	1	2P	100	0
canyon	2016_91		2016	1	3P		0
canyon	2016_92		2016	1	2P	95	0
canyon	2016_93		2016	1	3P		0
canyon	2016_94		2016	1	2P	95	0
canyon	2016_95		2016	1	2P	90	0
canyon	2016_96		2016	1	HA		0
canyon	2016_97		2016	1	HA		0
canyon	2016_98		2016	1	2P		0
canyon	2016_99		2016	1	HA		0
canyon	2016_100		2016	1	2P	90	0
canyon	2016_101		2016	1	HA		2
canyon	2016_102		2016	1	3P	200	0
canyon	2016_103		2016	1	HA		2
canyon	2016_104		2016	1	3P		0
canyon	2016_105		2016	1	2P	110	0
canyon	2016_106		2016	1	HA		0
canyon	2016_107		2016	1	2P	100	0
canyon	2016_108		2016	1	2P	100	0
canyon	2016_109		2016	1	3P		0
canyon	2016_110		2016	1	2P		0
canyon	2016_111		2016	1	3P		0
canyon	2016_112		2016	1	2P	100	0
canyon	2016_113		2016	1	3P		0
canyon	2016_114		2016	1	HA		0
canyon	2016_115		2016	1	HA		0
canyon	2016_116		2016	1	2P	100	0
canyon	2016_117		2016	1	2P		0
canyon	2016_118		2016	1	2P		0
canyon	2016_119		2016	1	3P		0
canyon	2016_120		2016	1	2P		0
canyon	2016_121		2016	1	2P		0
canyon	2016_122		2016	1	2P		0
canyon	2016_123		2016	1	3P		0
canyon	2016_124		2016	1	3P		0
canyon	2016_125		2016	1	2P		0
canyon	2016_126		2016	1	3P		0
canyon	2016_127		2016	1	2P		0
canyon	2016_128		2016	1	2P		0
canyon	2016_129		2016	1	3P		0
canyon	2016_130		2016	1	3P		2
canyon	2016_131		2016	1	HA		0
canyon	2016_132		2016	1	3P		0
canyon	2016_133		2016	1	2P		0
canyon	2016_134		2016	1	2P		2
canyon	2016_135		2016	1	UNID		0
canyon	2016_136		2016	1	3P		0
canyon	2016_137		2016	1	HA		0
canyon	2016_138		2016	1	2P	100	0
canyon	2016_139		2016	1	2P	100	0
canyon	2016_140		2016	1	2P	100	2
canyon	2016_141		2016	1	2P		0
canyon	2016_142		2016	1	2P		0
canyon	2016_143		2016	1	2P		2
canyon	2016_144		2016	1	2P		2
canyon	2016_145		2016	1	3P		2
canyon	2016_146		2016	1	2P		2
canyon	2016_147		2016	1	3P		2
canyon	2016_148		2016	1	2P		0
canyon	2016_149		2016	1	HA		0
canyon	2016_150		2016	1	HA		0
canyon	2016_151		2016	1	2P		0
canyon	2016_152		2016	1	3P		0
canyon	2016_153		2016	1	2P	95	0
canyon	2016_154		2016	1	3P		0
canyon	2016_155		2016	1	HA		0
canyon	2016_156		2016	1	3P	210	0
canyon	2016_157		2016	1	HA		0
canyon	2016_158		2016	1	HA		2
canyon	2016_159		2016	1	2P		2
canyon	2016_160		2016	1	3P		2
canyon	2016_161		2016	1	2P	95	0
canyon	2016_162		2016	1	3P		2
canyon	2016_163		2016	1	2P		2
canyon	2016_164		2016	1	2P		0
canyon	2016_165		2016	1	3P		0
canyon	2016_166		2016	1	2P	100	2
canyon	2016_167		2016	1	2P	100	0
canyon	2016_168		2016	1	2P	100	2
canyon	2016_169		2016	1	3P		0
canyon	2016_170		2016	1	2P	90	2
canyon	2016_171		2016	1	2P	100	0
canyon	2016_172		2016	1	3P	220	0
canyon	2016_173		2016	1	2P		0
canyon	2016_174		2016	1	HA		0
canyon	2016_175		2016	1	3P		0
canyon	2016_176		2016	1	HA		0
canyon	2016_177		2016	1	2P		0
canyon	2016_178		2016	1	3P		0
canyon	2016_179		2016	1	HA		0
canyon	2016_180		2016	1	2P		0
canyon	2016_181		2016	1	HA		0
canyon	2016_182		2016	1	2P		0
canyon	2016_183		2016	1	2P	90	0
canyon	2016_184		2016	1	HA		0
canyon	2016_185		2016	1	2P		2
canyon	2016_186		2016	1	HA		0
canyon	2016_187		2016	1	3P		0
canyon	2016_188		2016	2	HA		0
canyon	2016_189		2016	2	2P	90	0
canyon	2016_190		2016	2	2P		0
canyon	2016_191		2016	2	2P		0
canyon	2016_192		2016	2	2P	90	0
canyon	2016_193		2016	2	3P	210	0
canyon	2016_194		2016	2	3P		0
canyon	2016_195		2016	2	2P		0
canyon	2016_196		2016	2	2P		0
canyon	2016_197		2016	2	3P		2
canyon	2016_198		2016	2	2P		0
canyon	2016_199		2016	2	2P		2
canyon	2016_200		2016	2	3P		0
canyon	2016_201		2016	2	3P	200	0
canyon	2016_202		2016	2	3P		0
canyon	2016_203		2016	2	3P		2
canyon	2016_204		2016	2	3P		0
canyon	2016_205		2016	2	3P		1
canyon	2016_206		2016	2	3P		1
canyon	2016_207		2016	2	3P		1
canyon	2016_208		2016	2	3P		1
canyon	2016_209		2016	2	3P		0
canyon	2016_210		2016	2	3P		0
canyon	2016_211		2016	2	3P		0
canyon	2016_212		2016	2	3P		0
canyon	2016_213		2016	2	3P		0
canyon	2016_214		2016	2	3P		0
canyon	2016_215		2016	2	3P		0
canyon	2016_216		2016	2	2P		0
canyon	2016_217		2016	2	2P		0
canyon	2016_218		2016	2	3P		0
canyon	2016_219		2016	2	2P		2
canyon	2016_220		2016	2	3P		2
canyon	2016_221		2016	2	3P		2
canyon	2016_222		2016	2	2P		2
canyon	2016_223		2016	2	2P		2
canyon	2016_224		2016	2	3P		0
canyon	2016_225		2016	2	3P		2
canyon	2016_226		2016	2	3P		0
canyon	2016_227		2016	2	2P		0
canyon	2016_228		2016	2	2P		0
canyon	2016_229		2016	2	3P		0
canyon	2016_230		2016	2	2P		0
canyon	2016_231		2016	2	3P		0
canyon	2016_232		2016	2	3P		0
canyon	2016_233		2016	2	2P		2
canyon	2016_234		2016	2	2P		0
canyon	2016_235		2016	2	3P		0
canyon	2016_236		2016	2	UNID		0
canyon	2016_237		2016	4	1P		0
canyon	2016_238		2016	4	1P		2
canyon	2016_239		2016	4	1P		0
canyon	2016_240		2016	2	UNID		0
canyon	2016_241		2016	2	UNID		0
canyon	2016_242		2016	5	3P		0
canyon	2016_243		2016	5	3P		0
canyon	2016_244		2016	5	2P		0
canyon	2016_245		2016	5	2P		0
canyon	2016_246		2016	5	2P		0
canyon	2016_247		2016	5	2P		0
canyon	2016_248		2016	5	2P		2
canyon	2016_249		2016	5	3P		0
canyon	2016_250		2016	5	3P		2
canyon	2016_251		2016	5	3P		0
canyon	2016_252		2016	5	2P		0
canyon	2016_253		2016	5	2P		2
canyon	2016_254		2016	5	2P		0
canyon	2016_255		2016	5	3P		0
canyon	2016_256		2016	5	2P		2
canyon	2016_257		2016	5	3P		0
canyon	2016_258		2016	5	2P		0
canyon	2016_259		2016	5	2P		2
canyon	2016_260		2016	5	2P		2
canyon	2016_261		2016	5	3P		2
canyon	2016_262		2016	5	3P		2
canyon	2016_263		2016	5	3P		2
canyon	2016_264		2016	5	2P		0
canyon	2016_265		2016	5	3P		0
canyon	2016_266		2016	5	2P		0
canyon	2016_267		2016	5	3P		0
canyon	2016_268		2016	5	3P		0
canyon	2016_269		2016	5	2P		0
canyon	2016_270		2016	5	2P		0
canyon	2016_271		2016	5	HB		0
canyon	2016_272		2016	5	3P		2
canyon	2016_273		2016	5	3P		0
canyon	2016_274		2016	5	2P		0
canyon	2016_275		2016	5	3P		2
canyon	2016_276		2016	5	3P		0
canyon	2016_277		2016	5	2P		0
canyon	2016_278		2016	5	2P		0
canyon	2016_279		2016	5	3P		2
canyon	2016_280		2016	5	2P		0
canyon	2016_281		2016	5	3P		2
canyon	2016_282		2016	5	2P		0
canyon	2016_283		2016	5	3P		0
canyon	2016_284		2016	5	2P		0
canyon	2016_285		2016	5	3P		0
canyon	2016_286		2016	5	2P		0
canyon	2016_287		2016	5	2P		0
canyon	2016_288		2016	5	3P		0
canyon	2016_289		2016	5	1P		0
canyon	2016_290		2016	5	HB		0
canyon	2016_291		2016	5	2P		0
canyon	2016_292		2016	5	2P		0
canyon	2016_293		2016	5	2P		2
canyon	2016_294		2016	5	1P		0
canyon	2016_295		2016	5	2P		2
canyon	2016_296		2016	5	2P		2
canyon	2016_297		2016	5	3P		2
canyon	2016_298		2016	5	3P		2
canyon	2016_299		2016	5	2P		0
canyon	2016_300		2016	5	3P		0
canyon	2016_301		2016	5	2P		0
canyon	2016_302		2016	5	2P		0
canyon	2016_303		2016	5	3P		0
canyon	2016_304		2016	5	2P		0
canyon	2016_305		2016	5	3P		0
canyon	2016_306		2016	5	3P		2
canyon	2016_307		2016	5	2P		0
canyon	2016_308		2016	5	2P		0
canyon	2016_309		2016	5	3P		0
canyon	2016_310		2016	5	2P		0
canyon	2016_311		2016	5	3P		2
canyon	2016_312		2016	5	2P		0
canyon	2016_313		2016	5	3P		0
canyon	2016_314		2016	5	2P		0
canyon	2016_315		2016	5	3P		0
canyon	2016_316		2016	5	2P		0
canyon	2016_317		2016	5	3P		2
canyon	2016_318		2016	5	1P		0
canyon	2016_319		2016	5	2P		0
canyon	2016_320		2016	5	2P		0
canyon	2016_321		2016	5	3P		2
canyon	2016_322		2016	5	2P		0
canyon	2016_323		2016	5	1P		2
canyon	2016_324		2016	5	3P		0
canyon	2016_325		2016	5	2P		0
canyon	2016_326		2016	5	3P		2
canyon	2016_327		2016	5	2P		0
canyon	2016_328		2016	5	3P		0
canyon	2016_329		2016	5	3P		0
canyon	2016_330		2016	5	1P		2
canyon	2016_331		2016	5	2P		0
canyon	2016_332		2016	5	3P		0
canyon	2016_333		2016	5	3P		0
canyon	2016_334		2016	5	3P		0
canyon	2016_335		2016	5	3P		2
canyon	2016_336		2016	5	3P		0
canyon	2016_337		2016	5	2P		0
canyon	2016_338		2016	5	2P		0
canyon	2016_339		2016	5	2P		0
canyon	2016_340			5	3P		0
canyon	2016_341			5	2P		0
canyon	2016_342			5	2P		0
canyon	2016_343			5	2P		0
canyon	2016_344			5	3P		0
canyon	2016_345			5	2P		0
canyon	2016_346			5	3P		0
canyon	2016_347			5	2P		0
canyon	2016_348			5	3P		0
canyon	2016_349			5	3P		0
canyon	2016_350			5	3P		0
canyon	2016_351			5	2P		0
canyon	2016_352			5	3P		0
canyon	2016_353			5	2P		0
canyon	2016_354			5	2P		0
canyon	2016_355			5	3P		0
canyon	2016_356			5	1P		0
canyon	2016_357			5	2P		0
canyon	2016_358			5	2P		0
canyon	2016_359			5	2P		0
canyon	2016_360			5	2P		0
canyon	2016_361			5	2P		0
canyon	2016_362			5	3P		0
canyon	2016_363			5	1P		0
canyon	2016_364			5	3P		0
canyon	2016_365			5	2P		0
canyon	2016_366			5	2P		0
canyon	2016_367			5	2P		0
canyon	2016_368			5	3P		0
canyon	2016_369			5	2P		0
canyon	2016_370			5	3P		0
canyon	2016_371			5	2P		0
canyon	2016_372			5	3P		0
canyon	2016_373			5	2P		0
canyon	2016_374			5	3P		0
canyon	2016_375			5	2P		0
canyon	2016_376			5	3P		0
canyon	2016_377			5	3P		0
canyon	2016_378			5	2P		0
canyon	2016_379			5	2P		0
canyon	2016_380			5	3P		0
canyon	2016_381			5	3P		0
canyon	2016_382			5	2P		0
canyon	2016_383			5	2P		0
canyon	2016_384			5	3P		0
canyon	2016_385			5	3P		0
canyon	2016_386			5	2P		0
canyon	2016_387			5	3P		0
canyon	2016_388			5	2P		0
canyon	2016_389			5	3P		0
canyon	2016_390			5	3P		0
canyon	2016_391			5	2P		0
canyon	2016_392			5	3P		0
canyon	2016_393			5	1P		0
canyon	2016_394			5	2P		0
canyon	2016_395			5	2P		0
canyon	2016_396			5	2P		0
canyon	2016_397			5	3P		0
canyon	2016_398			5	2P		0
canyon	2016_399			5	2P		2
canyon	2016_400			5	1P		0
canyon	2016_401			5	HB		0
canyon	2016_402			5	2P		0
canyon	2016_403			5	2P		0
canyon	2016_404			5	3P		0
canyon	2016_405			5	2P		0
canyon	2016_406			5	2P		2
canyon	2016_407			5	3P		0
canyon	2016_408			5	3P		0
canyon	2016_409			5	3P		0
canyon	2016_410			5	2P		0
canyon	2016_411			5	2P		0
canyon	2016_412			5	2P		0
canyon	2016_413			5	3P		0
canyon	2016_414			5	2P		0
canyon	2016_415			5	2P		0
canyon	2016_416			5	3P		0
canyon	2016_417			5	2P		2
canyon	2016_418			5	3P		0
canyon	2016_419			5	3P		0
canyon	2016_420			5	2P		0
canyon	2016_421			5	2P		0
canyon	2016_422			5	2P		0
canyon	2016_423			5	3P		0
canyon	2016_424			5	2P		0
canyon	2016_425			5	2P		0
canyon	2016_426			5	2P		2
canyon	2016_427			5	1P		0
canyon	2016_428			5	2P		0
canyon	2016_429			5	3P		0
canyon	2016_430			5	2P		0
canyon	2016_431			5	3P		0
canyon	2016_432			5	2P		0
canyon	2016_433			5	2P		2
canyon	2016_434			5	2P		0
canyon	2016_435			5	3P		0
canyon	2016_436			5	2P		0
canyon	2016_437			5	1P		0
canyon	2016_438			5	3P		2
canyon	2016_439			5	2P		0
canyon	2016_440			5	2P		0
canyon	2016_441			5	3P		0
canyon	2016_442			5	2P		0
canyon	2016_443			5	3P		0
canyon	2016_444			5	2P		0
canyon	2016_445			5	3P		0
canyon	2016_446			5	2P		0
canyon	2016_447			5	3P		0
canyon	2016_448			5	2P		0
canyon	2016_449			5	2P		0
canyon	2016_450			5	2P		0
canyon	2016_451			5	2P		0
canyon	2016_452			5	3P		2
canyon	2016_453			5	2P		2
canyon	2016_454			5	3P		2
canyon	2016_455			5	3P		0
canyon	2016_456			5	2P		0
canyon	2016_457			5	3P		0
canyon	2016_458			5	2P		0
canyon	2016_459			5	2P		0
canyon	2016_460			5	3P		0
canyon	2016_461			5	3P		2
canyon	2016_462			5	2P		0
canyon	2016_463			5	3P		0
canyon	2016_464			5	2P		0
canyon	2016_465			5	3P		0
canyon	2016_466			5	2P		2
canyon	2016_467			5	3P		0
canyon	2016_468			5	2P		2
canyon	2016_469			5	2P		0
canyon	2016_470			5	2P		0
canyon	2016_471			5	2P		2
canyon	2016_472			5	3P		0
canyon	2016_473			5	3P		0
canyon	2016_474			5	2P		0
canyon	2016_475			5	2P		0
canyon	2016_476			5	3P		0
canyon	2016_477			5	2P		0
canyon	2016_478			5	2P		0
canyon	2016_479			5	2P		0
canyon	2016_480			5	2P		0
canyon	2016_481			5	3P		0
canyon	2016_482			5	1P		2
canyon	2016_483			5	2P		0
canyon	2016_484			5	2P		0
canyon	2016_485			5	3P		0
canyon	2016_486			5	2P		0
canyon	2016_487			5	2P		0
canyon	2016_488			5	3P		0
canyon	2016_489			5	2P		0
canyon	2016_490			5	1P		0
canyon	2016_491			5	2P		0
canyon	2016_492			5	3P		0
canyon	2016_493			5	2P		0
canyon	2016_494			5	2P		0
canyon	2016_495			5	2P		0
canyon	2016_496			5	3P		0
canyon	2016_497			5	2P		0
canyon	2016_498			5	2P		2
canyon	2016_499			5	3P		0
canyon	2016_500			5	2P		0
canyon	2016_501			5	3P		0
canyon	2016_502			5	2P		0
canyon	2016_503			5	3P		0
canyon	2016_504			5	3P		0
canyon	2016_505			5	2P		0
canyon	2016_506			5	3P		2
canyon	2016_507			5	2P		0
canyon	2016_508			5	3P		0
canyon	2016_509			5	2P		0
canyon	2016_510			5	3P	160	2
canyon	2016_511			5	1P		0
canyon	2016_512			5	2P		0
canyon	2016_513			5	3P		2
canyon	2016_514			5	2P		0
canyon	2016_515			5	2P		0
canyon	2016_516			5	3P		0
canyon	2016_517			5	2P		2
canyon	2016_518			5	2P		0
canyon	2016_519			5	2P		0
canyon	2016_520			5	3P		0
canyon	2016_521			5	3P		0
canyon	2016_522			5	2P		0
canyon	2016_523			5	2P		2
canyon	2016_524			5	HA		0
canyon	2016_525			5	3P		0
canyon	2016_526			5	2P		0
canyon	2016_527			5	2P		0
canyon	2016_528			5	2P		0
canyon	2016_529			5	3P		0
canyon	2016_530			5	HA		0
canyon	2016_531			5	1P		0
canyon	2016_532			5	2P		0
canyon	2016_533			5	3P		0
canyon	2016_534			5	2P		0
canyon	2016_535			5	3P		0
canyon	2016_536			5	3P		0
canyon	2016_537			5	3P		0
canyon	2016_538			5	2P		0
canyon	2016_539			5	3P		0
canyon	2016_540			5	2P		0
canyon	2016_541			5	2P		0
canyon	2016_542			5	2P		0
canyon	2016_543			5	3P		0
canyon	2016_544			5	2P		0
canyon	2016_545			5	2P		0
canyon	2016_546			5	3P		0
canyon	2016_547			5	2P		0
canyon	2016_548			5	2P		0
canyon	2016_549			5	3P		0
canyon	2016_550			5	2P		0
canyon	2016_551			5	3P		0
canyon	2016_552			5	2P		2
canyon	2016_553			5	2P		0
canyon	2016_554			5	3P		0
canyon	2016_555			5	3P		0
canyon	2016_556			5	2P		0
canyon	2016_557			5	2P		0
canyon	2016_558			5	3P		0
canyon	2016_559			5	3P		0
canyon	2016_560			5	2P		0
canyon	2016_561			5	3P		0
canyon	2016_562			5	2P		0
canyon	2016_563			5	3P		0
canyon	2016_564			5	2P		0
canyon	2016_565			5	3P		2
canyon	2016_566			5	3P		0
canyon	2016_567			5	2P		0
canyon	2016_568			5	3P		0
canyon	2016_569			5	2P		0
canyon	2016_570			5	2P		0
canyon	2016_571			5	3P		0
canyon	2016_572			5	2P		0
canyon	2016_573			5	HA		0
canyon	2016_574			5	3P		0
canyon	2016_575			5	HA		0
canyon	2016_576			5	2P		0
canyon	2016_577			5	2P		0
canyon	2016_578			5	1P		2
canyon	2016_579			5	3P		0
canyon	2016_580			5	2P		0
canyon	2016_581			5	3P		0
canyon	2016_582			5	2P		0
canyon	2016_583			5	3P		0
canyon	2016_584			5	HB		0
canyon	2016_585			5	2P		0
canyon	2016_586			5	2P		0
canyon	2016_587			5	3P		2
canyon	2016_588			5	2P		2
canyon	2016_589			5	3P		0
canyon	2016_590			5	3P		2
canyon	2016_591			5	3P		0
canyon	2016_592			5	3P		2
canyon	2016_593			5	2P		0
canyon	2016_594			5	2P		2
canyon	2016_595			5	3P		2
canyon	2016_596			5	2P		0
canyon	2016_597			5	3P		0
canyon	2016_598			5	2P		0
canyon	2016_599			5	3P		0
canyon	2016_600			5	2P		0
canyon	2016_601			5	2P		0
canyon	2016_602			5	3P		0
canyon	2016_603			5	1P		0
canyon	2016_604			5	2P		0
canyon	2016_605			5	3P		0
canyon	2016_606			5	2P		0
canyon	2016_607			5	2P		0
canyon	2016_608			5	3P		0
canyon	2016_609			5	3P		0
canyon	2016_610			5	1P		0
canyon	2016_611			5	2P		0
canyon	2016_612			5	3P		0
canyon	t3376	2014_001	2014	1	1P	25	0
canyon	t3376	2014_002	2014	2	1P	50	0
canyon	t3376	2014_003	2014	2	3P	180	0
canyon	t3376	2014_004	2014	2	2P	80	0
canyon	t3376	2014_005	2014	2	3P	180	0
canyon	t3376	2014_006	2014	2	3P		0
canyon	t3376	2014_007	2014	2	3P		0
canyon	t3376	2014_008	2014	2	3P		0
canyon	t3376	2014_009	2014	2	UNID		0
canyon	t3376	2014_010	2014	2	2P	110	0
canyon	t3376	2014_011	2014	2	3P	200	0
canyon	t3376	2014_012	2014	2	UNID		0
canyon	t3376	2014_013	2014	2	2P	100	0
canyon	t3376	2014_014	2014	2	2P	80	0
canyon	t3376	2014_015	2014	2	3P	170	0
canyon	t3376	2014_016	2014	2	2P	90	0
canyon	t3376	2014_017	2014	2	2P	100	0
canyon	t3376	2014_018	2014	2	2P	100	0
canyon	t3376	2014_019	2014	2	UNID		0
canyon	t3376	2014_020	2014	2	3P	200	0
canyon	t3376	2014_021	2014	2	2P	100	0
canyon	t3376	2014_022	2014	2	3P	200	0
canyon	t3376	2014_023	2014	2	3P	180	0
canyon	t3376	2014_024	2014	2	UNID		0
canyon	t3376	2014_025	2014	2	3P	160	0
canyon	t3376	2014_026	2014	2	3P		0
canyon	t3376	2014_027	2014	2	2P	90	0
canyon	t3376	2014_028	2014	2	HA	100	0
canyon	t3376	2014_029	2014	2	2P	100	0
canyon	t3376	2014_030	2014	2	2P	95	0
canyon	t3376	2014_031	2014	2	3P		0
canyon	t3376	2014_032	2014	2	3P	180	0
canyon	t3376	2014_033	2014	2	3P		0
canyon	t3376	2014_034	2014	2	2P	100	0
canyon	t3376	2014_035	2014	3	3P	200	0
canyon	t3376	2014_036	2014	3	2P	100	0
canyon	t3376	2014_037	2014	3	2P	100	0
canyon	t3376	2014_038	2014	3	2P	100	0
canyon	t3376	2014_039	2014	3	3P		0
canyon	t3376	2014_040	2014	3	2P	100	0
canyon	t3376	2014_041	2014	3	2P	100	0
canyon	t3376	2014_042	2014	3	2P	100	0
canyon	t3376	2014_043	2014	3	3P	230	0
canyon	t3376	2014_044	2014	3	1P	50	0
canyon	t3376	2014_045	2014	3	2P	90	0
canyon	t3376	2014_046	2014	3	2P	100	0
canyon	t3376	2014_047	2014	3	HA		0
canyon	t3376	2014_048	2014	3	3P		0
canyon	t3376	2014_049	2014	3	3P	170	0
canyon	t3376	2014_050	2014	3	3P	200	0
canyon	t3376	2014_051	2014	3	2P	80	0
canyon	t3376	2014_052	2014	3	3P		0
canyon	t3376	2014_053	2014	3	2P	80	0
canyon	t3376	2014_054	2014	3	3P		0
canyon	t3376	2014_055	2014	3	2P	100	0
canyon	t3376	2014_056	2014	3	3P	180	0
canyon	t3376	2014_057	2014	3	2P	100	0
canyon	t3376	2014_058	2014	3	3P	200	0
canyon	t3376	2014_059	2014	3	3P	190	0
canyon	t3376	2014_060	2014	3	2P	100	0
canyon	t3376	2014_061	2014	3	3P	200	0
canyon	t3376	2014_062	2014	3	2P	100	0
canyon	t3376	2014_063	2014	3	3P		0
canyon	t3376	2014_064	2014	3	2P		0
canyon	t3376	2014_065	2014	3	3P		0
canyon	t3376	2014_066	2014	3	3P		0
canyon	t3376	2014_067	2014	3	2P	100	0
canyon	t3376	2014_068	2014	3	3P		0
canyon	t3376	2014_069	2014	3	3P		0
canyon	t3376	2014_070	2014	3	2P	100	0
canyon	t3376	2014_071	2014	3	3P	180	0
canyon	t3376	2014_072	2014	3	2P	100	0
canyon	t3376	2014_073	2014	3	3P		0
canyon	t3376	2014_074	2014	3	2P		0
canyon	t3376	2014_075	2014	3	3P		0
canyon	t3376	2014_076	2014	3	3P	180	0
canyon	t3376	2014_077	2014	3	2P	100	0
canyon	t3376	2014_078	2014	3	3P	200	0
canyon	t3376	2014_079	2014	3	3P	180	0
canyon	t3376	2014_080	2014	3	2P	100	0
canyon	t3376	2014_081	2014	3	2P		0
canyon	t3376	2014_082	2014	3	3P		0
canyon	t3376	2014_083	2014	3	2P		0
canyon	t3376	2014_084	2014	3	2P		0
canyon	t3376	2014_085	2014	3	2P	50	0
canyon	t3376	2014_086	2014	3	1P	100	0
canyon	t3376	2014_087	2014	3	HA	150	0
canyon	t3376	2014_088	2014	3	HA	200	0
canyon	t3376	2014_089	2014	3	3P	100	0
canyon	t3376	2014_090	2014	3	2P		0
canyon	t3376	2014_091	2014	3	3P	200	0
canyon	t3376	2014_092	2014	3	1P	50	0
canyon	t3376	2014_093	2014	3	HB	75	0
canyon	t3376	2014_094	2014	3	3P	200	0
canyon	t3376	2014_095	2014	3	UNID		0
canyon	t3376	2014_096	2014	3	HB	75	0
canyon	t3376	2014_097	2014	3	3P		0
canyon	t3376	2014_098	2014	3	2P		0
canyon	t3376	2014_099	2014	3	HB		0
canyon	t3376	2014_100	2014	3	2P		0
canyon	t3376	2014_101	2014	3	3P		0
canyon	t3376	2014_102	2014	3	3P		0
canyon	t3376	2014_103	2014	3	2P		0
canyon	t3376	2014_104	2014	3	HA	150	0
canyon	t3376	2014_105	2014	3	2P		0
canyon	t3376	2014_106	2014	3	UNID		0
canyon	t3376	2014_107	2014	3	3P	200	0
canyon	t3376	2014_108	2014	3	2P	80	0
canyon	t3376	2014_109	2014	3	1P	50	0
canyon	t3376	2014_110	2014	3	3P		0
canyon	t3376	2014_111	2014	3	HB	75	0
canyon	t3376	2014_112	2014	3	HB	75	0
canyon	t3376	2014_113	2014	3	2P		0
canyon	t3376	2014_114	2014	3	3P		0
canyon	t3376	2014_115	2014	3	2P		0
canyon	t3376	2014_116	2014	3	3P		0
canyon	t3376	2014_117	2014	3	1P		0
canyon	t3376	2014_118	2014	3	2P	100	0
canyon	t3376	2014_119	2014	3	2P	80	0
canyon	t3376	2014_120	2014	3	3P	200	0
canyon	t3376	2014_121	2014	3	2P	110	0
canyon	t3376	2014_122	2014	3	1P	50	0
canyon	t3376	2014_123	2014	3	3P		0
canyon	t3376	2014_124	2014	3	2P	90	0
canyon	t3376	2014_125	2014	3	1P	45	0
canyon	t3376	2014_126	2014	3	2P		0
canyon	t3376	2014_127	2014	3	HB		0
canyon	t3376	2014_128	2014	3	3P		0
canyon	t3376	2014_129	2014	3	1P		0
canyon	t3376	2014_130	2014	3	2P		0
canyon	t3376	2014_131	2014	3	HB		0
canyon	t3376	2014_132	2014	3	2P		0
canyon	t3376	2014_133	2014	3	2P		0
canyon	t3376	2014_134	2014	3	3P		0
canyon	t3376	2014_135	2014	3	2P		0
canyon	t3376	2014_136	2014	3	UNID		0
canyon	t3376	2014_137	2014	3	2P	100	0
canyon	t3376	2014_138	2014	3	2P		0
canyon	t3376	2014_139	2014	3	3P	200	0
canyon	t3376	2014_140	2014	3	3P		0
canyon	t3376	2014_141	2014	3	3P	200	0
canyon	t3376	2014_142	2014	3	2P	100	0
canyon	t3376	2014_143	2014	3	UNID		0
canyon	t3376	2014_144	2014	3	UNID	100	0
canyon	t3376	2014_145	2014	3	UNID	180	0
canyon	t3376	2014_146	2014	3	UNID		0
canyon	t3376	2014_147	2014	3	UNID		0
canyon	t3376	2014_148	2014	3	UNID		0
canyon	t3376	2014_149	2014	3	UNID		0
canyon	t3376	2014_150	2014	3	UNID		0
canyon	t3376	2014_151	2014	3	UNID	190	0
canyon	t3376	2014_152	2014	3	UNID	100	0
canyon	t3376	2014_153	2014	3	UNID	100	0
canyon	t3376	2014_154	2014	3	UNID		0
canyon	t3376	2014_155	2014	3	UNID		0
canyon	t3376	2014_156	2014	3	UNID		0
canyon	t3376	2014_157	2014	3	UNID		0
canyon	t3376	2014_158	2014	3	UNID		0
canyon	t3376	2014_159	2014	3	UNID		0
canyon	t3376	2014_160	2014	3	UNID		0
canyon	t3376	2014_161	2014	3	UNID		0
canyon	t3376	2014_162	2014	3	UNID		0
canyon	t3376	2014_163	2014	3	UNID		0
canyon	t3376	2014_164	2014	3	UNID		0
canyon	t3376	2014_165	2014	3	UNID		0
canyon	t3376	2014_166	2014	3	UNID		0
canyon	t3376	2014_167	2014	3	UNID		0
canyon	t3376	2014_168	2014	3	UNID	100	0
canyon	t3376	2014_169	2014	3	UNID	190	0
canyon	t3376	2014_170	2014	3	UNID		0
canyon	t3376	2014_171	2014	3	UNID	200	0
canyon	t3376	2014_172	2014	3	UNID	180	0
canyon	t3376	2014_173	2014	3	UNID		0
canyon	t3376	2014_174	2014	3	UNID		0
canyon	t3376	2014_175	2014	3	2P	100	0
canyon	t3376	2014_176	2014	3	HB		0
canyon	t3376	2014_177	2014	3	3P		0
canyon	t3376	2014_178	2014	3	2P		0
canyon	t3376	2014_179	2014	3	2P		0
canyon	t3376	2014_180	2014	3	2P	100	0
canyon	t3376	2014_181	2014	3	3P	200	0
canyon	t3376	2014_182	2014	3	3P	200	0
canyon	t3376	2014_183	2014	3	2P	80	0
canyon	t3376	2014_184	2014	3	3P	180	0
canyon	t3376	2014_185	2014	3	2P		0
canyon	t3376	2014_186	2014	4	2P	100	0
canyon	t3376	2014_187	2014	4	2P		0
canyon	t3376	2014_188	2014	4	2P	80	0
canyon	t3376	2014_189	2014	4	2P	100	0
canyon	t3376	2014_190	2014	4	2P	100	0
canyon	t3376	2014_191	2014	4	2P	90	0
canyon	t3376	2014_192	2014	4	2P	100	0
canyon	t3376	2014_193	2014	4	3P	180	0
canyon	t3376	2014_194	2014	4	HA	180	0
canyon	t3376	2014_195	2014	4	HB		0
canyon	t3376	2014_196	2014	4	2P		0
canyon	t3376	2014_197	2014	4	3P		0
canyon	t3376	2014_198	2014	4	3P		0
canyon	t3376	2014_199	2014	4	2P	100	0
canyon	t3376	2014_200	2014	4	1P	50	0
canyon	t3376	2014_201	2014	4	2P		0
canyon	t3376	2014_202	2014	4	3P	180	0
canyon	t3376	2014_203	2014	4	2P		0
canyon	t3376	2014_204	2014	4	3P	190	0
canyon	t3376	2014_205	2014	4	2P		0
canyon	t3376	2014_206	2014	4	3P		0
canyon	t3376	2014_207	2014	4	2P		0
canyon	t3376	2014_208	2014	4	HA		0
canyon	t3376	2014_209	2014	4	2P		0
canyon	t3376	2014_210	2014	4	1P		0
canyon	t3376	2014_211	2014	4	3P	160	0
canyon	t3376	2014_212	2014	4	2P	90	0
canyon	t3376	2014_213	2014	4	3P	160	0
canyon	t3376	2014_214	2014	4	3P	160	0
canyon	t3376	2014_215	2014	4	HB	75	0
canyon	t3376	2014_216	2014	4	3P		0
canyon	t3376	2014_217	2014	4	HB		0
canyon	t3376	2014_218	2014	4	2P		0
canyon	t3376	2014_219	2014	4	3P		0
canyon	t3376	2014_220	2014	4	2P		0
canyon	t3376	2014_221	2014	4	3P		0
canyon	t3376	2014_222	2014	4	2P	90	0
canyon	t3376	2014_223	2014	4	3P		0
canyon	t3376	2014_224	2014	4	2P		0
canyon	t3376	2014_225	2014	4	3P	190	0
canyon	t3376	2014_226	2014	4	2P	90	0
canyon	t3376	2014_227	2014	4	2P		0
canyon	t3376	2014_228	2014	4	2P		0
canyon	t3376	2014_229	2014	4	3P		0
canyon	t3376	2014_230	2014	4	2P	80	0
canyon	t3376	2014_231	2014	4	3P	200	0
canyon	t3376	2014_232	2014	4	HB		0
canyon	t3376	2014_233	2014	4	UNID		0
canyon	t3376	2014_234	2014	4	2P	80	0
canyon	t3376	2014_235	2014	4	3P		0
canyon	t3376	2014_236	2014	4	HB		0
canyon	t3376	2014_237	2014	4	3P	160	0
canyon	t3376	2014_238	2014	4	2P		0
canyon	t3376	2014_239	2014	4	3P	200	0
canyon	t3376	2014_240	2014	4	2P		0
canyon	t3376	2014_241	2014	4	3P	150	0
canyon	t3376	2014_242	2014	4	3P	100	0
canyon	t3376	2014_243	2014	4	3P		0
canyon	t3376	2014_244	2014	4	2P	100	0
canyon	t3376	2014_245	2014	4	UNID		0
canyon	t3376	2014_246	2014	4	UNID		0
canyon	t3376	2014_247	2014	4	3P		0
canyon	t3376	2014_248	2014	4	2P		0
canyon	t3376	2014_249	2014	4	3P	190	0
canyon	t3376	2014_250	2014	4	1P	50	0
canyon	t3376	2014_251	2014	4	2P	100	0
canyon	t3376	2014_252	2014	4	HB	75	0
canyon	t3376	2014_253	2014	4	3P	200	0
canyon	t3376	2014_254	2014	4	2P	80	0
canyon	t3376	2014_255	2014	4	2P	100	0
canyon	t3376	2014_256	2014	4	2P	100	0
canyon	t3376	2014_257	2014	4	2P	80	0
canyon	t3376	2014_258	2014	4	2P		0
canyon	t3376	2014_259	2014	4	3P		0
canyon	t3376	2014_260	2014	4	2P	90	0
canyon	t3376	2014_261	2014	4	3P	180	0
canyon	t3376	2014_262	2014	4	2P	100	0
canyon	t3376	2014_263	2014	4	3P	200	0
canyon	t3376	2014_264	2014	4	2P	100	0
canyon	t3376	2014_265	2014	4	2P		0
canyon	t3376	2014_266	2014	4	3P		0
canyon	t3376	2014_267	2014	4	2P		0
canyon	t3376	2014_268	2014	4	UNID		0
canyon	t3376	2014_269	2014	4	UNID		0
canyon	t3376	2014_270	2014	4	2P	80	0
canyon	t3376	2014_271	2014	4	3P	180	0
canyon	t3376	2014_272	2014	4	3S	150	0
canyon	t3376	2014_273	2014	4	2P		0
canyon	t3376	2014_274	2014	4	2P		0
canyon	t3376	2014_275	2014	4	2P		0
canyon	t3376	2014_276	2014	4	3P	200	0
canyon	t3376	2014_277	2014	4	2P	80	0
canyon	t3376	2014_278	2014	4	3P	190	0
canyon	t3376	2014_279	2014	4	2P		0
canyon	t3376	2014_280	2014	4	UNID		0
canyon	t3376	2014_281	2014	4	2P		0
canyon	t3376	2014_282	2014	4	1P		0
canyon	t3376	2014_283	2014	4	HB		0
canyon	t3376	2014_284	2014	4	2P		0
canyon	t3376	2014_285	2014	4	2P		0
canyon	t3376	2014_286	2014	4	3P		0
canyon	t3376	2014_287	2014	4	1P		0
canyon	t3376	2014_288	2014	4	HB		0
canyon	t3376	2014_289	2014	4	2P		0
canyon	t3376	2014_290	2014	5	2P	90	0
canyon	t3376	2014_291	2014	5	3P		0
canyon	t3376	2014_292	2014	5	3P		0
canyon	t3376	2014_293	2014	5	HB		0
canyon	t3376	2014_294	2014	5	3P	190	0
canyon	t3376	2014_295	2014	5	2P		0
canyon	t3376	2014_296	2014	5	2P		0
canyon	t3376	2014_297	2014	5	2P	100	0
canyon	t3376	2014_298	2014	5	2P		0
canyon	t3376	2014_299	2014	5	3P		0
canyon	t3376	2014_300	2014	5	2P		0
canyon	t3376	2014_301	2014	5	HB		0
canyon	t3376	2014_302	2014	5	3P		0
canyon	t3376	2014_303	2014	5	3P		0
canyon	t3376	2014_304	2014	5	2P		0
canyon	t3376	2014_305	2014	5	2P	100	0
canyon	t3376	2014_306	2014	5	3P		0
canyon	t3376	2014_307	2014	5	HB		0
canyon	t3376	2014_308	2014	5	2P	80	0
canyon	t3376	2014_309	2014	5	3P	200	0
canyon	t3376	2014_310	2014	5	2P	100	0
canyon	t3376	2014_311	2014	5	1P	50	0
canyon	t3376	2014_312	2014	5	2P	100	0
canyon	t3376	2014_313	2014	5	3P	200	0
canyon	t3376	2014_314	2014	5	HA	150	0
canyon	t3376	2014_315	2014	5	2P		0
canyon	t3376	2014_316	2014	5	3P		0
canyon	t3376	2014_317	2014	5	1P		0
canyon	t3376	2014_318	2014	5	2P	100	0
canyon	t3376	2014_319	2014	5	3S	150	0
canyon	t3376	2014_320	2014	5	3P	200	0
canyon	t3376	2014_321	2014	5	2P	100	0
canyon	t3376	2014_322	2014	5	3P	200	0
canyon	t3376	2014_323	2014	5	3P	160	0
canyon	t3376	2014_324	2014	5	2P	110	0
canyon	t3376	2014_325	2014	5	2P	100	0
canyon	t3376	2014_326	2014	5	2P	100	0
canyon	t3376	2014_327	2014	5	3P	180	0
canyon	t3376	2014_328	2014	5	1P	50	0
canyon	t3376	2014_329	2014	5	2P	100	0
canyon	t3376	2014_330	2014	5	1P	50	0
canyon	t3376	2014_331	2014	5	1P	40	0
canyon	t3376	2014_332	2014	5	2P	100	0
canyon	t3376	2014_333	2014	5	3P	180	0
canyon	t3376	2014_334	2014	5	2P	100	0
canyon	t3376	2014_335	2014	5	3P		0
canyon	t3376	2014_336	2014	5	2P		0
canyon	t3376	2014_337	2014	5	3P	160	0
canyon	t3376	2014_338	2014	5	2P	100	0
canyon	t3376	2014_339	2014	5	3P	160	0
canyon	t3376	2014_340	2014	5	1P	50	0
canyon	t3376	2014_341	2014	5	HB		0
canyon	t3376	2014_342	2014	5	3P	200	0
canyon	t3376	2014_343	2014	5	2P	100	0
canyon	t3376	2014_344	2014	5	1P	50	0
canyon	t3376	2014_345	2014	5	3P		0
canyon	t3376	2014_346	2014	5	2P		0
canyon	t3376	2014_347	2014	5	3P		0
canyon	t3376	2014_348	2014	5	2P		0
canyon	t3376	2014_349	2014	5	3P	200	0
canyon	t3376	2014_350	2014	5	HB		0
canyon	t3376	2014_351	2014	5	2P	90	0
canyon	t3376	2014_352	2014	5	3P		0
canyon	t3376	2014_353	2014	5	2P		0
canyon	t3376	2014_354	2014	5	3P		0
canyon	t3376	2014_355	2014	5	2P	100	0
canyon	t3376	2014_356	2014	5	3S	150	0
canyon	t3376	2014_357	2014	5	3P	200	0
canyon	t3376	2014_358	2014	5	2P	100	0
canyon	t3376	2014_359	2014	5	2P	100	0
canyon	t3376	2014_360	2014	5	UNID		0
canyon	t3376	2014_361	2014	5	2P	110	0
canyon	t3376	2014_362	2014	5	3S	150	0
canyon	t3376	2014_363	2014	5	2P	100	0
canyon	t3376	2014_364	2014	5	2P	80	0
canyon	t3376	2014_365	2014	5	3P	200	0
canyon	t3376	2014_366	2014	5	2P	100	0
canyon	t3376	2014_367	2014	5	2P		0
canyon	t3376	2014_368	2014	5	1P		0
canyon	t3376	2014_369	2014	5	HB		0
canyon	t3376	2014_370	2014	5	3P	160	0
canyon	t3376	2014_371	2014	5	2P	100	0
canyon	t3376	2014_372	2014	5	2P	90	0
canyon	t3376	2014_373	2014	5	HB		0
canyon	t3376	2014_374	2014	5	2P		0
canyon	t3376	2014_375	2014	5	3S		0
canyon	t3376	2014_376	2014	5	2P		0
canyon	t3376	2014_377	2014	5	2P	90	0
canyon	t3376	2014_378	2014	5	2P		0
canyon	t3376	2014_379	2014	5	3P		0
canyon	t3376	2014_380	2014	5	2P		0
canyon	t3376	2014_381	2014	5	3P		0
canyon	t3376	2014_382	2014	5	2P		0
canyon	t3376	2014_383	2014	5	3P		0
canyon	t3376	2014_384	2014	5	2P	100	0
canyon	t3376	2014_385	2014	5	3P		0
canyon	t3376	2014_386	2014	5	2P		0
canyon	t3376	2014_387	2014	6	2P	100	0
canyon	t3376	2014_388	2014	6	2P	100	0
canyon	t3376	2014_389	2014	6	2P	100	0
canyon	t3376	2014_390	2014	6	2P	100	0
canyon	t3376	2014_391	2014	6	2P		0
canyon	t3376	2014_392	2014	6	3P	200	0
canyon	t3376	2014_393	2014	6	2P	100	0
canyon	t3376	2014_394	2014	6	2P	100	0
canyon	t3376	2014_395	2014	6	2P	90	0
canyon	t3376	2014_396	2014	6	3P		0
canyon	t3376	2014_397	2014	6	UNID		0
canyon	t3376	2014_398	2014	6	3P	200	0
canyon	t3376	2014_399	2014	6	2P	100	0
canyon	t3376	2014_400	2014	6	2P		0
canyon	t3376	2014_401	2014	6	2P		0
canyon	t3376	2014_402	2014	6	2P		0
canyon	t3376	2014_403	2014	6	2P	90	0
canyon	t3376	2014_404	2014	6	3P	200	0
canyon	t3376	2014_405	2014	6	2P		0
canyon	t3376	2014_406	2014	6	2P		0
canyon	t3376	2014_407	2014	6	2P		0
canyon	t3376	2014_408	2014	6	2P		0
canyon	t3376	2014_409	2014	6	2P	80	0
canyon	t3376	2014_410	2014	6	HA		0
canyon	t3376	2014_411	2014	6	1P	50	0
canyon	t3376	2014_412	2014	6	3P		0
canyon	t3376	2014_413	2014	6	2P		0
canyon	t3376	2014_414	2014	6	2P		0
canyon	t3376	2014_415	2014	6	3P		0
canyon	t3376	2014_416	2014	6	2P	190	0
canyon	t3376	2014_417	2014	6	HA	90	0
canyon	t3376	2014_418	2014	6	2P		0
canyon	t3376	2014_419	2014	6	3P	100	0
canyon	t3376	2014_420	2014	6	2P		0
canyon	t3376	2014_421	2014	6	2P	100	0
canyon	t3376	2014_422	2014	6	3P	90	0
canyon	t3376	2014_423	2014	6	3P	200	0
canyon	t3376	2014_424	2014	6	3P	180	0
canyon	t3376	2014_425	2014	6	3P	180	0
canyon	t3376	2014_426	2014	6	2P		0
canyon	t3376	2014_427	2014	6	2P	200	0
canyon	t3376	2014_428	2014	6	2P		0
canyon	t3376	2014_429	2014	6	2P		0
canyon	t3376	2014_430	2014	6	HA		0
canyon	t3376	2014_431	2014	6	2P		0
canyon	t3376	2014_432	2014	6	3P		0
canyon	t3376	2014_433	2014	6	2P	100	0
canyon	t3376	2014_434	2014	6	3P		0
canyon	t3376	2014_435	2014	6	1P	40	0
canyon	t3376	2014_436	2014	6	2P		0
canyon	t3376	2014_437	2014	6	3P		0
canyon	t3376	2014_438	2014	6	3P	210	0
canyon	t3376	2014_439	2014	6	2P		0
canyon	t3376	2014_440	2014	7	3P		0
canyon	t3376	2014_441	2014	7	2P		0
canyon	t3376	2014_442	2014	8	2P	100	0
canyon	t3376	2014_443	2014	9	2P	90	0
canyon	t3376	2014_444	2014	10	2P		0
canyon	t3007	2012_1	2011	7	1P	50	0
canyon	t3007	2012_2	2011	9	3P	170	0
canyon	t3007	2012_3	2011	10	3P	180	0
canyon	t3007	2012_4	2011	10	1P	50	0
canyon	t3007	2012_5	2011	10	1P	50	0
canyon	t3007	2012_6	2011	10	2P	80	0
canyon	t3007	2012_7	2011	10	3P	200	0
canyon	t3007	2012_8	2011	10	1P	50	0
canyon	t3007	2012_9	2011	11	3P		0
canyon	t3007	2012_10	2011	11	3P	150	0
canyon	t3007	2012_11	2011	11	2P	100	0
canyon	t3007	2012_13	2011	11	3P	230	0
canyon	t3007	2012_14	2011	11	3P	160	0
canyon	t3007	2012_15	2011	11	1P	60	0
canyon	t3007	2012_16	2011	11	2P	90	0
canyon	t3007	2012_17	2011	11	UNID		0
canyon	t3007	2012_18	2011	11	3P	200	0
canyon	t3007	2012_19	2011	11	3P	200	0
canyon	t3007	2012_20	2011	11	3P	180	0
canyon	t3007	2012_21	2011	11	2P	75	0
canyon	t3007	2012_22	2011	11	2P	90	0
canyon	t3007	2012_23	2011	11	1P	35	0
canyon	t3007	2012_24	2011	11	2P	90	0
canyon	t3007	2014_25	2011	11	3P	200	0
canyon	t3007	2012_26	2011	11	2P	90	0
canyon	t3007	2012_27	2011	11	2P	105	0
canyon	t3007	2012_28	2011	11	3P	160	0
canyon	t3007	2012_29	2011	11	2P	90	0
canyon	t3007	2012_30	2011	11	2P	100	0
canyon	t3007	2012_31	2011	11	3P	180	0
canyon	t3007	2012_32	2011	11	3P	200	0
canyon	t3007	2012_33	2011	11	3P	160	0
canyon	t3007	2012_34	2011	11	2P	100	0
canyon	t3007	2012_35	2011	11	1P	50	0
canyon	t3007	2012_36	2011	11	HA	125	0
canyon	t3007	2012_37	2011	11	2P	100	0
canyon	t3007	2012_38	2011	11	2P	95	0
canyon	t3007	2012_39	2011	11	2P	100	0
canyon	t3007	2012_40	2011	11	2P	100	0
canyon	t3007	2012_41	2011	11	2P	95	0
canyon	t3007	2012_42	2011	11	2P	95	0
canyon	t3007	2012_43	2011	11	2P	95	0
canyon	t3007	2012_44	2011	11	2P	95	0
canyon	t3007	2012_45	2011	11	2P	100	0
canyon	t3007	2012_46	2011	11	2P	90	0
canyon	t3007	2012_47	2011	11	3P	150	0
canyon	t3007	2012_48	2011	11	2P	80	0
canyon	t3007	2012_49	2011	11	HA		0
canyon	t3007	2012_50	2011	11	2P	90	0
canyon	t3007	2012_51	2011	11	HA		0
canyon	t3007	2012_52	2011	11	HA		0
canyon	t3007	2012_53	2011	11	2P	100	0
canyon	t3007	2012_54	2011	11	3P	170	0
canyon	t3007	2012_55	2011	11	2P	80	0
canyon	t3007	2012_56	2011	11	2P	100	0
canyon	t3007	2012_57	2011	11	2P	90	0
canyon	t3007	2012_58	2011	11	3P		0
canyon	t3007	2012_59	2011	11	2P		0
canyon	t3007	2012_60	2011	11	2P	90	0
canyon	t3007	2012_61	2011	11	3P	200	0
canyon	t3007	2012_62	2011	11	2P	90	0
canyon	t3007	2012_63	2011	11	3P		0
canyon	t3007	2012_64	2011	11	2P	90	0
canyon	t3007	2012_65	2011	11	3P	180	0
canyon	t3007	2012_66	2011	11	HB		0
canyon	t3007	2012_67	2011	11	2P	100	0
canyon	t3007	2012_68	2011	11	2P	80	0
canyon	t3007	2012_69	2011	11	1P	50	0
canyon	t3007	2012_70	2011	11	2P	100	0
canyon	t3007	2012_71	2011	11	3P	180	0
canyon	t3007	2012_72	2011	11	2P	90	0
canyon	t3007	2012_73	2011	11	3P	230	0
canyon	t3007	2012_74	2011	11	1P	45	0
canyon	t3007	2012_75	2011	11	2P	100	0
canyon	t3007	2012_76	2011	11	HA		0
canyon	t3007	2012_77	2011	11	3P	200	0
canyon	t3007	2012_78	2011	11	2P	100	0
canyon	t3007	2012_79	2011	11	HB		0
canyon	t3007	2012_80	2011	11	3P	190	0
canyon	t3007	2012_81	2011	11	2P	100	0
canyon	t3007	2012_82	2011	11	3P	200	0
canyon	t3007	2012_83	2011	11	2P	95	0
canyon	t3007	2012_84	2011	11	HB		0
canyon	t3007	2012_85	2011	11	1P	50	0
canyon	t3007	2012_86	2011	11	2P	100	0
canyon	t3007	2012_87	2011	11	HB		0
canyon	t3007	2012_88	2011	11	3P	190	0
canyon	t3007	2012_89	2011	11	3P	200	0
canyon	t3007	2012_90	2011	11	2P	90	0
canyon	t3007	2012_91	2011	11	HA		0
canyon	t3007	2012_92	2011	11	HA		0
canyon	t3007	2012_93	2011	11	2P	100	0
canyon	t3007	2012_94	2011	11	HB		0
canyon	t3007	2012_95	2011	11	3P	200	0
canyon	t3007	2012_96	2011	11	2P	100	0
canyon	t3007	2012_97	2011	11	HA		0
canyon	t3007	2012_98	2011	11	2P	100	0
canyon	t3007	2012_99	2011	11	HB		0
canyon	t3007	2012_100	2011	11	3P	200	0
canyon	t3007	2012_101	2011	11	2P	100	0
canyon	t3007	2012_102	2011	11	2P	90	0
canyon	t3007	2012_103	2011	11	HB		0
canyon	t3007	2012_104	2011	11	1P	50	0
canyon	t3007	2012_105	2011	11	2P	95	0
canyon	t3007	2012_106	2011	11	3P	160	0
canyon	t3007	2012_107	2011	11	2P	100	0
canyon	t3007	2012_108	2011	11	3P	210	0
canyon	t3007	2012_109	2011	11	2P	100	0
canyon	t3007	2012_110	2011	11	2P	100	0
canyon	t3007	2012_111	2011	11	3P	180	0
canyon	t3007	2012_112	2011	11	2P	100	0
canyon	t3007	2012_113	2011	11	3P		0
canyon	t3007	2012_114	2011	11	3P	160	0
canyon	t3007	2012_115	2011	12	3P	180	0
canyon	t3007	2012_116	2011	12	3P	180	0
canyon	t3007	2012_117	2011	12	3P	200	0
canyon	t3007	2012_118	2011	12	HA		0
canyon	t3007	2012_119	2011	12	3P	170	0
canyon	t3007	2012_120	2011	12	2P	90	0
canyon	t3007	2012_121	2011	12	2P	70	0
canyon	t3007	2012_122	2011	12	HA		0
canyon	t3007	2012_123	2011	12	2P	90	0
canyon	t3007	2012_124	2011	12	3P	170	0
canyon	t3007	2012_125	2011	12	2P	90	0
canyon	t3007	2012_126	2011	12	2P	90	0
canyon	t3007	2012_127	2011	12	3P	180	0
canyon	t3007	2012_128	2011	12	3P	210	0
canyon	t3007	2012_129	2011	12	3P	180	0
canyon	t3007	2012_130	2011	12	3P	160	0
canyon	t3007	2012_131	2011	12	2P	100	0
canyon	t3007	2012_132	2011	12	HB		0
canyon	t3007	2012_133	2011	12	3P	180	0
canyon	t3007	2012_134	2011	12	3P	160	0
canyon	t3007	2014_135	2011	12	2P	100	0
canyon	t3007	2014_136	2011	12	3P	150	0
canyon	t3007	2014_137	2011	12	3P		0
canyon	t3007	2014_138	2011	12	2P	100	0
canyon	t3007	2014_139	2011	12	2P	110	0
canyon	t3007	2012_140	2011	12	3P	180	0
canyon	t3007	2012_141	2011	12	3P		0
canyon	t3007	2012_142	2011	12	2P	90	0
canyon	t3007	2012_143	2011	12	2P	100	0
canyon	t3007	2012_144	2011	12	3P	200	0
canyon	t3007	2012_145	2011	12	3P	200	0
canyon	t3007	2012_146	2011	12	3P	130	0
canyon	t3007	2012_147	2011	12	3P	210	0
canyon	t3007	2012_148	2011	12	3P	180	0
canyon	t3007	2012_149	2011	12	3P	190	0
canyon	t3007	2012_150	2011	12	3P	160	0
canyon	t3007	2012_151	2011	12	2P	100	0
canyon	t3007	2012_152	2011	12	3P		0
canyon	t3007	2012_153	2011	12	3P	160	0
canyon	t3007	2012_154	2011	12	3P	170	0
canyon	t3007	2012_155	2011	12	3P	190	0
canyon	t3007	2012_156	2011	12	2P	80	0
canyon	t3007	2012_157	2011	12	3P	200	0
canyon	t3007	2012_158	2011	12	2P	100	0
canyon	t3007	2012_159	2011	12	3P	200	0
canyon	t3007	2012_160	2011	12	2P	100	0
canyon	t3007	2012_161	2011	12	1P	50	0
canyon	t3007	2012_162	2011	12	2P	100	0
canyon	t3007	2012_163	2011	12	2P	100	0
canyon	t3007	2012_164	2011	12	3P	200	0
canyon	t3007	2012_165	2011	12	2P	80	0
canyon	t3007	2012_166	2011	12	2P	100	0
canyon	t3007	2012_167	2011	12	2P	90	0
canyon	t3007	2012_168	2011	12	3P		0
canyon	t3007	2012_169	2011	12	2P	90	0
canyon	t3007	2012_170	2011	12	2P	100	0
canyon	t3007	2012_171	2011	12	2P		0
canyon	t3007	2012_172	2011	12	3P		0
canyon	t3007	2012_173	2011	12	2P	100	0
canyon	t3007	2012_174	2011	12	2P	100	0
canyon	t3007	2012_175	2011	12	2P	80	0
canyon	t3007	2012_176	2011	12	HA		0
canyon	t3007	2012_177	2011	12	2P	100	0
canyon	t3007	2012_178	2011	12	2P	90	0
canyon	t3007	2012_179	2011	12	2P	100	0
canyon	t3007	2012_180	2011	12	2P	90	0
canyon	t3007	2012_181	2011	12	2P	80	0
canyon	t3007	2012_182	2011	12	3P	100	0
canyon	t3007	2012_183	2011	12	HA		0
canyon	t3007	2012_184	2011	12	2P	100	0
canyon	t3007	2012_185	2011	12	2P		0
canyon	t3007	2012_186	2011	12	2P	100	0
canyon	t3007	2012_187	2011	12	3P	230	0
canyon	t3007	2012_188	2011	12	HA		0
canyon	t3007	2012_189	2011	12	3P	200	0
canyon	t3007	2012_190	2011	12	HA		0
canyon	t3007	2012_191	2011	12	2P	100	0
canyon	t3007	2012_192	2011	12	2P	90	0
canyon	t3007	2012_193	2011	12	3P		0
canyon	t3007	2012_194	2011	12	2P		0
canyon	t3007	2012_195	2011	12	2P	90	0
canyon	t3007	2012_196	2011	12	HA		0
canyon	t3007	2012_197	2011	12	2P	100	0
canyon	t3007	2012_198	2011	12	2P	90	0
canyon	t3007	2012_199	2011	12	3P	230	0
canyon	t3007	2012_200	2011	12	2P	100	0
canyon	t3007	2012_201	2011	12	2P	110	0
canyon	t3007	2012_202	2011	12	2P	100	0
canyon	t3007	2012-203	2011	12	3P	180	0
canyon	t3007	2012-204	2011	12	HA	20	0
canyon	t3007	2012-205	2011	12	2P	80	0
canyon	t3007	2012-206	2011	12	HA		0
canyon	t3007	2012-207	2011	12	2P	100	0
canyon	t3007	2012-208	2011	12	HB		0
canyon	t3007	2012-209	2011	12	2P	100	0
canyon	t3007	2012-210	2011	12	2P	100	0
canyon	t3007	2012-211	2012	1	2P	100	0
canyon	t3007	2012-212	2012	1	HA		0
canyon	t3007	2012-213	2012	1	2P	100	0
canyon	t3007	2012-214	2012	1	3P	180	0
canyon	t3007	2012-215	2012	1	2P	100	0
canyon	t3007	2012-206	2012	1	2P		0
canyon	t3007	2012-217	2012	1	3P	190	0
canyon	t3007	2012-218	2012	1	UNID		0
canyon	t3007	2012-219	2012	1	3P	200	0
canyon	t3007	2012-220	2012	1	UNID		0
canyon	t3007	2012-221	2012	1	UNID		0
canyon	t3007	2012-222	2012	1	3P	200	0
canyon	t3007	2012-223	2012	1	2P		0
canyon	t3007	2012-224	2012	1	3P		0
canyon	t3007	2012-225	2012	1	3P	160	0
canyon	t3007	2012-226	2012	1	3P	150	0
canyon	t3007	2012-227	2012	1	3P		0
canyon	t3007	2012-228	2012	1	2P		0
canyon	t3007	2012-229	2012	1	3P		0
canyon	t3007	2012-230	2012	2	2P	100	0
canyon	t3007	2012-231	2012	2	3P	170	0
canyon	t3007	2012-232	2012	2	2P		0
canyon	t3007	2012-233	2012	2	2P	90	0
canyon	t3007	2012-234	2012	2	2P	90	0
canyon	t3007	2012-235	2012	2	2P	100	0
canyon	t3007	2012-236	2012	2	HA		0
canyon	t3007	2012-237	2012	2	3P		0
canyon	t3007	2012-238	2012	2	2P	110	0
canyon	t3007	2012-239	2012	2	2P	100	0
canyon	t3007	2012-240	2012	2	2P	110	0
canyon	t3007	2012-241	2012	2	3P	200	0
canyon	t3007	2012-242	2012	2	2P	100	0
canyon	t3007	2012-243	2012	2	2P	150	0
canyon	t3007	2012-244	2012	2	2P	100	0
canyon	t3007	2012-245	2012	2	3P	200	0
canyon	t3007	2012-246	2012	2	2P	90	0
canyon	t3007	2012-247	2012	2	2P	100	0
canyon	t3007	2012-248	2012	3	2P	95	0
canyon	t3007	2012-249	2012	3	3P	180	0
canyon	t3007	2012-250	2012	3	3P	200	0
canyon	t3007	2012-251	2012	3	2P	100	0
canyon	t3007	2012-252	2012	3	2P	100	0
canyon	t3007	2012-253	2012	3	3P	160	0
canyon	t3007	2012-254	2012	3	2P	100	0
canyon	t3007	2012-255	2012	3	3P	180	0
canyon	t3007	2012-256	2012	3	2P	100	0
canyon	t3007	2012-257	2012	3	3P	200	0
canyon	t3007	2012-258	2012	3	2P	100	0
canyon	t3007	2012-259	2012	3	3P	160	0
canyon	t3007	2012-260	2012	3	1P	50	0
canyon	t3007	2012-261	2012	3	2P	100	0
canyon	t3007	2012-262	2012	3	2P	80	0
canyon	t3007	2012-263	2012	3	3P	190	0
canyon	t3007	2012-264	2012	3	1P	50	0
canyon	t3007	2012-265	2012	3	1P	60	0
canyon	t3007	2012-266	2012	3	3P	200	0
canyon	t3007	2012-267	2012	3	2P	100	0
canyon	t3007	2012-268	2012	3	2P	100	0
canyon	t3007	2012-269	2012	3	3P	200	0
canyon	t3007	2012-270	2012	3	3P	190	0
canyon	t3007	2012-271	2012	3	2P	110	0
canyon	t3007	2012-272	2012	3	2P	80	0
canyon	t3007	2012-273	2012	3	2P	90	0
canyon	t3007	2012-274	2012	3	3P	200	0
canyon	t3007	2012-275	2012	3	2P	110	0
canyon	t3007	2012-276	2012	3	3P	200	0
canyon	t3007	2012-277	2012	3	3P	200	0
canyon	t3007	2012-278	2012	3	3P	190	0
canyon	t3007	2012-279	2012	3	3P	170	0
canyon	t3007	2012-280	2012	3	2P	100	0
canyon	t3007	2012-281	2012	3	HB		0
canyon	t3007	2012-282	2012	3	3P	160	0
canyon	t3007	2012-283	2012	3	2P	100	0
canyon	t3007	2012-284	2012	3	3P	180	0
canyon	t3007	2012-285	2012	3	2P	90	0
canyon	t3007	2012-286	2012	3	2P	70	0
canyon	t3007	2012-287	2012	3	3P	180	0
canyon	t3007	2012-288	2012	3	3P	200	0
canyon	t3007	2012-289	2012	3	3P	200	0
canyon	t3007	2012-290	2012	3	2P	100	0
canyon	t3007	2012-291	2012	3	2P	100	0
canyon	t3007	2012-292	2012	3	HB		0
canyon	t3007	2012-293	2012	3	3P	190	0
canyon	t3007	2012-294	2012	3	3P	200	0
canyon	t3007	2012-295	2012	3	2P	100	0
canyon	t3007	2012-296	2012	3	1P	50	0
canyon	t3007	2012-297	2012	3	2P	100	0
canyon	t3007	2012-298	2012	3	HA		0
canyon	t3007	2012-299	2012	3	HB		0
canyon	t3007	2012-300	2012	3	2P	100	0
canyon	t3007	2012-301	2012	3	2P	110	0
canyon	t3007	2012-302	2012	3	3P	200	0
canyon	t3007	2012-303	2012	3	2P	90	0
canyon	t3007	2012-304	2012	3	2P	110	0
canyon	t3007	2012-305	2012	3	3P	170	0
canyon	t3007	2012-306	2012	3	3P	170	0
canyon	t3007	2012-307	2012	3	2P	100	0
canyon	t3007	2012-308	2012	3	2P	90	0
canyon	t3007	2012-309	2012	3	HA		0
canyon	t3007	2012-310	2012	3	3P	200	0
canyon	t3007	2012-311	2012	3	2P	95	0
canyon	t3007	2012-312	2012	3	2P	95	0
canyon	t3007	2012-313	2012	3	2P	90	0
canyon	t3007	2012-314	2012	3	2P	80	0
canyon	t3007	2012-315	2012	3	3P	200	0
canyon	t3007	2012-316	2012	3	2P	100	0
canyon	t3007	2012-317	2012	3	2P	90	0
canyon	t3007	2012-318	2012	3	2P	100	0
canyon	t3007	2012-319	2012	3	3P	190	0
canyon	t3007	2012-320	2012	3	1P	60	0
canyon	t3007	2012-321	2012	3	2P	80	0
canyon	t3007	2012-322	2012	3	3P	200	0
canyon	t3007	2012-323	2012	3	2P	100	0
canyon	t3007	2012-324	2012	3	2P	90	0
canyon	t3007	2012-325	2012	3	1P	50	0
canyon	t3007	2012-326	2012	3	3P	200	0
canyon	t3007	2012-327	2012	3	2P	100	0
canyon	t3007	2012-328	2012	3	2P	100	0
canyon	t3007	2012-329	2012	3	3P	180	0
canyon	t3007	2012-330	2012	3	3P	200	0
canyon	t3007	2012-331	2012	3	2P	90	0
canyon	t3007	2012-332	2012	3	3P	190	0
canyon	t3007	2012-333	2012	3	2P	80	0
canyon	t3007	2012-334	2012	3	2P	100	0
canyon	t3007	2012-335	2012	3	2P	100	0
canyon	t3007	2012-336	2012	3	3P	200	0
canyon	t3007	2012-337	2012	3	2P	100	0
canyon	t3007	2012-338	2012	3	3P	210	0
canyon	t3007	2012-339	2012	3	2P	90	0
canyon	t3007	2012-340	2012	3	HB		0
canyon	t3007	2012-341	2012	3	2P	100	0
canyon	t3007	2012-342	2012	3	1P	60	0
canyon	t3007	2012-343	2012	3	1P	60	0
canyon	t3007	2012-344	2012	3	3P	200	0
canyon	t3007	2012-345	2012	3	3P	210	0
canyon	t3007	2012-346	2012	3	2P	100	0
canyon	t3007	2012-347	2012	3	HA	112.5	0
canyon	t3007	2012-348	2012	3	2P	100	0
canyon	t3007	2012-349	2012	3	2P	100	0
canyon	t3007	2012-350	2012	3	2P	110	0
canyon	t3007	2012-351	2012	3	2P	70	0
canyon	t3007	2012-352	2012	3	3P	190	0
canyon	t3007	2012-353	2012	3	2P	100	0
canyon	t3007	2012-354	2012	3	3P	200	0
canyon	t3007	2012-355	2012	3	2P	100	0
canyon	t3007	2012-356	2012	3	2P	100	0
canyon	t3007	2012-357	2012	3	2P	90	0
canyon	t3007	2012-358	2012	3	3P	190	0
canyon	t3007	2012-359	2012	3	HA		0
canyon	t3007	2012-360	2012	3	3P	200	0
canyon	t3007	2012-361	2012	3	2P	100	0
canyon	t3007	2012-362	2012	3	2P	100	0
canyon	t3007	2012-363	2012	3	3P	180	0
canyon	t3007	2012-364	2012	3	HA		0
canyon	t3007	2012-365	2012	3	2P	100	0
canyon	t3007	2012-366	2012	3	HB		0
canyon	t3007	2012-367	2012	3	2P	95	0
canyon	t3007	2012-368	2012	3	3P	200	0
canyon	t3007	2012-369	2012	3	2P	100	0
canyon	t3007	2012-370	2012	3	2P	90	0
canyon	t3007	2012-371	2012	3	3P	180	0
canyon	t3007	2012-372	2012	3	2P	100	0
canyon	t3007	2012-373	2012	3	3P	160	0
canyon	t3007	2012-374	2012	3	2P	90	0
canyon	t3007	2012-375	2012	3	3P	180	0
canyon	t3007	2012-376	2012	3	3P	200	0
canyon	t3007	2012-377	2012	3	2P	100	0
canyon	t3007	2012-378	2012	3	3P	180	0
canyon	t3007	2012-379	2012	3	1P	50	0
canyon	t3007	2012-380	2012	3	3P	180	0
canyon	t3007	2012-381	2012	3	1P	50	0
canyon	t3007	2012-382	2012	3	3P	160	0
canyon	t3007	2012-383	2012	3	2P	100	0
canyon	t3007	2012-384	2012	3	3P	190	0
canyon	t3007	2012-385	2012	3	3P	200	0
canyon	t3007	2012-386	2012	3	2P	100	0
canyon	t3007	2012-387	2012	3	2P	90	0
canyon	t3007	2012-388	2012	3	2P	100	0
canyon	t3007	2012-389	2012	3	3P	200	0
canyon	t3007	2012-390	2012	3	2P	100	0
canyon	t3007	2012-391	2012	3	2P	100	0
canyon	t3007	2012-392	2012	3	2P	100	0
canyon	t3007	2012-393	2012	3	3P	180	0
canyon	t3007	2012-394	2012	3	2P	105	0
canyon	t3007	2012-395	2012	3	2P	90	0
canyon	t3007	2012-396	2012	3	3P	180	0
canyon	t3007	2012-397	2012	3	2P	100	0
canyon	t3007	2012-398	2012	3	3P	180	0
canyon	t3007	2012-399	2012	3	2P	90	0
canyon	t3007	2012-400	2012	3	3P	160	0
canyon	t3007	2012-401	2012	3	2P	100	0
canyon	t3007	2012-402	2012	3	1P	50	0
canyon	t3007	2012-403	2012	3	2P	80	0
canyon	t3007	2012-404	2012	3	3P	190	0
canyon	t3007	2012-405	2012	3	2P	100	0
canyon	t3007	2012-406	2012	3	3P	180	0
canyon	t3007	2012-407	2012	3	2P	100	0
canyon	t3007	2012-408	2012	3	3P	180	0
canyon	t3007	2012-409	2012	3	2P	120	0
canyon	t3007	2012-410	2012	3	3P	200	0
canyon	t3007	2012-411	2012	3	UNID		0
canyon	t3007	2012-412	2012	4	2P	80	0
canyon	t3007	2012-413	2012	4	3P	200	0
canyon	t3007	2012-414	2012	4	3P	180	0
canyon	t3007	2012-415	2012	4	2P	100	0
canyon	t3007	2012-416	2012	4	3P	170	0
canyon	t3007	2012-417	2012	4	1P	50	0
canyon	t3007	2012-418	2012	4	2P	100	0
canyon	t3007	2012-419	2012	4	2P	110	0
canyon	t3007	2012-420	2012	4	1P	50	0
canyon	t3007	2012-421	2012	4	2P	100	0
canyon	t3007	2012-422	2012	4	3P	190	0
canyon	t3007	2012-423	2012	4	3P	200	0
canyon	t3007	2012-424	2012	4	2P	90	0
canyon	t3007	2012-425	2012	4	1P	50	0
canyon	t3007	2012-426	2012	4	2P	100	0
canyon	t3007	2012-427	2012	4	2P	90	0
canyon	t3007	2012-428	2012	4	2P	110	0
canyon	t3007	2012-429	2012	4	3P	200	0
canyon	t3007	2012-430	2012	4	1P	50	0
canyon	t3007	2012-431	2012	4	2P	100	0
canyon	t3007	2012-432	2012	4	2P	110	0
canyon	t3007	2012-433	2012	4	3P	180	0
canyon	t3007	2012-434	2012	4	3P	200	0
canyon	t3007	2012-435	2012	4	2P	100	0
canyon	t3007	2012-436	2012	4	2P	90	0
canyon	t3007	2012-437	2012	4	3P	180	0
canyon	t3007	2012-438	2012	4	2P	100	0
canyon	t3007	2012-439	2012	4	3P	200	0
canyon	t3007	2012-440	2012	4	2P	100	0
canyon	t3007	2012-441	2012	4	3P	160	0
canyon	t3007	2012-442	2012	4	1P	60	0
canyon	t3007	2012-443	2012	4	2P	80	0
canyon	t3007	2012-444	2012	4	HA		0
canyon	t3007	2012-445	2012	4	3P	180	0
canyon	t3007	2012-446	2012	4	2P		0
canyon	t3007	2012-447	2012	4	HA		0
canyon	t3007	2012-448	2012	4	2P	100	0
canyon	t3007	2012-449	2012	4	2P	90	0
canyon	t3007	2012-450	2012	4	3P	210	0
canyon	t3007	2012-451	2012	4	3P	180	0
canyon	t3007	2012-452	2012	4	3P	180	0
canyon	t3007	2012-453	2012	4	2P	100	0
canyon	t3007	2012-454	2012	4	2P	100	0
canyon	t3007	2012-455	2012	4	1P	45	0
canyon	t3007	2012-456	2012	4	2P	80	0
canyon	t3007	2012-457	2012	4	3P	200	0
canyon	t3007	2012-458	2012	4	2P	100	0
canyon	t3007	2012-459	2012	4	3P	180	0
canyon	t3007	2012-460	2012	4	2P	100	0
canyon	t3007	2012-461	2012	4	2P	70	0
canyon	t3007	2012-462	2012	4	3P	200	0
canyon	t3007	2012-463	2012	4	3P	190	0
canyon	t3007	2012-464	2012	4	2P	100	0
canyon	t3007	2012-465	2012	4	3P	170	0
canyon	t3007	2012-466	2012	4	2P	100	0
canyon	t3007	2012-467	2012	4	2P	80	0
canyon	t3007	2012-468	2012	4	3P	200	0
canyon	t3007	2012-469	2012	4	2P	100	0
canyon	t3007	2012-470	2012	4	3P	190	0
canyon	t3007	2012-471	2012	4	2P	100	0
canyon	t3007	2012-472	2012	4	2P	100	0
canyon	t3007	2012-473	2012	4	2P	95	0
canyon	t3007	2012-474	2012	4	2P	100	0
canyon	t3007	2012-475	2012	4	2P	100	0
canyon	t3007	2012-476	2012	4	3P	180	0
canyon	t3007	2012-477	2012	4	2P	80	0
canyon	t3007	2012-478	2012	4	2P	100	0
canyon	t3007	2012-479	2012	4	2P	100	0
canyon	t3007	2012-480	2012	4	3P	200	0
canyon	t3007	2012-481	2012	4	2P	100	0
canyon	t3007	2012-482	2012	4	2P	100	0
canyon	t3007	2012-483	2012	4	2P	100	0
canyon	t3007	2012-484	2012	4	3P	200	0
canyon	t3007	2012-485	2012	4	2P	100	0
canyon	t3007	2012-486	2012	4	2P	90	0
canyon	t3007	2012-487	2012	4	HA		0
canyon	t3007	2012-488	2012	4	3P	210	0
canyon	t3007	2012-489	2012	4	2P	100	0
canyon	t3007	2012-490	2012	4	3P	190	0
canyon	t3007	2012-491	2012	4	2P	100	0
canyon	t3007	2012-492	2012	4	3P	180	0
canyon	t3007	2012-493	2012	4	2P	90	0
canyon	t3007	2012-494	2012	4	3P	200	0
canyon	t3007	2012-495	2012	4	3P	200	0
canyon	t3007	2012-496	2012	4	2P	100	0
canyon	t3007	2012-497	2012	4	3P	190	0
canyon	t3007	2012-498	2012	4	2P	90	0
canyon	t3007	2012-499	2012	4	2P	100	0
canyon	t3007	2012-500	2012	4	3P	200	0
canyon	t3007	2012-501	2012	4	2P	100	0
canyon	t3007	2012-502	2012	4	3P	190	0
canyon	t3007	2012-503	2012	4	2P	90	0
canyon	t3007	2012-504	2012	4	2P	100	0
canyon	t3007	2012-505	2012	4	3P	200	0
canyon	t3007	2012-506	2012	4	2P	90	0
canyon	t3007	2012-507	2012	4	2P	100	0
canyon	t3007	2012-508	2012	4	2P	95	0
canyon	t3007	2012-509	2012	4	3P	190	0
canyon	t3007	2012-510	2012	4	2P	100	0
canyon	t3007	2012-511	2012	4	3P	190	0
canyon	t3007	2012-512	2012	4	2P		0
canyon	t3007	2012-513	2012	4	2P	100	0
canyon	t3007	2012-514	2012	4	2P	90	0
canyon	t3007	2012-515	2012	4	3P	180	0
canyon	t3007	2012-516	2012	4	3P	150	0
canyon	t3007	2012-517	2012	4	2P	100	0
canyon	t3007	2012-518	2012	4	2P	80	0
canyon	t3007	2012-519	2012	4	2P	100	0
canyon	t3007	2012-520	2012	4	2P	110	0
canyon	t3007	2012-521	2012	4	HA		0
canyon	t3007	2012-522	2012	4	3P	190	0
canyon	t3007	2012-523	2012	4	2P	100	0
canyon	t3007	2012-524	2012	4	3P	200	0
canyon	t3007	2012-525	2012	4	1P	50	0
canyon	t3007	2012-526	2012	4	2P	120	0
canyon	t3007	2012-527	2012	4	3P	190	0
canyon	t3007	2012-528	2012	4	3P	200	0
canyon	t3007	2012-529	2012	4	2P	100	0
canyon	t3007	2012-530	2012	4	1P	50	0
canyon	t3007	2012-531	2012	4	3P	190	0
canyon	t3007	2012-532	2012	4	2P	100	0
canyon	t3007	2012-533	2012	4	3P	200	0
canyon	t3007	2012-534	2012	4	2P	110	0
canyon	t3007	2012-535	2012	4	3P	150	0
canyon	t3007	2012-536	2012	4	2P	100	0
canyon	t3007	2012-537	2012	4	3P	200	0
canyon	t3007	2012-538	2012	4	HA		0
canyon	t3007	2012-539	2012	4	3P	180	0
canyon	t3007	2012-540	2012	4	2P	110	0
canyon	t3007	2012-541	2012	4	3P	170	0
canyon	t3007	2012-542	2012	4	2P	100	0
canyon	t3007	2012-543	2012	4	3P	200	0
canyon	t3007	2012-544	2012	4	2P	100	0
canyon	t3007	2012-545	2012	4	3P	160	0
canyon	t3007	2012-546	2012	4	3P	200	0
canyon	t3007	2012-547	2012	5	2P	100	0
canyon	t3007	2012-548	2012	5	3P	180	0
canyon	t3007	2012-549	2012	5	3P	170	0
canyon	t3007	2012-550	2012	5	2P	100	0
canyon	t3007	2012-551	2012	5	2P	90	0
canyon	t3007	2012-552	2012	5	3P	200	0
canyon	t3007	2012-553	2012	5	2P	90	0
canyon	t3007	2012-554	2012	5	2P	100	0
canyon	t3007	2012-555	2012	5	1P	60	0
canyon	t3007	2012-556	2012	5	3P	150	0
canyon	2962-2	15741	2011	1	UNID		0
canyon	2962-3	15750	2011	1	2P	130	0
canyon	2962-4	15753	2011	1	2P	110	0
canyon	2962-5	15767	2011	1	2P	130	0
canyon	2962-6	16157	2011	1	2P	90	0
canyon	2962 - 7	16290	2011	1	2P		0
canyon	2962-8	16351	2011	1	2P	100	0
canyon	2962-9	16366	2011	1	2P	100	0
canyon	2962-10	16382	2011	1	2P	90	0
canyon	2965-11	16404	2011	1	2P	90	0
canyon	2962-12	16433	2011	1	2P	95	0
canyon	2962-16	16491	2011	1	2P	100	0
canyon	2962-14	16508	2011	1	2P	100	0
canyon	2962-15	16518	2011	1	2P	90	0
canyon	2962-16	17312	2011	2	3P	200	0
canyon	2962-17	17430	2011	2	2P	95	0
canyon	2962-18	17437	2011	2	3P	200	0
canyon	2962-19	17439	2011	2	2P	110	0
canyon	2962-20	17456	2011	2	HA	150	0
canyon	2962-21	17439	2011	2	2P	100	0
canyon	2962-22	17450	2011	2	HA		0
canyon	2962-23	17925	2011	2	2P	100	0
canyon	2962-24	2962	2011	2	2P	100	0
canyon	2962-24	17974	2011	2	2P	100	0
canyon	2963-25	18251	2011	2	2P	100	0
canyon	2962-26	18864	2011	2	1P		0
canyon	2962-27	19046	2011	2	HA	100	0
canyon	2962-28	19062	2011	2	3P		0
canyon	2962-29	19063	2011	2	2P	95	0
canyon	2962-30	19082	2011	2	3P	210	0
canyon	2962-31	19096	2011	2	3P		0
canyon	2962-32	19150	2011	2	HA		0
canyon	2962-33	19162	2011	2	2P		0
canyon	2962-34	19231	2011	2	2P		0
canyon	2962-35	19238	2011	2	2P		0
canyon	2962-36	19245	2011	2	3P		0
canyon	2962-37	19270	2011	2	3P	200	0
canyon	2962-38		2011	2	2P	100	0
canyon	2962-39		2011	2	2P	110	0
canyon	2962-40		2011	2	2P	150	0
canyon	2962-41		2011	2	HA		0
canyon	2962-42	19358	2011	2	2P	100	0
canyon	2962-43	19361	2011	2	2P	90	0
canyon	2962-44	19390	2011	2	3P	200	0
canyon	2962-45	19223	2011	2	3P	210	0
canyon	2962-46	19422	2011	2	2P	100	0
canyon	2962-47	19432	2011	2	2P	130	0
canyon	2962-48	19435	2011	2	2P	90	0
canyon	2962-49	19438	2011	2	3P		0
canyon	2962-50	19444	2011	2	HA		0
canyon	2962-51	19447	2011	2	2P	150	0
canyon	2962-52	19451	2011	2	2P	90	0
canyon	2962-53	19459	2011	2	2P	100	0
canyon	2962-54	19466	2011	2	UNID		0
canyon	2962-55	19710	2011	2	3P	180	0
canyon	2962-56	19740	2011	2	2P	100	0
canyon	2962-57	19764	2011	2	2P	90	0
canyon	2962-58	19769	2011	2	3P	160	0
canyon	2962-59	19769	2011	2	2P	100	0
canyon	2962-60	19809	2011	2	HA		0
canyon	2962-61	19812	2011	2	1P	50	0
canyon	2962-62	19825	2011	2	3P		0
canyon	2962-63		2011	2	2P	100	0
canyon	2962-64	19835	2011	2	3P	180	0
canyon	2962-65	19844	2011	2	HA		0
canyon	2962-66	19855	2011	2	2P	90	0
canyon	2962-67	19857	2011	3	3P	200	0
canyon	2962-68	19858	2011	3	2P	100	0
canyon	2962-69	19862	2011	3	HA		0
canyon	2962-70	19869	2011	3	2P	90	0
canyon	2962-71	19875	2011	3	3P	200	0
canyon	2962-72	19894	2011	3	2P	100	0
canyon	2962-73	19901	2011	3	3P	200	0
canyon	2962-74	19908	2011	3	HA		0
canyon	2962-75	19930	2011	3	2P	150	0
canyon	2962-76	19931	2011	3	2P	95	0
canyon	2962-77	19940	2011	3	3P	200	0
canyon	2962-78	19980	2011	3	1P	50	0
canyon	2962-79	19992	2011	3	2P	80	0
canyon	2962-80	19997	2011	3	3P	150	0
canyon	2962-81	20022	2011	3	2P	110	0
canyon	2962-82	20023	2011	3	3P	180	0
canyon	2962-83	20035	2011	3	2P		0
canyon	2962-84	20037	2011	3	3P	200	0
canyon	2962-85	20053	2011	3	2P	100	0
canyon	2962-86	20067	2011	3	3P		0
canyon	2962-87	20094	2011	3	3P	210	0
canyon	2962-88	20095	2011	3	2P	90	0
canyon	2962-89	20112	2011	3	3P		0
canyon	2962-90	20132	2011	3	1P	50	0
canyon	2962-91	20133	2011	3	2P	100	0
canyon	2962-92	20160	2011	3	2P	100	0
canyon	2962-93	20162	2011	3	HC		0
canyon	2962-94	20172	2011	3	1P	50	0
canyon	2962-95	20182	2011	3	3P	200	0
canyon	2962-96	20193	2011	3	1P	60	0
canyon	2962-97	20194	2011	3	2P		0
canyon	2962-98	20199	2011	3	3P	200	0
canyon	2962-99	20204	2011	3	1P	60	0
canyon	2962-100	20221	2011	3	1P	60	0
canyon	2962-101	20222	2011	3	3P		0
canyon	2962-102	20241	2011	3	3P	220	0
canyon	2962-103	20260	2011	3	3P	200	0
canyon	2962-104	20264	2011	3	2P	100	0
canyon	2962-105	20285	2011	3	3P	210	0
canyon	2962-106	20293	2011	3	HB		0
canyon	2962-107	20300	2011	3	3P	220	0
canyon	2962-108	20367	2011	3	1P	55	0
canyon	2962-109	20368	2011	3	3P		0
canyon	2962-110	20433	2011	3	2P		0
canyon	2962-111	20429	2011	3	3P	220	0
canyon	2962-112	20473	2011	3	3P	200	0
canyon	2962-113		2011	3	3P		0
canyon	2962-114	20479	2011	3	3P		0
canyon	2962-115	20515	2011	3	3P	200	0
canyon	2962-116	20540	2011	3	2P	95	0
canyon	2962-117	20542	2011	3	3P		0
canyon	2962-118	20544	2011	3	2P	100	0
canyon	2962-119	20548	2011	3	3P	95	0
canyon	2962-120	20551	2011	3	3P		0
canyon	2962-121	20608	2011	3	3P	210	0
canyon	2962-122	20626	2011	3	2P	95	0
canyon	2962-123	20652	2011	3	3P	200	0
canyon	2962-124	20781	2011	3	2P	100	0
canyon	2962-125	20845	2011	3	1P	50	0
canyon	2962-126	20856	2011	3	2P	100	0
canyon	2962-127	20882	2011	3	HA		0
canyon	2962-128	20906	2011	3	HA		0
canyon	2962-129	20957	2011	3	2P		0
canyon	2962-130	21088	2011	3	3P	200	0
canyon	2962-131	21095	2011	3	2P	100	0
canyon	2962-132	21196	2011	3	HB		0
canyon	2962-133	21242	2011	3	2P		0
canyon	2962-134	21258	2011	3	UNID		0
canyon	2962-135	21320	2011	3	3P		0
canyon	2962-136	21356	2011	3	2P	90	0
canyon	2962-137	21385	2011	3	2P		0
canyon	2962-138	21500	2011	3	2P		0
canyon	2962-139	21502	2011	3	3P		0
canyon	2962-140	21535	2011	3	1P	50	0
canyon	2962-141	21535	2011	3	2P	100	0
canyon	2962-142	21565	2011	3	2P	100	0
canyon	2962-143	21591	2011	3	3P	200	0
canyon	2962-144	21620	2011	3	3P	175	0
canyon	2962-145	21624	2011	3	3P	200	0
canyon	2962-146	21642	2011	3	2P	95	0
canyon	2962-147	21678	2011	3	3P	200	0
canyon	2962-148	21708	2011	3	3P	180	0
canyon	2962-149	21708	2011	3	2P	105	0
canyon	2962-150	21757	2011	3	3P		0
canyon	2962-151	21800	2011	3	2P	100	0
canyon	2962-152	21804	2011	3	3P	180	0
canyon	2962-153	21838	2011	3	2P	100	0
canyon	2962-154	21886	2011	3	3P	200	0
canyon	2962-155	21925	2011	3	3P	200	0
canyon	2962-156	21923	2011	3	2P	100	0
canyon	2962-157	21956	2011	3	2P	100	0
canyon	2962-158	22010	2011	3	2P	80	0
canyon	2962-159	22038	2011	3	3P	250	0
canyon	2962-160	22048	2011	3	2P	100	0
canyon	2962-161	22056	2011	3	1P	50	0
canyon	2962-162	22063	2011	3	3P	200	0
canyon	2962-163	22100	2011	3	2P	130	0
canyon	2962-164	22126	2011	3	2P		0
canyon	2962-165	22143	2011	3	3P	200	0
canyon	2962-166	22175	2011	3	HA		0
canyon	2962-167	22189	2011	3	3P	190	0
canyon	2962-168	22207	2011	3	2P	100	0
canyon	2962-169	22226	2011	3	UNID		0
canyon	2962-170	22240	2011	3	3P	190	0
canyon	2962-171	22248	2011	3	2P	100	0
canyon	2962-172	22253	2011	3	3P	200	0
canyon	2962-173	22290	2011	3	3P	220	0
canyon	2962-174	22320	2011	3	3P	180	0
canyon	2962-175	22344	2011	3	2P	100	0
canyon	2962-176	22396	2011	3	2P	100	0
canyon	2962-177	22398	2011	3	3P	200	0
canyon	2962-178	22456	2011	3	2P		0
canyon	2962-179	22525	2011	3	2P	100	0
canyon	2962-180	22534	2011	3	1P		0
canyon	2962-181	22580	2011	3	3P	180	0
canyon	2962-182	22585	2011	3	2P		0
canyon	2962-183	22624	2011	3	2P	90	0
canyon	2962-184	22640	2011	3	2P	100	0
canyon	2962-185	22656	2011	3	3P	190	0
canyon	2962-186	22709	2011	3	1P	50	0
canyon	2962-187	22721	2011	3	HA		0
canyon	2962-188	22725	2011	3	3P	200	0
canyon	2962-189	22737	2011	3	2P	100	0
canyon	2962-190	22775	2011	3	2P	90	0
canyon	2962-191	22777	2011	3	3P		0
canyon	2962-192	22818	2011	3	3P	160	0
canyon	2962-193	22836	2011	4	1P	50	0
canyon	2962-194	22851	2011	4	2P	100	0
canyon	2962-195	22864	2011	4	3P	180	0
canyon	2962-196	22900	2011	4	1P	45	0
canyon	2962-197	22926	2011	4	2P	90	0
canyon	2962-198	22928	2011	4	3P		0
canyon	2962-199	22966	2011	4	HA		0
canyon	2962-200	23050	2011	4	3P		0
canyon	2962-201	23057	2011	4	3P	180	0
canyon	2962-202	23128	2011	4	2P		0
canyon	2962-203	23135	2011	4	2P	90	0
canyon	2962-204	23269	2011	4	3P	190	0
canyon	2962-205	23272	2011	4	2P	100	0
canyon	2962-206	23283	2011	4	HA		0
canyon	2962-207	23286	2011	4	3P	190	0
canyon	2962-208	23335	2011	4	2P		0
canyon	2962-209	23372	2011	4	3P	180	0
canyon	2962-210	23443	2011	4	3P		0
canyon	2962-211	23459	2011	4	2P		0
canyon	2962-212	23499	2011	4	1P	50	0
canyon	2962-213	23507	2011	4	2P		0
canyon	2962-214	23508	2011	4	3P		0
canyon	2962-215	23514	2011	4	HA		0
canyon	2962-216	23551	2011	4	HB		0
canyon	2962-217	23595	2011	4	3P	200	0
canyon	2962-218	23596	2011	4	2P	100	0
canyon	2962-219	23621	2011	4	3P	200	0
canyon	2962-220	23696	2011	4	2P	100	0
canyon	2962-221	23710	2011	4	3P	200	0
canyon	2962-222	23730	2011	4	2P	95	0
canyon	2962-223	23739	2011	4	3P	250	0
canyon	2962-224	23744	2011	4	2P	95	0
canyon	2962-225	23752	2011	4	3P	200	0
canyon	2962-226	23773	2011	4	2P	100	0
canyon	2962-227	23798	2011	4	3P		0
canyon	2962-228	23799	2011	4	2P	100	0
canyon	2962-229	23826	2011	4	3P		0
canyon	2962-230	23858	2011	4	2P		0
canyon	2962-231	29861	2011	4	HA		0
canyon	2962-232	23927	2011	4	3P		0
canyon	2962-233	24059	2011	4	2P		0
canyon	2962-234	24110	2011	4	3P	180	0
canyon	2962-235	24111	2011	4	2P	100	0
canyon	2962-236	24116	2011	4	HA		0
canyon	2962-237	24138	2011	4	1P	50	0
canyon	2962-238	24194	2011	4	2P	100	0
canyon	2962-239	24235	2011	4	3P	175	0
canyon	2962-240	24273	2011	4	3P	200	0
canyon	2962-241	24285	2011	4	2P	100	0
canyon	2962-242	24340	2011	4	3P	200	0
canyon	2962-243	24391	2011	4	3P	160	0
canyon	2962-244	24425	2011	4	2P	100	0
canyon	2962-245	24506	2011	4	2P	90	0
canyon	2962-246	24510	2011	4	1P	45	0
canyon	2962-247	24534	2011	4	3P	160	0
canyon	2962-248	24536	2011	4	2P	110	0
canyon	2962-249	24537	2011	4	3P	200	0
canyon	2962-250	24594	2011	4	3P	200	0
canyon	2962-251	24601	2011	4	HC		0
canyon	2962-252	24627	2011	4	2P	100	0
canyon	2962-253	24641	2011	4	2P	100	0
canyon	2962-254	24652	2011	4	3P		0
canyon	2962-255	24675	2011	4	2P	100	0
canyon	2962-256	24683	2011	4	3P	210	0
canyon	2962-257	24696	2011	4	3P	200	0
canyon	2962-258	24722	2011	4	2P	90	0
canyon	2962-259	24770	2011	4	3P	180	0
canyon	2962-260	24771	2011	4	2P	150	0
canyon	2962-261	24777	2011	4	2P		0
canyon	2962-262	24781	2011	4	UNID		0
canyon	2962-263	24787	2011	4	UNID		0
canyon	2962-264	24788	2011	4	3P		0
canyon	2962-265	24801	2011	4	3P		0
canyon	2962-266	24812	2011	4	2P		0
canyon	2962-267	24843	2011	4	2P		0
canyon	2962-268	24863	2011	4	HA		0
canyon	2962-269	24872	2011	4	3P		0
canyon	2962-270	24874	2011	4	3P		0
canyon	2962-271	24875	2011	4	2P		0
canyon	2962-272	24894	2011	4	3P		0
canyon	2962-273	24896	2011	4	2P		0
canyon	2962-274	24907	2011	4	3P		0
canyon	2962-275	24927	2011	4	2P		0
canyon	2962-276	24970	2011	4	2P	100	0
canyon	2962-277	24973	2011	4	2P	90	0
canyon	2962-278	24983	2011	4	2P		0
canyon	2962-279	24984	2011	4	3P	200	0
canyon	2962-280	24995	2011	4	2P	100	0
canyon	2962-281	25017	2011	4	3P		0
canyon	2962-282	25030	2011	4	3P	200	0
canyon	2962-283	25035	2011	4	2P		0
canyon	2962-284	25052	2011	4	2P	100	0
canyon	2962-285	25106	2011	4	2P		0
canyon	2962-286	25106	2011	4	UNID		0
canyon	2962-287	25130	2011	4	2P	100	0
canyon	2962-288	25137	2011	4	3P	190	0
canyon	2962-289	25163	2011	4	3P		0
canyon	2962-290	25176	2011	4	2P		0
canyon	2962-291	25184	2011	4	3P		0
canyon	2962-292	25208	2011	4	2P		0
canyon	2962-293	25215	2011	4	3P		0
canyon	2962-294	25218	2011	4	2P	95	0
canyon	2962-295	25240	2011	4	2P	100	0
canyon	2962-296	25262	2011	4	3P		0
canyon	2962-297	25270	2011	4	3P	200	0
canyon	2962-298	25294	2011	4	3P		0
canyon	2962-299	25294	2011	4	2P	110	0
canyon	2962-300	25303	2011	4	2P	95	0
canyon	2962-301	25307	2011	4	3P	180	0
canyon	2962-302	25309	2011	4	2P	100	0
canyon	2962-303	25318	2011	4	3P	190	0
canyon	2962-304	25413	2011	4	2P		0
canyon	2962-305	25415	2011	4	3P	195	0
canyon	2962-306	25343	2011	4	3P	165	0
canyon	2962-307	25354	2011	4	3P		0
canyon	2962-308	25367	2011	4	2P		0
canyon	2962-309	25416	2011	4	2P	100	0
canyon	2962-310	25425	2011	4	3P	150	0
canyon	2962-311	25434	2011	4	3P	200	0
canyon	2962-312	25441	2011	4	HA		0
canyon	2962-313	25468	2011	4	2P	80	0
canyon	2962-314	25471	2011	4	3P	180	0
canyon	2962-315	25480	2011	4	2P	100	0
canyon	2962-316	25481	2011	4	3P	200	0
canyon	2962-317	25500	2011	4	2P		0
canyon	2962-318	25515	2011	4	3P	200	0
canyon	2962-319	25518	2011	4	2P	100	0
canyon	2962-320	25524	2011	4	3P	200	0
canyon	2962-321	25552	2011	4	2P	100	0
canyon	2962-322	25572	2011	4	2P		0
canyon	2962-323	25598	2011	4	3P		0
canyon	2962-324	25610	2011	4	2P		0
canyon	2962-325	25612	2011	4	2P	95	0
canyon	2962-326	25618	2011	4	3P	110	0
canyon	2962-327	25644	2011	4	HA		0
canyon	2962-328	25670	2011	4	3P	180	0
canyon	2962-329	25685	2011	4	UNID		0
canyon	2962-330	25688	2011	4	2P		0
canyon	2962-331	25696	2011	4	2P		0
canyon	2962-332	25697	2011	4	2P	100	0
canyon	2962-333	25711	2011	4	2P	100	0
canyon	2962-334	25713	2011	5	1P	45	0
canyon	2962-335	25728	2011	5	3P		0
canyon	2962-336	25728	2011	5	2P	100	0
canyon	2962-337	25730	2011	5	3P		0
canyon	2962-338	25733	2011	5	HB		0
canyon	2962-339	25743	2011	5	1P	50	0
canyon	2962-340	25751	2011	5	2P	95	0
canyon	2962-341	25764	2011	5	3P	200	0
canyon	2962-342	25769	2011	5	3P	180	0
canyon	2962-343	25781	2011	5	3P		0
canyon	2962-344	25785	2011	5	2P		0
canyon	2962-345	25801	2011	5	2P	90	0
canyon	2962-346	25808	2011	5	3P	200	0
canyon	2962-347	25824	2011	5	2P	100	0
canyon	2962-348	25836	2011	5	2P		0
canyon	2962-349	25854	2011	5	3P	200	0
canyon	2962-350	25859	2011	5	3P	195	0
canyon	2962-351	25895	2011	5	3P	170	0
canyon	2962-352	25920	2011	5	2P	100	0
canyon	2962-353	25930	2011	5	HA		0
canyon	2962-354	25935	2011	5	3P		0
canyon	2962-355	25954	2011	5	2P		0
canyon	2962-356	25949	2011	5	3P	180	0
canyon	2962-357	25974	2011	5	3P	200	0
canyon	2962-358	25986	2011	5	2P		0
canyon	2962-359	26001	2011	5	3P	200	0
canyon	2962-360	26016	2011	5	2P	90	0
canyon	2962-361	26035	2011	5	2P	90	0
canyon	2962-362	26056	2011	5	3P	250	0
canyon	2962-363	26058	2011	5	3P	200	0
canyon	2962-364	26065	2011	5	2P		0
canyon	2962-365	26086	2011	5	2P	95	0
canyon	2962-366	26095	2011	5	3P		0
canyon	2962-367	26103	2011	5	UNID		0
canyon	2962-368	26109	2011	5	2P	100	0
canyon	2962-369	26156	2011	5	2P		0
canyon	2962-370	26160	2011	5	3P		0
canyon	2962-371	26169	2011	5	UNID		0
canyon	2962-372	26196	2011	5	3P	195	0
canyon	2962-373	26201	2011	5	2P		0
canyon	2962-374	26216	2011	5	3P	190	0
canyon	2962-375	26217	2011	5	2P	100	0
canyon	2962-376	26224	2011	5	HA		1
canyon	2962-377	26046	2011	5	2P	80	0
canyon	2962-378	26238	2011	5	3P	180	0
canyon	2962-379	26259	2011	5	2P	80	0
canyon	2962-380	26261	2011	5	HA		0
canyon	2962-381	26278	2011	5	2P	100	0
canyon	2962-382	26287	2011	5	3P	210	0
canyon	2962-383	26301	2011	5	3P	200	0
canyon	2962-384	26302	2011	5	2P	100	0
canyon	2962-385	26307	2011	5	3P	180	0
canyon	2962-386	26314	2011	5	2P	100	0
canyon	2962-387	26315	2011	5	3P	180	0
canyon	2962-388	26329	2011	5	3P	190	0
[truncated: 508 more rows]
