# Supplementary material for: Song variation of the South Eastern Indian Ocean pygmy blue whale population in the Perth Canyon, Western Australia
Source: PLoS One. 2019 Jan 22;14(1):e0208619. doi: 10.1371/journal.pone.0208619 (PMC6342329; doi:10.1371/journal.pone.0208619)
Supplement: S2 Data — (TXT) [file pone.0208619.s003.txt]

CMST Curtin University Perth Canyon pygmy blue whale feature space curves
see Jolliffe et al 2019 PlOS One "Song variation of the eastern Indian Ocean pygmy blue whale population in the Perth Canyon, Western Australia" for how data derived
contact is Rob McCauley, R.McCauley@cmst.curtin.edu.au
data is fixed format column, with columns:
1-time(s) 2=RawData2003 3=SmoothedData2003 4=RawData2004 5=SmoothedData2004 6=RawData2005 7=SmoothedData2005 8=RawData2007 9=SmoothedData2007 10=RawData2008 11=SmoothedData2008 12=RawData2009 13=SmoothedData2009 14=RawData2010 15=SmoothedData2010 16=RawData2011 17=SmoothedData2011 18=RawData2012 19=SmoothedData2012 20=RawData2013 21=SmoothedData2013 22=RawData2014 23=SmoothedData2014 24=RawData2016 25=SmoothedData2016 26=RawData2017 27=SmoothedData2017 
data:
  0.05  45.00  37.71 190.00 136.10 156.00 115.00 126.00  96.62  30.00  23.71 113.00  92.48 205.00 168.38 162.00 134.71 212.00 180.67 336.00 292.86 335.00 270.71  98.00  87.43 850.00 720.86
  0.15  34.00  33.79  75.00 111.36  74.00  93.50  60.00  77.36  13.00  19.14  61.00  76.93 111.00 140.07 111.00 117.79 125.00 160.36 213.00 255.71 184.00 228.36  78.00  76.00 559.00 619.93
  0.25  21.00  29.46  69.00  93.54  46.00  77.25  45.00  63.96  16.00  15.79  56.00  65.11 110.00 119.82  76.00 104.96 132.00 141.82 214.00 227.07 158.00 196.18  54.00  67.71 443.00 549.96
  0.35  22.00  25.75  48.00  79.22  42.00  65.18  35.00  53.71   8.00  13.67  44.00  55.91  77.00 103.56  76.00  93.48 134.00 126.04 193.00 203.14 147.00 171.03  49.00  61.28 411.00 492.91
  0.45  16.00  22.82  49.00  68.81  39.00  55.84  36.00  45.79   8.00  11.69  41.00  48.84  71.00  90.08  81.00  83.22  94.00 112.78 158.00 183.52 116.00 151.65  46.00  56.09 405.00 446.19
  0.55  27.00  20.36  56.00  60.09  42.00  49.00  24.00  39.64   6.00  10.45  29.00  43.00  60.00  78.82  73.00  74.82  93.00 100.55 137.00 167.91 110.00 135.36  47.00  51.64 329.00 404.82
  0.65  11.00  16.82  43.00  44.45  28.00  37.09  28.00  30.18   6.00   9.00  29.00  34.45  63.00  62.55  66.00  63.55  73.00  85.91 138.00 147.36  98.00 111.45  44.00  46.00 363.00 346.27
  0.75   8.00  14.18  31.00  40.82  33.00  32.36  24.00  26.09  11.00   8.27  25.00  30.64  47.00  54.27  46.00  56.64  70.00  80.45 116.00 135.55  90.00 101.00  37.00  41.82 306.00 315.45
  0.85  17.00  12.91  29.00  37.45  23.00  30.18  17.00  23.91   7.00   7.36  27.00  27.64  49.00  47.36  51.00  53.27  64.00  73.55 117.00 124.18  86.00  92.82  45.00  39.82 275.00 289.82
  0.95  12.00  11.73  42.00  35.55  26.00  28.18  21.00  22.00   2.00   7.27  26.00  24.73  38.00  43.64  38.00  50.45  62.00  66.36 111.00 113.45  90.00  84.64  36.00  39.09 277.00 271.36
  1.05  11.00  11.09  29.00  34.18  30.00  26.91  20.00  20.55   8.00   7.27  22.00  22.36  36.00  40.09  43.00  45.91  47.00  62.82 114.00 107.09  75.00  79.73  34.00  36.91 235.00 250.82
  1.15   6.00   9.82  18.00  30.64  25.00  25.64  22.00  19.55  14.00   7.36  19.00  21.00  26.00  37.45  38.00  42.45  51.00  58.45 110.00 100.64  72.00  74.64  36.00  34.64 206.00 238.18
  1.25   5.00   9.45  35.00  28.73  22.00  24.18  15.00  18.55   5.00   7.27  19.00  20.36  20.00  33.55  35.00  39.09  65.00  56.00  83.00  93.73  69.00  69.91  32.00  31.55 220.00 222.18
  1.35   7.00   9.09  32.00  28.18  22.00  22.45  21.00  17.55   6.00   6.45  23.00  19.18  34.00  31.45  39.00  37.82  56.00  53.18  89.00  89.45  68.00  66.09  32.00  30.45 161.00 209.36
  1.45   9.00   8.27  27.00  27.27  20.00  21.91  14.00  17.18   7.00   5.91  12.00  18.27  36.00  29.36  45.00  36.18  55.00  51.18  75.00  83.82  57.00  62.55  41.00  27.45 208.00 201.27
  1.55   9.00   7.91  34.00  25.82  25.00  21.36  20.00  16.73   8.00   6.18  15.00  17.09  32.00  28.55  31.00  35.09  55.00  49.18  88.00  79.82  62.00  58.27  22.00  25.82 179.00 190.55
  1.65  13.00   7.27  17.00  25.64  28.00  20.27  13.00  17.00   7.00   5.73  14.00  16.55  31.00  28.00  35.00  34.73  45.00  48.55  66.00  75.73  54.00  55.91  22.00  24.45 190.00 182.64
  1.75   7.00   7.18  22.00  25.73  12.00  19.91  17.00  16.45   5.00   5.18  22.00  16.36  20.00  27.91  29.00  34.18  46.00  47.09  62.00  71.18  46.00  52.91  10.00  23.18 187.00 178.09
  1.85   4.00   7.09  25.00  23.73  14.00  19.45  13.00  16.45   2.00   4.91  12.00  16.09  24.00  28.09  32.00  32.91  39.00  44.00  69.00  67.45  48.00  50.82  25.00  21.64 165.00 172.36
  1.95   8.00   7.27  19.00  22.27  17.00  18.55  13.00  16.36   1.00   5.18  17.00  15.45  26.00  28.00  33.00  31.91  42.00  42.18  55.00  63.82  47.00  48.18  12.00  20.55 186.00 171.09
  2.05   8.00   7.18  26.00  21.45  20.00  17.64  16.00  16.09   5.00   4.82  13.00  15.55  29.00  27.27  26.00  30.36  40.00  40.55  67.00  61.55  43.00  47.00  18.00  18.00 159.00 164.91
  2.15   4.00   6.73  27.00  20.64  18.00  16.73  23.00  15.55   3.00   4.45  16.00  15.00  30.00  26.09  39.00  29.64  40.00  38.36  69.00  58.45  49.00  44.91  19.00  17.73 148.00 161.73
  2.25   5.00   6.09  19.00  20.73  21.00  15.91  16.00  14.91   8.00   4.18  17.00  14.82  25.00  24.73  32.00  28.09  35.00  36.91  60.00  57.36  39.00  43.36  22.00  17.27 156.00 155.64
  2.35   4.00   5.82  13.00  20.27  17.00  16.09  15.00  14.36   2.00   4.55  16.00  14.36  22.00  24.73  21.00  27.82  31.00  36.73  42.00  56.55  46.00  42.18  15.00  18.27 157.00 150.36
  2.45   9.00   6.09  16.00  19.36  12.00  17.00  20.00  14.64   9.00   4.64  16.00  14.36  33.00  24.82  28.00  28.27  36.00  35.55  49.00  55.36  39.00  42.36  20.00  17.64 147.00 145.82
  2.55   8.00   6.18  18.00  18.45  10.00  16.73  11.00  14.64   3.00   4.82  13.00  13.64  28.00  24.45  28.00  27.82  37.00  34.82  50.00  55.82  44.00  42.18  13.00  17.55 140.00 140.18
  2.65   4.00   5.73  25.00  18.00  15.00  16.27  14.00  14.45   4.00   4.73   9.00  14.09  19.00  23.91  23.00  27.36  31.00  33.27  54.00  54.36  39.00  41.36  19.00  18.18 144.00 136.00
  2.75   6.00   5.64  18.00  17.27  19.00  15.73   6.00  13.82   4.00   4.73  12.00  13.55  16.00  23.73  18.00  25.36  29.00  32.55  54.00  52.00  37.00  39.82  17.00  18.09 123.00 134.00
  2.85   4.00   6.00  17.00  16.82  14.00  15.82  11.00  13.18   9.00   4.55  17.00  12.55  20.00  23.45  26.00  24.55  44.00  31.45  53.00  50.55  33.00  40.09  21.00  17.36 129.00 131.45
  2.95   7.00   6.00  15.00  17.09  24.00  15.09  16.00  13.18   3.00   4.73  12.00  12.55  25.00  23.82  37.00  25.09  26.00  30.82  56.00  51.00  50.00  38.55  18.00  17.18 115.00 129.82
  3.05   9.00   5.55   9.00  16.91  14.00  15.82  13.00  12.18   3.00   4.09   9.00  12.09  22.00  22.82  28.00  25.09  34.00  29.09  60.00  51.09  45.00  39.55  11.00  17.00 124.00 127.45
  3.15   3.00   5.36  21.00  16.27  15.00  16.09  14.00  12.36   4.00   4.09  18.00  12.18  23.00  22.09  21.00  24.00  23.00  28.09  51.00  50.00  34.00  39.64  25.00  16.91 113.00 122.91
  3.25   3.00   5.27  19.00  15.64  12.00  16.18  16.00  12.27   3.00   4.36  10.00  12.45  28.00  21.64  17.00  24.00  32.00  28.00  43.00  48.91  32.00  39.45  18.00  16.36 126.00 119.45
  3.35   9.00   5.00  14.00  15.36  22.00  15.36   9.00  13.00   6.00   4.73   6.00  12.18  22.00  22.18  23.00  24.45  23.00  27.73  44.00  47.45  42.00  39.18  14.00  15.82 128.00 119.36
  3.45   4.00   5.00  16.00  15.27   9.00  15.73  15.00  12.64   4.00   4.55  16.00  11.73  26.00  21.91  27.00  24.55  24.00  26.18  47.00  46.36  29.00  39.91  13.00  14.91 139.00 115.64
  3.55   4.00   5.09  14.00  14.91  20.00  15.00   9.00  12.18   2.00   4.82  11.00  11.82  22.00  21.09  28.00  23.09  17.00  26.09  50.00  45.55  50.00  39.18  18.00  14.45 121.00 113.55
  3.65   6.00   4.55  11.00  15.36  13.00  15.00  13.00  12.27   3.00   4.91  14.00  12.36  20.00  20.82  16.00  22.09  26.00  24.64  38.00  44.45  45.00  38.45  12.00  14.91  90.00 110.55
  3.75   3.00   4.55  18.00  14.64  16.00  14.91  13.00  12.27   7.00   5.09  12.00  11.64  14.00  20.18  23.00  22.45  30.00  25.36  42.00  44.45  37.00  39.55  13.00  13.55 106.00 110.73
  3.85   3.00   4.64  15.00  13.82  10.00  14.91  14.00  12.00   8.00   5.27   9.00  12.09  22.00  19.00  23.00  22.64  26.00  25.36  38.00  44.45  34.00  39.64  11.00  13.00 122.00 108.55
  3.95   4.00   4.55  16.00  14.55  18.00  13.73   7.00  11.82   7.00   5.00  12.00  12.73  17.00  18.64  27.00  22.18  27.00  25.36  41.00  44.36  41.00  39.82  11.00  13.00  88.00 106.82
  4.05   8.00   4.64  11.00  14.09  16.00  14.36  11.00  11.18   6.00   4.64  13.00  12.18  16.00  17.64  21.00  20.91  25.00  25.91  47.00  44.00  42.00  40.82  13.00  13.18  92.00 103.09
  4.15   3.00   4.91  14.00  13.91  14.00  13.64  14.00  11.36   4.00   4.73  15.00  12.00  19.00  17.09  17.00  20.09  18.00  26.73  48.00  43.64  37.00  39.00  16.00  13.09  91.00 100.91
  4.25   3.00   5.09  13.00  14.09  14.00  13.82  14.00  11.18   6.00   4.91  10.00  11.45  16.00  16.09  25.00  20.09  31.00  25.91  51.00  43.45  46.00  38.09  10.00  13.18 115.00 100.82
  4.35   4.00   5.45  10.00  14.36  12.00  13.09  13.00  11.91   5.00   4.73  15.00  11.27  15.00  16.18  19.00  20.18  32.00  25.91  43.00  42.45  33.00  38.18  12.00  13.36 102.00 100.36
  4.45   8.00   5.73  22.00  14.27   9.00  13.82   7.00  11.73   3.00   4.36  13.00  11.36  18.00  16.00  18.00  19.91  23.00  25.00  43.00  43.09  44.00  38.36  14.00  13.36 109.00  98.45
  4.55   5.00   5.64  11.00  13.91  16.00  13.55   8.00  12.64   0.00   4.18  10.00  11.36  15.00  15.36  13.00  19.45  30.00  24.18  43.00  43.09  40.00  38.55  15.00  13.91  98.00 100.82
  4.65   7.00   5.00  12.00  14.09  12.00  13.55  11.00  12.36   3.00   4.09   9.00  11.45  16.00  15.36  19.00  19.55  26.00  24.27  46.00  42.00  30.00  38.09  17.00  13.55  97.00 102.27
  4.75   8.00   5.00  13.00  14.18  15.00  13.36  11.00  11.82   5.00   3.91   8.00  10.64   9.00  14.64  16.00  19.73  17.00  24.55  36.00  41.45  35.00  37.82  13.00  13.64  89.00 103.36
  4.85   7.00   4.91  21.00  14.18   8.00  13.00  21.00  11.45   5.00   3.55  10.00  11.45  15.00  14.91  24.00  19.45  30.00  23.09  31.00  40.18  38.00  36.73  15.00  14.36 101.00 103.27
  4.95   6.00   4.91  14.00  14.36  18.00  13.45  12.00  11.36   4.00   3.45  10.00  10.45  20.00  15.09  20.00  19.36  16.00  22.27  45.00  41.45  36.00  36.82  11.00  14.18 101.00 103.45
  5.05   3.00   4.36  12.00  14.00  15.00  13.91  17.00  11.45   5.00   3.82  12.00  10.55  10.00  14.36  22.00  20.00  18.00  21.91  41.00  40.91  43.00  35.18  17.00  13.91 114.00 103.00
  5.15   1.00   4.55  13.00  14.09  16.00  14.00   8.00  11.91   5.00   4.36  14.00  10.82  16.00  14.64  22.00  20.18  26.00  21.36  35.00  40.45  37.00  35.82   9.00  13.73 108.00 102.73
  5.25   3.00   4.36  15.00  14.27  12.00  13.64   8.00  11.91   2.00   4.55   6.00  11.27  11.00  14.27  19.00  20.27  21.00  20.45  42.00  38.82  34.00  37.09  17.00  13.18 103.00 101.73
  5.35   2.00   4.00  13.00  14.27  10.00  13.55  10.00  11.82   2.00   4.18  19.00  11.64  19.00  14.91  22.00  20.09  15.00  20.91  37.00  39.00  34.00  37.27  18.00  13.55 114.00 102.09
  5.45   4.00   3.55  12.00  13.64  17.00  14.00  12.00  10.45   4.00   4.09   4.00  11.73  17.00  14.73  18.00  19.09  23.00  20.82  57.00  39.27  34.00  36.73  10.00  13.00 104.00 101.73
  5.55   2.00   3.36  18.00  13.00  14.00  13.82   8.00  10.09   7.00   4.00  14.00  11.18  10.00  13.91  25.00  18.55  19.00  21.18  37.00  37.64  26.00  36.18  11.00  12.73 104.00 100.36
  5.65   7.00   3.45  12.00  12.64  17.00  13.36  13.00   9.82   6.00   4.18  13.00  11.09  18.00  14.09  15.00  18.73  24.00  20.82  38.00  37.09  47.00  35.55  13.00  12.36  95.00  98.00
  5.75   5.00   3.64  14.00  12.36   8.00  12.73  11.00  10.36   5.00   4.00  14.00  10.73  12.00  14.18  20.00  18.18  16.00  19.64  28.00  37.18  44.00  35.18  11.00  12.91  86.00  96.91
  5.85   4.00   3.73  13.00  12.36  14.00  12.73  10.00  10.27   1.00   4.36  12.00  11.18  16.00  14.55  14.00  18.91  22.00  19.27  38.00  36.18  37.00  35.45  17.00  12.36  93.00  97.18
  5.95   2.00   3.91  14.00  12.45  13.00  12.55   6.00  10.27   4.00   4.45  11.00  10.45  13.00  14.36  13.00  19.09  29.00  19.45  34.00  36.64  32.00  35.82   9.00  12.00  97.00  95.64
  6.05   4.00   4.00   7.00  12.36  16.00  11.82   8.00  10.00   3.00   4.27   4.00  10.73  11.00  14.18  14.00  19.73  20.00  19.18  27.00  34.64  30.00  35.82   8.00  12.55  86.00  94.36
  6.15   4.00   4.18   8.00  11.55  10.00  11.73  14.00  10.09   7.00   3.91  11.00  10.18  12.00  14.27  24.00  19.18  14.00  19.45  35.00  35.00  36.00  36.73  13.00  12.64  88.00  93.91
  6.25   3.00   3.64  10.00  11.55   9.00  11.45  14.00  10.27   3.00   3.91  10.00  10.00  17.00  14.36  16.00  20.00  13.00  19.36  36.00  34.09  33.00  35.82  15.00  12.64  96.00  93.18
  6.35   4.00   4.00  15.00  11.36  12.00  11.45   7.00  10.00   6.00   3.73  11.00   9.45  15.00  14.64  27.00  19.91  17.00  19.36  31.00  34.91  37.00  35.18  11.00  12.36 106.00  94.91
  6.45   4.00   4.36  14.00  10.91   8.00  10.91  10.00   9.73   3.00   3.91  11.00   9.55  17.00  14.36  24.00  20.45  17.00  19.64  42.00  35.45  38.00  35.09  14.00  12.00  97.00  94.73
  6.55   5.00   4.55  11.00  10.91   9.00  10.36   9.00   9.91   2.00   3.73   7.00   9.73  15.00  14.82  25.00  21.09  20.00  18.64  35.00  35.64  34.00  35.09  16.00  12.09  90.00  93.73
  6.65   4.00   4.27   9.00  11.45  13.00  10.09   9.00  10.27   3.00   3.64   8.00  10.18  11.00  15.09  19.00  21.00  22.00  19.18  41.00  37.09  36.00  35.45  12.00  12.09  99.00  95.09
  6.75   1.00   4.36  12.00  12.09  14.00  10.45  15.00  10.00   6.00   3.36  11.00  10.27  19.00  16.00  24.00  20.82  23.00  19.64  28.00  37.36  37.00  35.55  13.00  11.73  87.00  94.45
  6.85   9.00   4.73  12.00  11.82   8.00  10.91   8.00   9.36   3.00   3.64   8.00  10.00  15.00  15.09  19.00  21.00  16.00  20.27  37.00  37.55  37.00  35.55   8.00  11.09 105.00  94.73
  6.95   8.00   4.91   8.00  11.45   8.00  10.82   7.00  10.00   3.00   3.55  13.00   9.45  13.00  15.00  20.00  20.82  25.00  20.45  44.00  39.00  36.00  35.36  13.00  11.00  91.00  93.45
  7.05   4.00   4.91  14.00  11.18   7.00  10.82   8.00  10.00   2.00   3.64  13.00   9.36  18.00  15.09  20.00  20.36  18.00  20.55  36.00  39.45  32.00  35.64  10.00  11.00  86.00  92.55
  7.15   1.00   4.91  13.00  11.09  13.00  10.82  12.00  10.09   2.00   3.64   9.00   9.82  14.00  15.64  13.00  20.36  26.00  20.55  43.00  39.36  34.00  34.73   8.00  10.36 101.00  92.91
  7.25   5.00   4.91  15.00  11.45  14.00  10.55  11.00  10.09   4.00   3.55  12.00   9.73  22.00  15.91  22.00  20.18  19.00  19.64  38.00  38.45  37.00  34.09   9.00  10.91  81.00  92.55
  7.35   7.00   5.18   7.00  11.27  14.00  10.09   7.00   9.73   6.00   3.36   7.00   9.00   7.00  15.09  18.00  19.36  20.00  18.91  38.00  38.09  33.00  34.18   8.00  10.36  99.00  92.91
  7.45   6.00   5.18  11.00  11.00  11.00   9.82  14.00   9.64   5.00   3.55   5.00   9.27  14.00  15.00  25.00  18.82  19.00  18.73  47.00  38.64  35.00  33.45  10.00  10.36  92.00  91.55
  7.55   4.00   4.55  11.00  11.18   8.00  10.09  10.00  10.09   4.00   3.73  10.00   8.91  18.00  14.91  19.00  18.27  18.00  18.00  47.00  38.27  41.00  34.27  14.00  10.27  87.00  91.00
  7.65   5.00   4.45  10.00  11.00   9.00  10.00  10.00  10.27   2.00   3.82  12.00   8.82  21.00  14.00  25.00  18.00  20.00  17.36  34.00  38.91  24.00  33.73   9.00  10.73  94.00  90.18
  7.75   4.00   4.73  13.00  10.82  10.00   9.91   9.00  10.00   2.00   3.91   7.00   8.27  14.00  13.91  17.00  18.45  12.00  16.91  31.00  38.73  29.00  34.18  18.00  11.09  95.00  88.36
  7.85   4.00   4.55  10.00  10.18   9.00   9.64  11.00   9.45   4.00   3.64   3.00   7.64  10.00  13.27  15.00  17.45  15.00  16.91  24.00  36.91  38.00  33.18   7.00  11.27  91.00  89.00
  7.95   9.00   4.82   9.00  10.55   5.00   9.27   7.00   9.64   5.00   3.18  11.00   7.73  14.00  14.09  13.00  17.00  14.00  16.45  43.00  35.18  29.00  32.55   8.00  11.18  90.00  86.18
  8.05   1.00   4.82  10.00  10.45  11.00   9.36  12.00   9.36   5.00   2.82   9.00   8.18  12.00  15.00  14.00  16.36  17.00  16.64  40.00  33.09  45.00  32.64  12.00  11.36  85.00  85.82
  8.15   3.00   4.82  12.00  10.73   6.00   9.36  10.00   9.45   3.00   2.64  12.00   7.73   8.00  14.36  17.00  16.18  11.00  16.64  43.00  31.45  26.00  31.64  15.00  11.09  77.00  84.82
  8.25   4.00   4.73  11.00  10.91  12.00   9.09   9.00   9.45   3.00   2.91   3.00   7.09  13.00  13.45  18.00  15.09  21.00  16.36  41.00  31.27  39.00  33.36  12.00  10.91  81.00  83.82
  8.35   3.00   4.64   8.00  10.73  11.00   9.45   5.00   9.00   1.00   2.91   5.00   6.82  15.00  13.73  11.00  15.36  19.00  16.64  18.00  31.73  26.00  33.55  11.00   9.91  88.00  81.73
  8.45  10.00   4.64  11.00  10.73  10.00   9.55   9.00   8.55   1.00   3.00   8.00   6.91  16.00  14.27  13.00  15.73  15.00  17.00  19.00  31.36  26.00  32.91   7.00  10.45  68.00  81.91
  8.55   6.00   4.36  10.00  10.91  12.00  10.55  11.00   8.64   1.00   2.73  10.00   6.82  24.00  13.55  18.00  16.45  21.00  17.27  24.00  29.36  36.00  34.55  12.00  10.09  88.00  80.36
  8.65   4.00   4.91  14.00  11.27   8.00  10.45  11.00   8.64   2.00   2.36   5.00   6.36  11.00  13.55  17.00  16.73  18.00  18.36  29.00  29.00  30.00  33.27  11.00   9.45  76.00  80.27
  8.75   4.00   5.18  12.00  11.09   6.00  10.64  10.00   8.36   5.00   2.45   5.00   6.18  11.00  13.64  13.00  16.82  17.00  19.18  32.00  26.64  43.00  34.27   7.00   8.91  83.00  80.36
  8.85   3.00   4.91  11.00  11.45  14.00  10.73   4.00   8.18   2.00   2.18   4.00   6.36  17.00  13.45  20.00  16.00  15.00  19.18  36.00  25.82  31.00  34.73   7.00   9.27  72.00  79.18
  8.95   4.00   4.91  10.00  12.00  10.00  10.27   6.00   8.18   5.00   2.18   4.00   6.91  16.00  13.27  19.00  16.36  19.00  18.82  20.00  27.00  31.00  35.82  13.00   9.36  93.00  77.27
  9.05   6.00   4.64  11.00  11.73  16.00  10.09   8.00   8.00   2.00   2.09  10.00   7.00   6.00  13.36  21.00  16.27  17.00  19.55  21.00  27.64  47.00  36.18   4.00   9.45  73.00  77.09
  9.15   7.00   4.55  14.00  11.45  10.00  10.27  12.00   7.64   1.00   2.18   4.00   6.82  12.00  12.45  17.00  15.64  29.00  19.36  36.00  27.45  31.00  36.73   5.00   9.09  84.00  77.00
  9.25   6.00   4.91  10.00  10.91   8.00  10.09   7.00   7.18   4.00   2.09  10.00   7.00   9.00  12.55  18.00  15.45  20.00  19.09  17.00  27.91  37.00  38.91   9.00   9.09  78.00  76.73
  9.35   1.00   5.36  15.00  11.36  13.00  10.45   7.00   7.18   0.00   1.73   5.00   7.36  11.00  12.45   9.00  15.36  21.00  19.00  32.00  27.73  44.00  39.18  16.00   8.55  68.00  75.27
  9.45   3.00   5.45  14.00  11.55   6.00   9.91   5.00   7.45   1.00   2.00  11.00   7.55  13.00  11.55  15.00  14.82  15.00  18.73  31.00  27.00  38.00  39.91  12.00   9.18  67.00  74.45
  9.55   7.00   5.91   8.00  11.27   8.00  10.45   7.00   7.73   0.00   1.73   9.00   7.64  17.00  10.55  12.00  14.91  23.00  18.73  26.00  27.55  30.00  41.00   8.00   8.91  66.00  71.73
  9.65   5.00   5.91   7.00  11.64  14.00  10.27   7.00   8.09   2.00   1.82   8.00   7.55  14.00  10.73  11.00  13.45  19.00  18.91  22.00  28.36  42.00  40.18   8.00   9.27  87.00  72.09
  9.75   8.00   5.82   8.00  11.64   6.00  10.18   6.00   7.82   1.00   2.09   7.00   7.73  12.00  10.64  15.00  13.18  15.00  17.45  34.00  27.36  54.00  41.09  11.00   9.45  73.00  71.36
  9.85   9.00   5.73  17.00  11.64  10.00  10.18  10.00   7.82   1.00   1.91   9.00   7.36  10.00  10.82  12.00  12.36  16.00  16.82  30.00  28.18  46.00  41.45   1.00   9.00  67.00  71.45
  9.95   4.00   6.27  13.00  11.55   8.00  10.18   7.00   7.82   5.00   2.18   6.00   7.45   7.00  10.82  14.00  13.00  12.00  16.55  28.00  27.55  39.00  41.27  14.00   8.45  63.00  71.09
 10.05   9.00   6.55   7.00  11.27  16.00  10.18   9.00   8.27   2.00   2.18   5.00   7.55   5.00  10.55  20.00  13.18  19.00  16.45  26.00  26.91  43.00  42.73  10.00   7.91  63.00  72.18
 10.15   6.00   6.18  15.00  11.82  14.00  10.55  12.00   8.18   3.00   2.36   9.00   7.36   8.00   9.64   5.00  13.36  19.00  16.36  30.00  27.09  38.00  43.36   8.00   7.55  77.00  72.55
 10.25   6.00   6.27  14.00  12.73   9.00   9.91   9.00   8.27   4.00   2.36   6.00   7.27  11.00   9.00  14.00  13.36  13.00  15.91  25.00  27.36  41.00  43.91   7.00   7.18  76.00  69.73
 10.35   5.00   6.18  10.00  12.91   8.00   9.82   7.00   8.64   2.00   2.45   6.00   7.18  11.00   9.27   9.00  12.64  13.00  15.55  26.00  28.09  41.00  43.00   4.00   6.91  79.00  69.00
 10.45   7.00   5.64  14.00  12.18  13.00   9.73   7.00   8.27   3.00   2.64   6.00   7.18  11.00   9.64  16.00  12.27  18.00  15.73  25.00  27.18  42.00  41.45  10.00   7.36  64.00  69.45
 10.55   6.00   5.82  11.00  12.45   6.00   9.64  10.00   8.36   1.00   2.45  12.00   7.55  10.00  10.00  17.00  12.18  14.00  16.27  24.00  26.82  54.00  41.18   6.00   6.55  79.00  69.45
 10.65   3.00   5.27  14.00  13.45  12.00   8.82   6.00   8.45   2.00   2.45   7.00   8.18   7.00  10.36  14.00  11.36  22.00  16.18  28.00  27.55  37.00  40.00   4.00   6.00  70.00  69.55
 10.75   6.00   4.82  17.00  13.55   7.00   8.27   8.00   7.82   2.00   2.45   7.00   8.09   7.00  10.91  11.00  11.55  14.00  15.64  25.00  27.45  48.00  38.91   4.00   6.09  56.00  68.36
 10.85   7.00   4.73  10.00  12.91   5.00   8.27  10.00   7.45   2.00   2.64   6.00   8.09  15.00  10.45   7.00  11.45  11.00  15.55  42.00  27.36  44.00  39.00   8.00   6.64  65.00  67.45
 10.95   3.00   4.64   9.00  13.64   9.00   8.36   6.00   7.18   3.00   2.73   9.00   8.27  14.00  10.64   8.00  11.64  18.00  15.73  20.00  27.00  29.00  38.55   6.00   7.00  72.00  64.82
 11.05   6.00   4.09  16.00  13.45   7.00   8.00   8.00   7.09   3.00   2.64  10.00   8.09  11.00  10.91  13.00  10.82  18.00  16.09  24.00  27.00  36.00  37.91   5.00   6.27  63.00  64.55
 11.15   3.00   3.91  18.00  13.36   7.00   8.64  10.00   6.36   2.00   2.64  12.00   7.45   9.00  11.27  11.00  10.18  18.00  16.45  34.00  26.55  30.00  36.18   4.00   6.18  64.00  62.82
 11.25   1.00   4.09  16.00  12.82   8.00   8.09   5.00   6.55   3.00   2.64   8.00   7.45  14.00  11.91   7.00  10.00  13.00  15.64  29.00  26.00  26.00  35.36   9.00   6.18  64.00  61.09
 11.35   5.00   4.64   7.00  12.73   9.00   8.18   5.00   6.73   6.00   2.91   6.00   7.00   6.00  12.18  13.00  10.09  12.00  16.27  24.00  26.09  42.00  34.27  13.00   6.18  66.00  60.91
 11.45   4.00   4.36  18.00  13.00   9.00   8.45   4.00   6.73   3.00   3.00   8.00   6.82  13.00  11.82  11.00  10.36  15.00  17.55  22.00  24.82  36.00  33.45   8.00   5.64  50.00  59.27
 11.55   1.00   4.18  12.00  13.00   9.00   8.55   6.00   7.00   2.00   2.91   4.00   6.64  14.00  11.18   7.00  10.55  22.00  17.55  25.00  24.55  35.00  33.36   2.00   5.36  61.00  58.00
 11.65   4.00   4.36  10.00  12.55  13.00   8.73   2.00   7.64   1.00   2.82   5.00   6.18  14.00  11.27  10.00  11.18  18.00  17.09  19.00  25.18  35.00  33.00   5.00   5.09  60.00  57.18
 11.75   5.00   4.55   8.00  11.91   6.00   9.36   8.00   7.45   2.00   2.82   7.00   5.45  14.00  11.09  12.00  11.09  13.00  17.18  22.00  24.27  28.00  33.27   4.00   5.09  51.00  56.18
 11.85  12.00   5.00  16.00  11.91   8.00   8.82  10.00   7.73   5.00   2.73   2.00   5.27  10.00  11.00  12.00  11.00  21.00  17.00  26.00  24.00  36.00  33.55   4.00   4.91  54.00  57.36
 11.95   4.00   5.27  13.00  12.18   8.00   8.73  10.00   7.91   3.00   2.45   4.00   5.18  11.00  11.55  10.00  10.36  25.00  17.18  28.00  24.00  35.00  31.82   2.00   4.27  47.00  55.27
 12.05   1.00   5.18   9.00  11.45  10.00   8.55   9.00   7.82   2.00   2.36   7.00   5.09   7.00  11.55  10.00  10.27  18.00  17.18  17.00  23.64  28.00  31.64   3.00   4.00  58.00  56.36
 12.15   8.00   5.27  11.00  11.09   9.00   8.73  15.00   8.18   2.00   2.27   5.00   5.36  12.00  10.82  20.00  10.55  13.00  16.64  31.00  23.45  32.00  31.91   2.00   4.45  54.00  55.27
 12.25   5.00   5.18  11.00  11.36  14.00   8.45   8.00   8.82   2.00   2.36   4.00   5.00   7.00  10.18  10.00  10.64  19.00  16.45  24.00  23.45  33.00  32.00   4.00   4.55  53.00  53.82
 12.35   6.00   5.18  16.00  12.45   2.00   8.64   8.00   8.64   2.00   2.36   6.00   4.82  13.00   9.73   6.00  10.27  11.00  16.73  26.00  23.64  29.00  31.55   7.00   4.73  77.00  54.82
 12.45   8.00   4.64  10.00  12.36   8.00   9.09   7.00   8.45   3.00   2.09   5.00   5.27  12.00   9.64   6.00  10.09  14.00  16.27  24.00  23.64  23.00  29.55   6.00   4.91  43.00  54.64
 12.55   3.00   5.00  10.00  12.27   7.00   9.45   3.00   8.36   2.00   1.91   7.00   5.27  13.00   9.18  10.00  10.09  15.00  15.18  18.00  23.00  34.00  28.73   5.00   5.09  62.00  55.27
 12.65   2.00   5.18   8.00  12.91  11.00   9.55  10.00   8.09   1.00   1.91   7.00   5.45   6.00   9.36  10.00   9.91  16.00  14.91  23.00  23.27  38.00  29.27   7.00   5.45  49.00  55.55
 12.75   3.00   4.64  13.00  13.18  10.00   9.55   9.00   8.09   2.00   1.91   1.00   5.18   7.00   8.64  11.00   9.09  16.00  15.45  19.00  22.73  36.00  28.27   6.00   5.36  44.00  57.00
 12.85   5.00   4.45  20.00  13.27   8.00   8.82   6.00   7.82   2.00   1.82   5.00   5.09   9.00   8.73   8.00   8.82  16.00  15.55  24.00  22.18  23.00  26.91   6.00   5.36  62.00  56.91
 12.95   6.00   4.00  15.00  12.91  13.00   9.55   8.00   8.00   2.00   1.82   7.00   5.09   9.00   8.82  10.00   9.09  16.00  16.18  26.00  21.91  14.00  26.18   6.00   5.00  52.00  55.55
 13.05   8.00   3.55  12.00  12.82  12.00  10.00   9.00   8.00   1.00   1.64   4.00   5.00   6.00   8.55  10.00   9.55  13.00  15.73  21.00  21.73  26.00  26.45   4.00   5.00  54.00  56.64
 13.15   3.00   3.64  16.00  12.91  11.00  10.55   6.00   8.09   2.00   1.73   9.00   4.91   9.00   8.36   8.00   9.73  15.00  15.64  20.00  22.64  34.00  25.82   7.00   4.91  61.00  55.64
 13.25   2.00   3.64  14.00  13.18   9.00  10.55  15.00   7.91   2.00   1.82   2.00   4.82   4.00   8.45  11.00   9.55  19.00  15.82  25.00  22.55  21.00  24.55   1.00   4.73  70.00  56.27
 13.35   3.00   3.82  12.00  12.82   6.00  10.64   5.00   7.82   1.00   1.82   3.00   5.36   8.00   8.55   7.00   9.55  20.00  16.64  18.00  22.09  18.00  23.82   4.00   4.36  52.00  56.55
 13.45   1.00   3.91  12.00  12.18  10.00  10.55  10.00   8.00   2.00   1.73   6.00   5.45  14.00   8.64   9.00  10.00  18.00  16.55  23.00  21.82  21.00  24.27   3.00   4.36  62.00  55.45
 13.55   3.00   3.73   9.00  12.00  13.00   9.91   7.00   7.91   1.00   1.82   4.00   5.64   9.00   9.45  11.00  10.09   9.00  17.18  22.00  21.73  26.00  25.82   6.00   4.45  55.00  55.73
 13.65   4.00   3.45  11.00  12.18  13.00   9.45   4.00   7.55   3.00   1.82   6.00   5.36  11.00  10.00  12.00  10.00  14.00  17.27  28.00  22.64  27.00  26.36   4.00   4.55  51.00  55.18
 13.75   2.00   3.36  11.00  12.18  11.00   9.27   8.00   7.64   2.00   1.82   6.00   5.00   7.00  10.09   8.00  10.82  18.00  17.82  22.00  22.00  24.00  26.45   5.00   4.73  56.00  52.36
 13.85   5.00   3.64   9.00  12.27  11.00   9.27   8.00   7.36   2.00   1.91   7.00   5.45   8.00  10.64  11.00  10.45  25.00  18.18  14.00  21.64  28.00  27.36   2.00   4.91  47.00  51.55
 13.95   6.00   3.82  13.00  11.82   7.00   9.73   8.00   8.27   1.00   1.91   6.00   5.45  10.00  10.73  13.00  10.64  15.00  17.73  21.00  22.36  28.00  28.09   6.00   4.91  50.00  50.64
 14.05   4.00   4.45  13.00  12.55   6.00   9.82   7.00   8.09   3.00   1.82   9.00   5.09  18.00   9.82  11.00  10.64  23.00  17.36  25.00  22.36  31.00  29.18   7.00   5.18  55.00  49.73
 14.15   5.00   4.55  14.00  12.91   7.00   9.36   5.00   8.55   1.00   1.73   1.00   5.55  12.00   9.73   9.00  10.45  14.00  18.64  31.00  22.27  32.00  29.09   5.00   5.27  48.00  50.73
 14.25   2.00   4.91  16.00  13.27   9.00   8.91   7.00   9.27   2.00   1.55   5.00   5.36  10.00   9.55  17.00  10.64  21.00  19.18  13.00  22.27  35.00  29.27   9.00   5.36  30.00  49.82
 14.35   5.00   4.91  15.00  13.55   9.00   8.82  12.00   9.36   3.00   1.55   7.00   5.18  10.00   9.64   7.00  10.82  23.00  19.36  21.00  21.82  31.00  29.73   3.00   5.09  61.00  50.00
 14.45   5.00   5.18   7.00  13.91  11.00   9.09  15.00   8.91   1.00   1.55   3.00   4.82   9.00  10.00   9.00  10.36  15.00  18.18  26.00  22.55  26.00  29.91   4.00   5.09  42.00  49.45
 14.55   8.00   5.00  20.00  13.82  11.00   9.18   8.00   8.36   1.00   1.82   2.00   4.73   4.00   9.82   9.00  10.36  14.00  18.45  23.00  23.09  33.00  29.91   6.00   5.09  52.00  50.73
 14.65   4.00   4.73  13.00  13.82   8.00   9.91  12.00   8.82   0.00   1.82   9.00   4.45   8.00   9.00   9.00   9.91  23.00  17.27  21.00  22.45  25.00  29.55   7.00   4.91  66.00  51.36
 14.75   8.00   4.45  15.00  13.55   8.00   9.82  12.00   9.09   1.00   1.91   4.00   4.82   9.00   8.73  14.00   9.45  20.00  16.91  28.00  21.55  29.00  29.09   5.00   4.73  41.00  51.64
 14.85   2.00   4.73  14.00  13.36  10.00   9.55   9.00   9.64   2.00   1.82   4.00   5.45   8.00   9.27  10.00   8.82  20.00  16.45  17.00  22.55  29.00  27.55   2.00   4.45  58.00  53.55
 14.95   8.00   4.73  13.00  13.82  14.00   9.27   3.00   9.18   2.00   1.55   3.00   5.27  12.00   9.00   6.00   9.00  12.00  15.64  22.00  22.82  30.00  27.36   2.00   4.64  41.00  52.82
 15.05   4.00   4.73  12.00  14.00   8.00   8.91   2.00   8.45   4.00   1.45   5.00   5.45   8.00   9.00  13.00   8.82  18.00  16.27  27.00  22.36  28.00  28.91   6.00   4.73  64.00  53.45
 15.15   1.00   4.27  13.00  13.55  14.00   8.82  12.00   8.36   3.00   1.55   6.00   6.00   9.00   9.55   6.00   8.73  10.00  16.45  18.00  22.45  27.00  28.64   5.00   4.73  62.00  53.64
 15.25   2.00   4.09  11.00  14.18   6.00   8.91   8.00   7.64   2.00   1.64   5.00   5.45   9.00   9.45   4.00   8.73  10.00  15.45  21.00  22.82  27.00  29.27   3.00   4.91  51.00  52.18
 15.35   5.00   3.64  14.00  14.00   6.00   8.91  13.00   7.00   1.00   1.82  12.00   5.45  16.00   9.73  10.00   8.00  16.00  15.18  24.00  22.45  18.00  30.45   6.00   4.82  51.00  52.55
 15.45   5.00   4.55  20.00  13.64   6.00   9.64   7.00   6.73   0.00   1.82   5.00   5.45   7.00   9.45   9.00   8.09  14.00  14.64  24.00  22.82  29.00  30.64   5.00   5.00  53.00  51.18
 15.55   5.00   4.09   9.00  13.27   7.00   9.27   7.00   7.09   0.00   2.00   5.00   5.64   9.00   8.82   7.00   8.64  22.00  14.73  21.00  23.00  43.00  31.09   5.00   5.55  49.00  51.09
 15.65   3.00   4.36  15.00  13.55  10.00   9.27   7.00   7.45   2.00   1.91   8.00   5.55  10.00   8.64   8.00   8.18  16.00  13.55  24.00  21.82  30.00  31.55   6.00   5.55  54.00  48.64
 15.75   2.00   4.55  20.00  13.09   9.00   9.18   4.00   6.82   1.00   1.91   3.00   5.27   7.00   8.64   9.00   9.00  12.00  14.18  25.00  22.36  32.00  32.18   9.00   5.45  50.00  47.64
 15.85   3.00   4.73  13.00  13.27   8.00   9.55   5.00   6.36   3.00   1.73   4.00   5.36  12.00   8.45   6.00   8.91  17.00  14.45  24.00  22.55  42.00  32.09   4.00   5.73  45.00  46.82
 15.95  12.00   4.55  10.00  12.82  18.00  10.00   6.00   6.00   2.00   1.82   4.00   4.55   5.00   7.91  11.00   8.82  14.00  14.18  21.00  22.36  31.00  33.18   4.00   5.55  43.00  46.91
 16.05   3.00   4.45   9.00  12.18  10.00  10.55   7.00   6.36   4.00   2.00   5.00   4.55   5.00   8.82  12.00   9.00  13.00  14.18  24.00  21.73  35.00  33.82   8.00   5.55  40.00  46.27
 16.15   7.00   4.27  15.00  12.91   8.00  10.64   6.00   6.73   3.00   2.18   4.00   4.45   6.00   8.73   8.00   9.09   5.00  13.73  14.00  21.36  33.00  31.73   6.00   5.45  37.00  46.55
 16.25   3.00   4.45   8.00  12.64  13.00  10.45   5.00   6.73   3.00   2.45   3.00   4.36   9.00   8.45  15.00   9.09  17.00  13.45  24.00  20.73  34.00  31.27   4.00   5.00  51.00  45.09
 16.35   4.00   4.91  13.00  11.91  10.00  10.09   3.00   7.27   0.00   2.36   6.00   4.73   7.00   8.18   3.00   9.09  13.00  13.55  23.00  20.82  26.00  31.36   6.00   4.82  42.00  44.36
 16.45   3.00   5.09   9.00  11.82  11.00  10.00   9.00   7.27   2.00   2.09   3.00   4.91  10.00   7.55   9.00   9.55  13.00  12.82  22.00  21.00  30.00  29.55   4.00   5.00  52.00  44.09
 16.55   4.00   4.45  13.00  12.45  12.00   9.82  11.00   7.55   2.00   2.18   5.00   5.36  17.00   7.82  11.00   9.09  14.00  13.09  17.00  20.36  36.00  28.91   5.00   5.36  46.00  43.82
 16.65   3.00   4.45  17.00  12.64   8.00   9.64  11.00   7.36   2.00   2.00   4.00   5.45   8.00   7.82   8.00   8.64  17.00  12.82  17.00  20.00  20.00  27.82   4.00   5.09  52.00  43.27
 16.75   5.00   4.27  12.00  12.73   8.00   9.73   7.00   7.36   5.00   1.91   7.00   5.64   7.00   7.91   8.00   9.00  13.00  13.73  17.00  20.73  25.00  26.91   1.00   4.73  38.00  43.64
 16.85   7.00   4.73  12.00  13.45   5.00   9.18  10.00   7.55   0.00   1.64   7.00   5.64   4.00   8.18   9.00   8.09  13.00  13.55  26.00  19.64  33.00  26.36   7.00   5.00  42.00  42.27
 16.95   5.00   4.73  12.00  14.36   7.00   8.64   5.00   7.82   0.00   1.82   6.00   5.64   5.00   8.27  11.00   8.55   9.00  14.18  26.00  18.73  22.00  26.09   6.00   5.18  42.00  42.91
 17.05   5.00   5.00  17.00  15.91  16.00   8.55   9.00   7.55   3.00   1.73   9.00   5.64   8.00   7.91   6.00   8.00  17.00  15.09  14.00  18.36  24.00  26.09   8.00   5.36  40.00  41.55
 17.15   3.00   5.00  11.00  15.27   8.00   8.64   5.00   7.18   2.00   1.73   6.00   5.82   5.00   7.00   7.00   7.27  10.00  15.45  20.00  18.73  23.00  25.64   5.00   5.55  34.00  40.91
 17.25   5.00   5.00  16.00  15.45   9.00   8.64   6.00   6.73   2.00   1.64   6.00   5.45   7.00   7.00  12.00   7.09  15.00  15.27  22.00  18.64  23.00  25.91   2.00   5.73  41.00  39.73
 17.35   8.00   4.82  16.00  16.45   7.00   8.82   7.00   6.91   0.00   1.36   3.00   5.27  12.00   7.18   5.00   7.18  15.00  15.36  12.00  18.27  28.00  26.09   7.00   5.73  36.00  41.00
 17.45   4.00   4.55  23.00  16.55   4.00   9.55   6.00   6.73   2.00   1.45   6.00   4.73   8.00   7.55   8.00   6.91  20.00  15.18  13.00  18.00  23.00  25.45   8.00   5.55  49.00  41.09
 17.55   6.00   4.18  26.00  16.45  10.00   9.64   6.00   7.00   1.00   1.64   3.00   4.27   6.00   7.45   3.00   6.64  23.00  15.09  18.00  16.91  30.00  25.36   6.00   5.27  37.00  40.45
 17.65   4.00   4.09   6.00  16.00  13.00   8.45   7.00   6.73   2.00   1.36   7.00   4.09   7.00   7.45   3.00   7.18  18.00  15.18  21.00  17.18  31.00  25.73   7.00   5.00  39.00  40.18
 17.75   3.00   4.36  19.00  16.18   8.00   8.64   6.00   6.82   1.00   1.27   0.00   4.09   8.00   7.55   6.00   7.45  15.00  16.00  16.00  16.64  23.00  26.36   6.00   4.64  39.00  40.73
 17.85   3.00   4.64  23.00  15.45  10.00   8.36   9.00   6.64   2.00   1.09   5.00   4.18   9.00   7.55   9.00   6.82  14.00  15.55  13.00  16.27  27.00  26.55   1.00   5.55  52.00  39.91
 17.95   4.00   4.27  13.00  15.18  13.00   8.64   8.00   6.55   1.00   1.27   1.00   4.36   8.00   6.91   6.00   6.82  11.00  16.09  23.00  16.64  26.00  26.64   5.00   5.18  43.00  40.27
 18.05   1.00   4.55  11.00  14.09   8.00   9.00   8.00   6.55   2.00   1.27   1.00   4.27   4.00   7.00   8.00   6.45   8.00  15.09  14.00  17.27  21.00  27.73   3.00   4.91  35.00  38.82
 18.15   4.00   4.55  12.00  12.64   3.00   8.82   6.00   7.18   0.00   1.36   7.00   4.27   8.00   6.82  12.00   7.09  18.00  14.18  17.00  17.27  28.00  27.82   5.00   5.27  37.00  39.55
 18.25   6.00   4.82  13.00  13.09  10.00   8.45   6.00   6.91   1.00   1.45   6.00   4.00   6.00   6.82  10.00   7.55  19.00  13.64  14.00  17.09  30.00  27.00   1.00   5.36  40.00  40.09
 18.35   8.00   5.27   8.00  12.36   6.00   8.55   4.00   7.18   0.00   1.45   7.00   4.82   7.00   6.45   5.00   7.91  10.00  13.64  18.00  16.27  25.00  28.18  12.00   5.36  32.00  39.36
 18.45   4.00   5.64  13.00  11.00  10.00   8.55   6.00   7.00   2.00   1.45   5.00   4.55   5.00   6.82   5.00   7.91  21.00  12.64  16.00  16.91  29.00  28.91   3.00   5.73  40.00  37.18
 18.55   7.00   5.82  11.00  10.91   8.00   8.55   6.00   7.36   2.00   1.64   5.00   4.91   9.00   6.55   4.00   7.82   9.00  12.82  20.00  16.18  35.00  29.82   5.00   5.73  33.00  37.55
 18.65   6.00   6.45  10.00  11.27   8.00   9.09  13.00   6.82   2.00   1.73   3.00   5.82   4.00   7.36  10.00   8.00  13.00  13.45  18.00  17.27  31.00  30.82  10.00   6.27  45.00  37.64
 18.75   7.00   6.55  11.00  10.73   9.00   9.73   4.00   6.64   3.00   1.91   4.00   6.18   7.00   7.00   8.00   7.73  12.00  13.36  19.00  16.91  22.00  31.64   8.00   6.00  45.00  37.91
 18.85   8.00   6.45  11.00  10.82   9.00   9.91   9.00   6.82   1.00   2.09   9.00   5.73   4.00   7.18  10.00   7.45  15.00  12.73   7.00  17.27  36.00  32.45   6.00   6.36  31.00  37.73
 18.95   7.00   5.91   8.00  11.00  10.00   9.91   7.00   6.91   2.00   2.27   2.00   5.73  13.00   7.18   9.00   8.00   3.00  12.73  20.00  17.36  35.00  32.82   5.00   5.91  28.00  38.45
 19.05   6.00   5.91  12.00  10.36  13.00  10.36  12.00   6.91   3.00   2.27   5.00   5.64   5.00   7.45   5.00   8.36  13.00  12.09  15.00  17.82  36.00  33.00   5.00   6.91  47.00  38.36
 19.15   8.00   6.27  15.00  10.73  14.00  10.64   2.00   6.64   3.00   2.18  11.00   5.36  13.00   7.18  10.00   8.73  15.00  12.82  26.00  17.00  32.00  31.73   9.00   7.00  36.00  39.45
 19.25   5.00   6.36   6.00  10.36  10.00  11.45   4.00   6.00   2.00   2.36  11.00   5.73   4.00   7.27   9.00   8.91  17.00  12.73  13.00  16.82  37.00  32.27   2.00   7.00  40.00  38.82
 19.35   5.00   6.18  14.00  10.27  12.00  11.82   8.00   6.36   3.00   2.18   1.00   5.82   8.00   7.09   7.00   9.36  12.00  12.45  18.00  17.00  39.00  33.09   5.00   6.45  38.00  38.45
 19.45   2.00   6.09  10.00  10.91   6.00  11.91   5.00   6.36   2.00   2.09   7.00   5.18   7.00   7.45  11.00   8.82  10.00  12.27  19.00  17.82  29.00  32.91   7.00   6.36  40.00  38.55
 19.55   4.00   6.00   6.00  10.91  15.00  11.91   6.00   6.45   2.00   2.09   4.00   5.73   8.00   7.27   9.00   8.36  14.00  13.18  21.00  18.18  31.00  31.82  14.00   6.18  39.00  39.09
 19.65  11.00   5.73  15.00  10.82  11.00  11.36   3.00   5.82   1.00   2.09   2.00   5.55   6.00   7.27   8.00   8.55  17.00  13.00  11.00  17.82  21.00  31.64   6.00   6.18  45.00  37.55
 19.75   7.00   5.73   6.00  11.09  17.00  11.27   6.00   6.18   4.00   1.82   7.00   5.00   5.00   7.00  12.00   8.27  12.00  13.09  16.00  17.64  37.00  31.82  10.00   5.91  38.00  38.18
 19.85   5.00   5.73  10.00  11.36  13.00  11.55   8.00   6.36   1.00   1.73   5.00   4.18   5.00   7.36  13.00   8.00   9.00  12.82  21.00  18.09  31.00  31.00   2.00   6.45  41.00  37.36
 19.95   7.00   5.73  18.00  11.27  10.00  11.36   9.00   6.36   0.00   1.73   2.00   4.73   8.00   7.09   4.00   7.64  13.00  13.18  16.00  17.64  34.00  30.64   5.00   6.45  32.00  37.00
 20.05   6.00   6.18   8.00  11.09  10.00  11.45   8.00   6.55   2.00   1.73   8.00   4.27  11.00   6.91   4.00   7.45  13.00  13.18  24.00  17.00  23.00  31.09   3.00   6.64  34.00  36.73
 20.15   3.00   6.55  11.00  11.36   7.00  11.36   5.00   6.45   3.00   1.91   3.00   4.36   5.00   7.09   7.00   7.18  11.00  13.00  11.00  16.45  34.00  31.55   5.00   5.64  30.00  36.45
 20.25   8.00   6.09  18.00  11.27  13.00  10.82   6.00   6.73   0.00   2.09   5.00   4.36  10.00   6.91   7.00   7.09  16.00  12.55  24.00  17.64  34.00  32.45   6.00   6.00  43.00  34.91
 20.35   5.00   5.82   9.00  12.18  13.00  10.18   6.00   7.27   1.00   2.27   2.00   4.00   8.00   7.18   6.00   7.00  14.00  13.00  18.00  17.64  28.00  32.82   8.00   5.73  31.00  34.18
 20.45   5.00   5.55  13.00  12.73  10.00   9.55   8.00   7.09   3.00   2.27   7.00   3.91   5.00   7.64   3.00   6.55  16.00  13.00  13.00  17.45  35.00  32.64   5.00   6.18  34.00  33.82
 20.55   7.00   5.45   8.00  12.09   7.00   9.27   7.00   6.82   2.00   2.55   2.00   4.45   5.00   8.00   9.00   6.91  10.00  12.91  12.00  17.27  34.00  32.73   9.00   6.45  37.00  33.55
 20.65   8.00   5.45   9.00  12.91  14.00   9.36   5.00   6.36   4.00   2.45   5.00   4.00  10.00   7.36   6.00   7.09  12.00  12.64  15.00  16.82  36.00  33.36   3.00   6.55  36.00  33.55
 20.75   6.00   5.73  14.00  12.64   5.00   9.36   6.00   6.36   3.00   2.45   2.00   4.18   4.00   8.00   7.00   7.45  12.00  12.82  24.00  17.36  31.00  33.82  10.00   6.55  28.00  34.18
 20.85   4.00   5.45  16.00  12.09  10.00   8.91  12.00   6.00   6.00   2.55   3.00   4.64   8.00   7.73  11.00   7.55  17.00  12.82  16.00  16.64  41.00  34.00   7.00   6.45  30.00  33.64
 20.95   2.00   5.45  16.00  11.73   6.00   8.36   6.00   6.45   1.00   2.64   4.00   5.27  10.00   8.18   8.00   8.09   9.00  12.55  19.00  15.82  29.00  34.27   7.00   6.64  37.00  34.09
 21.05   6.00   6.00  11.00  11.36   7.00   8.45   6.00   6.09   3.00   2.55   8.00   5.09  12.00   8.55   8.00   8.55  12.00  12.27  14.00  16.36  35.00  34.36   8.00   6.64  29.00  34.55
 21.15   6.00   5.91  17.00  11.64  11.00   8.27   3.00   6.18   1.00   2.45   3.00   5.00   4.00   9.09   6.00   7.91  10.00  11.91  19.00  17.09  30.00  33.64   4.00   6.36  34.00  34.73
 21.25   6.00   5.36   8.00  12.27   7.00   7.55   5.00   6.27   3.00   2.27   5.00   4.82  12.00   8.27  11.00   8.18  13.00  12.36  17.00  17.27  39.00  32.45   5.00   6.73  37.00  35.18
 21.35   5.00   5.27  12.00  12.00   8.00   7.73   2.00   6.27   1.00   2.18  10.00   4.64   7.00   8.55   8.00   7.91  16.00  12.73  16.00  17.00  36.00  32.82   5.00   6.18  37.00  35.91
 21.45   5.00   5.64   5.00  11.64   7.00   7.73  11.00   5.64   2.00   1.73   9.00   4.64  13.00   8.55  12.00   7.55  11.00  12.09   9.00  16.91  31.00  32.45  10.00   6.09  36.00  36.09
 21.55  11.00   5.73   9.00  11.27  11.00   8.18   4.00   5.27   2.00   1.73   5.00   4.36   9.00   8.09   8.00   7.45  13.00  12.27  19.00  16.27  36.00  32.73   5.00   6.45  39.00  35.45
 21.65   6.00   5.91  11.00  11.27   5.00   8.82   8.00   5.27   1.00   1.82   1.00   3.73  11.00   7.36   2.00   7.18   6.00  12.09  20.00  16.09  26.00  31.82   6.00   6.45  39.00  35.73
 21.75   2.00   5.82  16.00  10.27   6.00   8.64   6.00   5.36   2.00   1.82   3.00   3.91   1.00   7.45   9.00   7.91  17.00  12.27  17.00  16.36  23.00  31.55   7.00   6.45  41.00  36.27
 21.85   5.00   5.91  11.00  10.36   7.00   8.82   6.00   5.18   2.00   1.73   0.00   3.45   7.00   6.64   4.00   7.64  16.00  12.18  21.00  16.36  35.00  29.91   4.00   6.73  36.00  35.73
 21.95   8.00   5.82  12.00  10.18  10.00   9.18   5.00   5.82   1.00   1.82   3.00   3.00   8.00   6.45   7.00   7.82  10.00  11.82  15.00  16.91  37.00  29.27   6.00   6.91  32.00  35.36
 22.05   3.00   5.73  12.00  10.45  11.00   9.55   2.00   5.09   1.00   1.64   1.00   2.55   5.00   6.09   7.00   7.09  11.00  12.27  12.00  17.45  32.00  28.55  11.00   6.64  30.00  34.45
 22.15   8.00   5.18  11.00  10.73  14.00   9.09   6.00   5.55   4.00   1.45   1.00   2.45   4.00   5.82   5.00   6.91  10.00  12.18  12.00  17.00  25.00  26.91   8.00   7.09  32.00  33.82
 22.25   5.00   4.82   6.00  11.27   9.00   9.45   4.00   5.55   1.00   1.45   5.00   2.45   5.00   5.45  14.00   6.91  12.00  12.73  22.00  16.27  27.00  26.09   4.00   7.00  40.00  34.18
 22.35   7.00   5.00   9.00  10.55   9.00   9.45   3.00   5.36   2.00   1.27   0.00   2.91   3.00   5.73   8.00   6.27  12.00  12.00  17.00  16.73  21.00  26.27   8.00   6.82  31.00  34.00
 22.45   4.00   5.00  10.00  10.36  12.00   9.82   9.00   5.73   2.00   1.27   5.00   3.18   5.00   6.09  10.00   6.82  12.00  11.64  22.00  15.91  29.00  26.00   7.00   6.91  33.00  34.36
 22.55   4.00   4.64   8.00   9.73  11.00   9.91   3.00   6.27   0.00   1.36   4.00   3.45   9.00   6.00   4.00   6.82  16.00  11.64  15.00  16.73  23.00  25.18   7.00   7.36  26.00  35.18
 22.65   5.00   4.64  12.00   9.73   6.00   9.73   9.00   6.73   0.00   1.45   4.00   3.91   6.00   6.27   6.00   6.64  12.00  11.64  14.00  16.91  18.00  24.73  10.00   6.91  32.00  35.91
 22.75   2.00   4.45  17.00   9.45   9.00   9.45   8.00   6.82   1.00   1.09   1.00   4.09   7.00   6.55   2.00   7.09  12.00  11.45  12.00  17.00  17.00  24.09   5.00   6.55  43.00  36.00
 22.85   4.00   4.91   8.00  10.55   6.00   9.64   4.00   6.64   0.00   1.18   8.00   3.91   4.00   6.45   2.00   6.27   9.00  11.09  22.00  16.27  25.00  23.27   5.00   6.91  39.00  35.55
 22.95   5.00   4.55   9.00  10.55  11.00   9.91  10.00   6.64   2.00   1.09   3.00   4.18  11.00   6.91  10.00   6.00  12.00  10.64  12.00  16.09  32.00  24.27   5.00   6.55  40.00  34.18
 23.05   4.00   4.64   5.00  10.27  11.00   9.55  11.00   5.91   2.00   1.00   6.00   3.82   7.00   7.27   7.00   5.27  10.00  10.45  24.00  15.27  28.00  23.64  11.00   6.91  41.00  34.09
 23.15   3.00   4.73  12.00   9.91   9.00   9.36   7.00   5.91   2.00   1.27   6.00   3.73   8.00   7.09   5.00   5.55  11.00   9.82  14.00  15.27  27.00  22.73   6.00   7.00  38.00  34.73
 23.25   6.00   4.91   8.00  10.18  11.00   9.18   7.00   5.36   0.00   1.55   3.00   3.73   7.00   7.00  10.00   5.91   8.00   9.91  13.00  15.09  18.00  22.09   4.00   6.64  33.00  34.55
 23.35  10.00   5.09  18.00   9.73  11.00   9.18   2.00   5.18   2.00   1.55   3.00   4.09   4.00   7.36   5.00   6.45   8.00   9.91  14.00  15.36  18.00  22.55   8.00   6.73  35.00  32.73
 23.45   3.00   5.00   9.00  10.00  12.00   9.27   3.00   5.55   1.00   1.64   3.00   3.91   8.00   7.27   5.00   6.64   7.00  10.27  15.00  14.27  32.00  22.73   4.00   6.55  16.00  31.64
 23.55   5.00   4.91   7.00   9.82   8.00   8.55   1.00   5.09   1.00   1.55   1.00   4.09   9.00   7.18   2.00   6.00  10.00  10.73  13.00  14.91  22.00  22.09  11.00   6.55  32.00  31.09
 23.65   5.00   5.00   4.00  10.45   9.00   8.18   3.00   4.45   3.00   1.36   3.00   3.82   7.00   7.18   7.00   6.18   9.00  11.09  15.00  13.91  13.00  22.00   8.00   6.00  33.00  30.36
 23.75   7.00   5.36  15.00  10.18   4.00   8.36   3.00   4.18   3.00   1.55   4.00   3.82   5.00   7.09  10.00   6.45  13.00  11.18  12.00  14.09  11.00  22.36   6.00   6.09  30.00  29.91
 23.85   4.00   5.00  12.00  10.45   9.00   8.18   6.00   3.91   1.00   1.73   5.00   3.73  11.00   7.00   8.00   6.36  12.00  11.45  15.00  14.45  22.00  22.55   6.00   6.09  23.00  29.82
 23.95   3.00   4.73  11.00   9.55   7.00   7.91   8.00   4.55   1.00   1.64   6.00   3.73   3.00   7.36   4.00   6.55  13.00  11.55  10.00  15.36  27.00  22.73   3.00   6.18  27.00  28.36
 24.05   4.00   4.55   7.00   9.45   3.00   7.64   5.00   4.73   1.00   1.55   5.00   3.82  10.00   7.45   3.00   6.45  17.00  11.45  19.00  15.36  25.00  22.18   5.00   6.27  34.00  29.73
 24.15   5.00   4.55  12.00   9.55   7.00   7.64   4.00   5.18   0.00   1.55   3.00   3.91   7.00   7.27   9.00   7.27  14.00  11.45  13.00  15.73  27.00  23.00   5.00   5.64  33.00  30.55
 24.25   7.00   4.36   9.00  10.00  11.00   7.36   4.00   5.64   4.00   1.64   6.00   3.82   7.00   7.18   8.00   7.18  12.00  11.82  16.00  15.45  31.00  24.00   7.00   5.55  33.00  30.82
 24.35   2.00   4.36  11.00   9.36   9.00   7.36   4.00   6.00   2.00   1.45   2.00   3.64   6.00   8.00   9.00   7.00  11.00  12.27  17.00  15.55  20.00  24.64   4.00   5.09  32.00  30.55
 24.45   7.00   4.45   8.00   9.09   8.00   7.45   9.00   5.45   1.00   1.36   3.00   3.45   8.00   7.91   7.00   6.91   9.00  12.27  24.00  15.73  20.00  25.27   9.00   5.09  19.00  30.82
 24.55   1.00   4.91   8.00   8.91   9.00   7.09   5.00   5.27   0.00   1.36   4.00   3.36   9.00   8.36   4.00   6.91   6.00  12.18  15.00  15.91  26.00  25.00   5.00   5.55  31.00  31.64
 24.65   5.00   5.27   8.00   8.91   8.00   7.27   6.00   5.18   1.00   1.36   2.00   3.18   7.00   8.09  11.00   7.09  10.00  11.36  17.00  14.91  31.00  24.27   4.00   5.73  41.00  30.55
 24.75   3.00   5.18   9.00   8.73   6.00   7.55   8.00   5.09   4.00   1.64   2.00   3.00   6.00   7.82   6.00   6.91  13.00  11.09  12.00  14.73  24.00  23.91   7.00   5.82  36.00  30.91
 24.85   7.00   5.09   8.00   8.82   4.00   6.82   7.00   5.27   1.00   1.36   2.00   2.45  14.00   7.64   8.00   6.73  18.00  11.18  13.00  14.09  18.00  22.82   1.00   5.73  27.00  30.64
 24.95   5.00   6.18   9.00   9.36  10.00   6.73   0.00   5.73   0.00   1.27   3.00   2.55  10.00   8.18   7.00   6.45  12.00  11.09  17.00  14.09  29.00  23.27   6.00   5.55  26.00  30.36
 25.05   8.00   6.00   9.00   9.64   3.00   6.82   6.00   5.09   1.00   1.36   5.00   2.45   8.00   8.00   4.00   6.55  12.00  11.00  12.00  13.36  24.00  24.18   8.00   5.09  36.00  31.82
 25.15   8.00   6.55   7.00   9.91   5.00   7.18   4.00   5.18   1.00   1.36   3.00   2.18   7.00   7.55   5.00   6.73   8.00  11.64   8.00  13.09  17.00  24.09   7.00   4.91  22.00  31.64
 25.25   4.00   6.45  10.00  10.36  10.00   7.36   3.00   4.82   3.00   1.27   1.00   2.27   4.00   7.18   7.00   6.45  11.00  12.36  11.00  12.91  23.00  23.82   6.00   5.27  37.00  30.00
 25.35   6.00   6.64  10.00  10.36   3.00   8.00   6.00   4.73   1.00   1.00   0.00   2.45   5.00   7.55   6.00   6.45  13.00  12.45   9.00  14.00  19.00  24.09   6.00   5.27  30.00  28.45
 25.45  14.00   6.82  17.00  10.45   8.00   8.36   9.00   4.64   1.00   1.00   3.00   2.82  12.00   7.00   6.00   6.55  10.00  11.36  17.00  14.00  25.00  24.55   2.00   5.73  29.00  28.55
 25.55   5.00   6.91  11.00  10.36   9.00   7.82   2.00   4.91   2.00   1.18   2.00   2.82   6.00   6.73   8.00   6.55   8.00  11.18  16.00  14.00  30.00  23.82   4.00   5.55  35.00  29.45
 25.65   7.00   6.55  11.00  10.00  13.00   8.18   6.00   4.91   0.00   1.18   1.00   2.64   4.00   6.55   6.00   6.27  13.00  10.91  12.00  14.55  25.00  24.09   3.00   5.18  29.00  29.36
 25.75   4.00   6.09  13.00  10.27  10.00   8.27   2.00   5.18   0.00   1.27   3.00   2.64   3.00   6.55   8.00   6.82  18.00  11.64  15.00  15.73  28.00  25.36   8.00   4.91  23.00  29.82
 25.85   5.00   6.09   9.00  10.00  13.00   7.82   7.00   5.45   1.00   1.36   4.00   2.55  10.00   6.27   6.00   7.00  14.00  11.55  24.00  16.36  27.00  25.82   7.00   4.91  19.00  29.36
 25.95   9.00   6.09   9.00  10.18   8.00   8.27   6.00   5.55   1.00   1.27   6.00   2.73   8.00   6.36   9.00   7.09   6.00  11.73  13.00  17.09  23.00  27.18   6.00   4.73  28.00  29.00
 26.05   6.00   5.55   8.00   9.00   4.00   7.91   3.00   5.73   2.00   1.36   3.00   2.64   7.00   5.64   7.00   7.09  10.00  11.64  17.00  16.27  21.00  26.82   4.00   5.18  36.00  28.73
 26.15   4.00   6.09   5.00   8.91   7.00   7.45   6.00   6.18   1.00   1.27   3.00   2.82   6.00   5.82   1.00   6.82   9.00  11.73  18.00  15.64  27.00  26.18   4.00   5.27  35.00  27.45
 26.25   3.00   5.82  10.00   8.64   6.00   6.82   7.00   6.09   2.00   1.27   3.00   2.82   7.00   5.91  11.00   6.91  16.00  11.55  21.00  15.36  31.00  25.27   4.00   5.45  27.00  27.36
 26.35   4.00   6.18   7.00   8.55   5.00   6.36   6.00   6.45   4.00   1.45   0.00   2.91   1.00   5.82   9.00   7.00  10.00  11.73  18.00  14.91  28.00  23.73   6.00   5.36  32.00  28.18
 26.45   6.00   6.00  12.00   8.18   8.00   5.64   7.00   6.09   0.00   1.45   2.00   2.64   6.00   5.55   7.00   7.09  15.00  11.09  17.00  14.00  34.00  22.73   4.00   5.18  26.00  29.36
 26.55   8.00   5.45   4.00   7.91   4.00   6.00  11.00   5.82   2.00   1.55   2.00   2.55   4.00   5.36   6.00   7.27   9.00  11.91   8.00  13.73  21.00  22.82   7.00   5.27  26.00  29.55
 26.65  11.00   5.91  10.00   7.64   4.00   6.55   7.00   6.18   1.00   1.55   4.00   2.55   8.00   5.55   5.00   7.45   9.00  11.91   9.00  13.45  23.00  23.09   5.00   5.00  21.00  29.00
 26.75   4.00   6.00   8.00   8.00   6.00   6.27   5.00   6.00   0.00   1.55   1.00   2.36   5.00   5.64   7.00   8.18  11.00  12.27   9.00  13.27  15.00  22.00   5.00   5.36  28.00  28.64
 26.85   8.00   6.27  12.00   7.73   5.00   6.73   6.00   5.73   2.00   1.45   4.00   2.09   2.00   5.82   9.00   8.09  20.00  11.82  10.00  12.45  11.00  20.73   7.00   5.45  32.00  28.45
 26.95   3.00   6.18   5.00   8.27   5.00   7.18   3.00   5.82   1.00   1.27   1.00   2.27   7.00   6.36   7.00   7.73   7.00  11.91  14.00  12.09  16.00  21.18   5.00   5.64  32.00  29.45
 27.05   3.00   6.09   6.00   7.91  12.00   7.27   3.00   5.73   2.00   1.36   5.00   2.45   6.00   6.45  11.00   7.55  15.00  11.82  10.00  12.09  24.00  20.27   7.00   5.82  30.00  29.73
 27.15  11.00   5.73   5.00   8.55  10.00   7.64   7.00   4.82   2.00   1.45   3.00   2.73   9.00   6.73   9.00   7.91  10.00  12.09  14.00  12.64  24.00  20.27   1.00   5.45  30.00  29.45
 27.25   5.00   5.27   9.00   8.00   4.00   7.91   4.00   4.45   1.00   1.91   1.00   2.45   7.00   6.45   9.00   8.45  13.00  12.64  16.00  13.64  15.00  20.36   8.00   5.09  31.00  30.55
 27.35   6.00   5.36   7.00   7.73  11.00   8.00   4.00   4.36   1.00   2.00   0.00   2.45   9.00   6.27  10.00   8.73  11.00  12.91  12.00  14.27  17.00  20.91   5.00   5.18  25.00  30.55
 27.45   3.00   5.27  13.00   7.36  10.00   7.82   7.00   4.55   2.00   2.00   2.00   2.55   7.00   6.73   5.00   8.27  11.00  12.36  14.00  15.00  33.00  21.36   8.00   5.00  43.00  30.36
 27.55   5.00   5.45   8.00   7.45   9.00   7.91   6.00   4.36   1.00   2.00   4.00   2.91   7.00   6.82   5.00   8.27  14.00  12.82  17.00  15.09  24.00  22.64   6.00   5.00  29.00  30.00
 27.65   4.00   5.64  11.00   7.82   8.00   7.55   1.00   4.73   3.00   1.91   5.00   3.00   7.00   7.09  10.00   7.36  12.00  13.36  14.00  16.00  21.00  22.45   3.00   4.82  23.00  30.27
 27.75   6.00   4.82   4.00   8.27   7.00   7.27   3.00   4.36   6.00   1.73   1.00   3.09   5.00   6.64  11.00   7.36  15.00  13.73  20.00  16.00  24.00  22.64   1.00   5.18  33.00  30.36
 27.85   5.00   4.91   5.00   8.18   7.00   7.64   4.00   4.36   1.00   1.73   1.00   3.64   3.00   6.73  10.00   7.36  14.00  13.55  16.00  15.18  21.00  23.27   6.00   5.18  28.00  30.73
 27.95   7.00   4.73   8.00   8.18   3.00   7.45   8.00   4.55   2.00   2.00   5.00   3.73   7.00   6.55   4.00   7.27  14.00  14.00  18.00  15.82  16.00  23.27   5.00   5.18  30.00  31.18
 28.05   5.00   5.00   6.00   8.00   6.00   7.18   1.00   4.27   1.00   1.91   5.00   4.00   8.00   6.45   7.00   7.36  12.00  14.45  15.00  15.27  30.00  22.64   5.00   5.00  28.00  30.00
 28.15   5.00   5.45  10.00   7.73   8.00   6.91   7.00   4.27   1.00   1.91   6.00   3.91   9.00   6.45   1.00   7.27  21.00  14.45  20.00  15.27  22.00  23.73   5.00   5.09  33.00  30.55
 28.25   2.00   5.82  10.00   7.45   7.00   6.82   3.00   4.82   0.00   1.82   4.00   3.64   4.00   6.64   9.00   7.00  14.00  14.45  14.00  16.27  26.00  25.55   5.00   5.18  31.00  31.09
 28.35   6.00   5.55   8.00   8.09   8.00   7.18   4.00   4.91   1.00   1.36   7.00   4.00   8.00   7.18   9.00   6.45  11.00  14.36   7.00  15.73  22.00  25.55   8.00   5.64  35.00  31.73
 28.45   4.00   5.64   7.00   8.27   9.00   7.00   6.00   5.27   4.00   1.27   1.00   4.09   7.00   7.45   9.00   5.73  16.00  14.45  19.00  15.09  17.00  25.55   5.00   5.91  30.00  32.18
 28.55   6.00   5.64  11.00   8.36   7.00   7.64   4.00   4.82   1.00   1.18   5.00   3.91   6.00   7.18   6.00   6.09  16.00  14.91   8.00  15.09  26.00  27.00   6.00   6.27  30.00  32.73
 28.65  10.00   5.64   5.00   8.18   6.00   7.73   6.00   5.36   1.00   1.18   3.00   3.82   7.00   7.27   4.00   6.00  14.00  15.09  17.00  15.55  36.00  26.64   7.00   6.36  35.00  32.55
 28.75   8.00   6.18   8.00   8.18   7.00   8.09   7.00   5.09   2.00   1.18   2.00   3.55   9.00   7.00   7.00   6.64  12.00  14.45  25.00  15.18  41.00  27.27   4.00   6.55  29.00  33.64
 28.85   3.00   6.55  11.00   7.91  11.00   7.91   4.00   5.00   1.00   1.45   5.00   3.91  11.00   7.45   5.00   6.55  14.00  14.27  14.00  15.64  24.00  27.36   6.00   6.55  40.00  33.55
 28.95   6.00   6.55   7.00   8.55   5.00   8.09   8.00   5.27   0.00   1.36   2.00   3.36   6.00   7.27   2.00   6.36  15.00  14.36   9.00  16.00  21.00  27.73   9.00   6.82  33.00  33.45
 29.05   7.00   6.45   9.00   8.82  10.00   8.09   3.00   5.27   1.00   1.18   3.00   3.82   4.00   7.55   8.00   6.45  19.00  14.09  18.00  15.64  32.00  28.64   9.00   7.27  36.00  33.09
 29.15   5.00   6.45   4.00   8.45   7.00   8.27   7.00   5.45   1.00   1.27   4.00   3.91   9.00   7.82   6.00   6.45  14.00  13.73  20.00  16.27  26.00  29.18   6.00   7.18  26.00  33.27
 29.25  11.00   6.27  10.00   8.82  12.00   8.82   4.00   5.64   1.00   1.27   3.00   4.27   6.00   7.73   8.00   6.64  14.00  13.91  16.00  17.00  29.00  28.00   7.00   6.91  45.00  33.55
 29.35   6.00   5.91   7.00   9.09   5.00   8.91   2.00   5.55   3.00   1.09   8.00   4.36   9.00   7.55   8.00   6.27  12.00  13.82  19.00  16.00  27.00  27.27   5.00   7.36  30.00  34.27
 29.45   6.00   6.00  15.00   8.82  10.00   8.91   7.00   5.55   0.00   1.00   1.00   4.09   6.00   7.18   7.00   6.55  12.00  13.55  11.00  16.00  26.00  27.82  11.00   7.27  34.00  33.55
 29.55   3.00   5.91  10.00   8.91   9.00   9.27   6.00   5.18   2.00   1.09   6.00   4.55  10.00   7.27  10.00   6.82  13.00  13.18  15.00  17.18  27.00  28.36  10.00   7.27  26.00  33.45
 29.65   6.00   5.36   7.00   9.00   9.00   8.82   6.00   5.45   2.00   1.09   6.00   4.45   9.00   7.73   6.00   6.55  12.00  12.36  15.00  17.18  32.00  28.45   5.00   7.00  32.00  33.73
 29.75   8.00   5.55   9.00   9.55  12.00   8.73   8.00   5.55   1.00   1.36   7.00   4.64   6.00   7.82   6.00   6.36  16.00  12.45  25.00  16.18  23.00  28.27   4.00   7.55  38.00  34.45
 29.85   4.00   5.45  11.00   9.45   8.00   8.27   6.00   5.27   0.00   1.55   3.00   4.73   7.00   8.36   3.00   6.27  11.00  12.27  14.00  15.91  33.00  27.64   9.00   7.73  37.00  33.73
 29.95   4.00   5.64   8.00   9.45  11.00   8.91   4.00   5.64   0.00   1.45   2.00   4.82   7.00   7.82   8.00   6.09  11.00  12.18  14.00  15.45  30.00  28.27   5.00   8.09  32.00  33.73
 30.05   5.00   5.91   8.00   8.91   9.00   8.45   4.00   5.64   1.00   1.64   7.00   5.09   7.00   8.09   5.00   5.91  11.00  11.91  22.00  16.27  27.00  28.09   9.00   8.18  32.00  33.73
 30.15   1.00   6.18  10.00   8.91   5.00   8.27   6.00   5.64   1.00   1.45   2.00   5.09   9.00   7.55   5.00   5.91  10.00  12.36  18.00  16.45  33.00  27.36   6.00   7.73  39.00  34.73
 30.25   7.00   6.00  10.00   9.45   6.00   7.91   8.00   5.64   4.00   1.45   6.00   5.36  10.00   7.27   4.00   5.82  15.00  12.55   9.00  16.18  24.00  27.09  12.00   7.91  34.00  35.27
 30.35  10.00   6.00   9.00   9.55   7.00   7.55   1.00   5.64   3.00   1.73   4.00   5.09  12.00   7.18   7.00   5.91  12.00  12.36  13.00  14.91  22.00  27.36   9.00   8.36  37.00  34.36
 30.45   8.00   6.00   7.00  10.00  12.00   8.09   6.00   5.91   2.00   2.00   9.00   5.27   3.00   7.00   6.00   6.55  11.00  12.09  14.00  15.09  34.00  27.00   9.00   8.36  30.00  32.91
 30.55   9.00   6.18   9.00  10.18   5.00   7.82   7.00   5.73   2.00   2.00   4.00   5.55   9.00   7.45   5.00   6.64   9.00  11.64  20.00  15.55  24.00  27.00  12.00   8.45  34.00  33.82
 30.65   6.00   5.82  10.00  10.73   7.00   8.00   6.00   6.36   0.00   2.00   6.00   5.09   4.00   8.27  10.00   7.00  18.00  12.27  17.00  15.27  19.00  27.45   5.00   8.18  37.00  34.91
 30.75   4.00   6.18  13.00  10.73   5.00   8.09   6.00   6.55   2.00   2.09   9.00   5.36   6.00   8.27   5.00   6.91  14.00  12.18  12.00  15.09  29.00  27.18   7.00   8.45  38.00  34.45
 30.85   8.00   5.91  10.00  10.64   8.00   8.27   8.00   6.36   4.00   1.91   4.00   5.18   5.00   8.09   7.00   7.27  14.00  12.09  11.00  16.27  26.00  27.73   9.00   7.82  28.00  34.82
 30.95   4.00   5.64  16.00  10.27  14.00   8.36   9.00   6.64   3.00   1.73   5.00   5.55   5.00   7.55  10.00   7.55   8.00  12.18  16.00  16.73  29.00  28.00   9.00   7.82  21.00  34.91
 31.05   6.00   5.82  10.00  10.45   8.00   8.09   2.00   6.45   0.00   1.73   5.00   5.55  12.00   8.09   9.00   7.91   6.00  12.36  19.00  17.00  30.00  27.64   6.00   7.27  42.00  35.82
 31.15   1.00   5.55  14.00  10.45  11.00   8.09  11.00   6.73   1.00   1.64   2.00   5.91  16.00   8.27   9.00   8.45  18.00  13.09  19.00  16.73  32.00  28.27   6.00   6.27  44.00  36.18
 31.25   5.00   5.55  10.00  10.27   6.00   8.36   8.00   6.64   2.00   1.82   5.00   5.82   9.00   8.73   4.00   8.45   9.00  12.09  16.00  16.91  30.00  29.55   9.00   6.27  34.00  36.45
 31.35   4.00   5.45   9.00   9.91   8.00   8.73   6.00   7.45   2.00   1.91   4.00   5.45   8.00   8.82   8.00   8.55  14.00  11.91  22.00  17.73  30.00  29.82   5.00   6.09  38.00  37.00
 31.45   7.00   5.27   5.00   9.91   8.00   8.73   4.00   7.18   1.00   1.55   8.00   5.73   6.00   9.00  10.00   9.00  13.00  11.09  18.00  18.45  25.00  30.27   9.00   5.45  38.00  37.55
 31.55  10.00   5.45   9.00   9.27   9.00   8.27   4.00   6.64   2.00   1.45   9.00   5.91   9.00   9.09  10.00   8.73  13.00  11.00  17.00  19.18  30.00  30.55   3.00   5.27  40.00  39.09
 31.65   6.00   5.27   9.00   8.64   5.00   7.91  10.00   7.18   1.00   1.55   8.00   6.09  11.00   8.64  11.00   8.73  17.00  11.64  17.00  18.91  31.00  30.55   1.00   5.09  38.00  39.27
 31.75   6.00   6.00   8.00   8.55  10.00   7.64   5.00   6.55   2.00   1.73   5.00   6.55   9.00   8.36  10.00   8.45   7.00  11.27  19.00  18.36  33.00  30.55   5.00   5.18  40.00  38.36
 31.85   3.00   5.91   9.00   8.91   9.00   8.82  15.00   6.55   3.00   1.73   5.00   6.64   7.00   8.09   6.00   9.00  12.00  11.45  21.00  18.45  32.00  31.55   5.00   4.91  44.00  39.64
 31.95   6.00   6.18  10.00   8.82   8.00   8.82   5.00   6.64   0.00   1.73   7.00   6.36   7.00   8.36  12.00   8.91   5.00  11.18  19.00  17.55  31.00  32.55   2.00   5.36  34.00  39.27
 32.05   6.00   5.64   9.00   9.09   9.00   8.91   3.00   6.82   2.00   1.91   7.00   6.27   6.00   8.91   7.00   9.00   7.00  11.27  24.00  17.00  32.00  33.36   7.00   5.27  38.00  39.45
 32.15   4.00   5.36   3.00   9.27   4.00   8.73   8.00   7.36   1.00   1.91   7.00   5.73   7.00   8.82   9.00   8.45  13.00  11.55  16.00  17.64  30.00  33.45   4.00   5.73  44.00  39.91
 32.25   9.00   5.27  13.00   9.73   8.00   9.09   4.00   6.82   3.00   1.91   7.00   5.55  13.00   8.55   6.00   8.18  14.00  11.18  13.00  18.00  32.00  33.18   7.00   6.18  34.00  39.82
 32.35   4.00   5.18  14.00  10.36  19.00   8.55   8.00   6.91   2.00   1.91   6.00   5.73   6.00   8.55  10.00   8.00  11.00  11.82  17.00  17.64  41.00  32.82   6.00   5.82  48.00  39.55
 32.45   7.00   5.09   8.00  10.27   8.00   7.91   7.00   6.55   2.00   1.91   1.00   5.73  11.00   9.00   7.00   7.91  11.00  12.00  12.00  17.27  41.00  33.09  10.00   5.73  34.00  38.82
 32.55   1.00   5.18   8.00  10.27   9.00   7.64   6.00   6.73   3.00   2.00   7.00   5.82  12.00   9.36  11.00   7.55  14.00  12.18  12.00  16.55  34.00  34.27   8.00   5.91  40.00  38.82
 32.65   7.00   5.00  11.00  10.45   7.00   7.18  10.00   6.82   2.00   1.91   3.00   5.64   8.00   9.18   4.00   7.27  16.00  13.18  24.00  16.55  31.00  32.91   8.00   5.82  45.00  38.82
 32.75   5.00   5.09  14.00  10.82   9.00   7.73   4.00   6.64   1.00   2.18   6.00   5.55   8.00   9.64   8.00   7.09  13.00  13.18  21.00  16.91  28.00  33.00   6.00   5.91  37.00  38.73
 32.85   5.00   5.00  15.00  10.36   4.00   7.55   6.00   6.82   2.00   2.18   7.00   5.27   9.00   9.00   8.00   7.55  14.00  12.55  15.00  16.82  29.00  32.64   1.00   5.82  37.00  37.82
 32.95   2.00   5.36   8.00  10.09   2.00   6.73  11.00   6.73   3.00   2.27   5.00   5.36  12.00   8.82   5.00   7.00  14.00  12.55  17.00  16.09  35.00  31.55   4.00   6.00  36.00  36.91
 33.05   7.00   5.00  10.00  10.27   5.00   6.45   7.00   6.64   1.00   2.18   8.00   5.82  11.00   8.55   8.00   7.00   7.00  12.55  11.00  16.73  44.00  30.91   4.00   5.73  34.00  37.45
 33.15   4.00   5.45  11.00  10.45   4.00   6.45   4.00   6.73   1.00   2.00   5.00   5.55   4.00   8.18   4.00   6.55  18.00  12.64  24.00  17.27  17.00  30.18   6.00   5.27  38.00  37.64
 33.25   5.00   5.27   7.00  10.55  10.00   6.55   6.00   6.91   4.00   2.18   6.00   5.64  12.00   8.27   7.00   6.91  13.00  12.36  20.00  16.00  31.00  29.91   5.00   5.27  43.00  37.82
 33.35   8.00   5.18   8.00  10.55   6.00   6.18   6.00   7.55   3.00   2.36   4.00   6.09   6.00   8.36  11.00   6.64   7.00  12.73  12.00  15.18  28.00  29.45   6.00   5.09  24.00  38.64
 33.45   8.00   5.55  11.00  10.18  10.00   7.09   7.00   7.55   3.00   2.45   7.00   6.18   4.00   8.45   4.00   6.18  11.00  12.45   9.00  14.64  29.00  29.00   8.00   5.55  38.00  38.27
 33.55   3.00   5.91  10.00  10.64   5.00   7.27   6.00   7.45   1.00   2.64   6.00   5.82   8.00   7.91   7.00   6.36  11.00  12.64  19.00  14.64  34.00  28.45   7.00   6.27  40.00  38.64
 33.65   6.00   5.82  10.00  10.45   9.00   7.45   7.00   7.27   1.00   2.82   4.00   5.64   8.00   7.36   6.00   6.00  15.00  13.09  18.00  15.09  26.00  26.64   3.00   6.27  42.00  39.00
 33.75   5.00   5.64  12.00  10.00   8.00   8.00  12.00   7.55   4.00   3.00   4.00   5.55   9.00   7.82   8.00   6.55  13.00  12.27  10.00  14.55  28.00  27.73   8.00   6.45  47.00  38.91
 33.85   4.00   5.36  14.00  10.82   5.00   7.91  11.00   7.45   3.00   3.00  11.00   5.55   9.00   8.00   5.00   6.91  17.00  12.09  12.00  14.45  23.00  27.00   4.00   6.45  46.00  38.91
 33.95   9.00   5.09  11.00  11.36  14.00   8.18   6.00   7.55   3.00   2.73   8.00   5.73  10.00   8.00   3.00   6.45  11.00  12.73   9.00  14.82  24.00  26.27   6.00   6.45  33.00  40.36
 34.05   6.00   4.91  13.00  11.27   4.00   8.27  10.00   7.55   5.00   2.82   1.00   6.09   6.00   8.09   7.00   7.00  16.00  12.64  17.00  15.82  29.00  26.00  12.00   6.36  40.00  40.45
 34.15   6.00   5.09   8.00  11.27   7.00   8.45   5.00   8.09   3.00   3.00   6.00   6.27   5.00   7.82   4.00   7.09  12.00  12.82  16.00  15.27  24.00  25.09   4.00   6.27  38.00  40.45
 34.25   2.00   5.36   6.00  11.36  10.00   8.00   7.00   8.09   3.00   3.00   4.00   6.18   9.00   7.55  10.00   7.00   9.00  12.82  18.00  15.45  29.00  24.82   8.00   6.91  37.00  40.18
 34.35   2.00   5.55  16.00  11.55   9.00   8.00   5.00   8.00   4.00   2.82   6.00   6.82  14.00   7.36  11.00   7.09  11.00  12.73  19.00  15.73  23.00  24.73   5.00   6.55  43.00  40.27
 34.45   5.00   5.45  14.00  10.91   9.00   8.27   7.00   7.73   0.00   3.09   6.00   6.09   6.00   7.09   6.00   7.91  14.00  12.36  16.00  16.27  20.00  24.91   6.00   6.55  40.00  38.82
 34.55   6.00   4.91  10.00  10.91  11.00   7.64   7.00   7.64   4.00   2.91  11.00   6.09   5.00   6.73  10.00   7.91  10.00  12.55  20.00  16.91  26.00  25.00   7.00   6.73  39.00  41.18
 34.65   5.00   4.55  10.00  10.91   7.00   8.27  12.00   7.36   3.00   2.73   8.00   6.64   5.00   6.73   8.00   7.91  13.00  12.09  13.00  16.73  24.00  25.18   6.00   6.27  40.00  41.00
 34.75   9.00   4.45  11.00  11.00   4.00   8.27   7.00   7.64   1.00   2.73   3.00   6.82   5.00   6.91   5.00   7.73  15.00  12.00  20.00  16.73  23.00  24.18  10.00   6.82  39.00  41.36
 34.85   7.00   4.73  14.00  11.36   8.00   8.00  11.00   7.45   2.00   2.73  11.00   7.00   7.00   6.82   9.00   7.55  12.00  12.64  13.00  16.82  27.00  23.18   4.00   6.73  48.00  41.00
 34.95   3.00   5.18   7.00  11.09   8.00   7.73   8.00   7.91   6.00   2.55   3.00   8.09   6.00   6.18  14.00   8.09  13.00  13.00  18.00  16.55  25.00  23.36   4.00   7.27  30.00  40.82
 35.05   3.00   5.00  11.00  10.55   7.00   7.55   5.00   7.55   1.00   2.91   8.00   8.45   6.00   6.18   3.00   8.18  13.00  12.82  16.00  16.27  25.00  24.18   8.00   7.36  59.00  41.09
 35.15   2.00   4.73  13.00  11.18  11.00   7.45   7.00   7.36   3.00   2.64   7.00   8.00   6.00   6.09   7.00   8.64  11.00  13.73  15.00  16.36  31.00  22.82   7.00   7.27  38.00  40.91
 35.25   5.00   4.64   9.00  11.45   7.00   7.45   8.00   6.91   3.00   2.55   8.00   8.09   7.00   6.55   2.00   9.00  11.00  14.00  16.00  16.73  13.00  22.55  10.00   7.45  42.00  41.45
 35.35   5.00   4.18  10.00  12.00   7.00   8.27   5.00   7.09   3.00   2.73   6.00   8.27   8.00   6.64   8.00   9.91  16.00  13.82  19.00  16.73  18.00  22.82   7.00   7.91  33.00  41.36
 35.45   7.00   4.09  13.00  11.45   6.00   8.09  10.00   6.82   2.00   2.64  18.00   8.36   7.00   6.82  17.00   9.73  15.00  13.82  16.00  18.45  25.00  22.73  11.00   7.82  41.00  40.36
 35.55   3.00   4.36   8.00  11.91   7.00   8.55   3.00   7.00   4.00   2.18  10.00   8.91   6.00   6.82   7.00   9.18  12.00  14.09  13.00  18.27  29.00  22.55   7.00   8.09  43.00  41.91
 35.65   3.00   4.45  17.00  12.18  10.00   8.73   5.00   7.64   1.00   2.36   6.00   8.73   4.00   6.73  15.00  10.27  20.00  14.36  21.00  18.36  11.00  22.27   6.00   7.73  37.00  40.55
 35.75   4.00   4.64  13.00  12.00   7.00   9.00   7.00   7.45   2.00   2.27   9.00   8.82  10.00   6.73  12.00  10.55  16.00  14.64  17.00  18.55  21.00  22.09   8.00   7.55  46.00  40.36
 35.85   4.00   4.55  17.00  12.18  13.00   9.09   9.00   7.55   3.00   2.00   5.00   8.64   6.00   7.00  15.00  11.73  13.00  14.73  20.00  18.55  26.00  24.27  15.00   7.45  38.00  42.27
 35.95   6.00   4.55   8.00  12.18   6.00   9.36   8.00   7.73   1.00   1.91  12.00   8.45   9.00   6.82   7.00  11.64  12.00  14.73  32.00  17.82  26.00  24.64   3.00   7.36  37.00  43.36
 36.05   6.00   4.18  12.00  13.00  13.00  10.00  10.00   7.45   1.00   2.27   9.00   7.00   6.00   7.27   8.00  10.82  16.00  14.55  16.00  16.91  23.00  24.55   7.00   6.82  47.00  43.09
 36.15   4.00   4.27  14.00  13.09   9.00   9.82  12.00   7.55   3.00   2.36   6.00   6.55   5.00   7.82  15.00  11.09  16.00  15.64  17.00  17.64  22.00  23.55   4.00   6.82  44.00  42.27
 36.25   4.00   4.45  11.00  12.55  14.00   9.64   5.00   8.09   2.00   2.73   8.00   6.27   6.00   7.91  10.00  11.09  14.00  14.91  17.00  17.91  29.00  24.73   5.00   6.82  36.00  43.00
 36.35   4.00   4.91  11.00  12.36   8.00   9.82   9.00   8.64   0.00   2.73   6.00   6.27  10.00   7.73  15.00  10.45  12.00  15.18  16.00  18.00  37.00  25.09   9.00   7.09  63.00  42.36
 36.45   5.00   5.18  10.00  11.91  10.00   9.55   7.00   8.91   2.00   2.45   4.00   6.55   6.00   8.55   7.00  10.18  16.00  15.00  11.00  18.00  22.00  25.45   6.00   7.09  45.00  42.91
 36.55   3.00   4.91  22.00  11.91  13.00  10.18   7.00   9.00   6.00   2.55   2.00   5.91  12.00   8.55   8.00  10.45  13.00  15.82   6.00  17.18  24.00  26.00   5.00   7.45  38.00  43.27
 36.65   4.00   4.82   9.00  11.82   5.00   9.73   4.00   8.64   5.00   2.55   5.00   5.55  12.00   8.91  10.00  10.55  24.00  15.91  21.00  18.00  18.00  25.82   7.00   7.82  34.00  43.36
 36.75   5.00   5.00  11.00  11.36   8.00   9.55  11.00   8.55   5.00   2.55   3.00   5.45   5.00   9.45  15.00   9.91  12.00  16.64  24.00  18.55  24.00  25.91   6.00   8.36  45.00  42.82
 36.85   9.00   5.09  11.00  11.45   9.00   8.73  13.00   9.27   2.00   3.00   9.00   4.91   8.00   9.82   5.00   9.73  19.00  16.36  18.00  18.64  25.00  25.18  11.00   8.45  39.00  43.18
 36.95   7.00   5.55  12.00  11.27  10.00   8.91  12.00   9.55   0.00   3.27   8.00   4.64  15.00   9.27  12.00   9.27  11.00  16.64  20.00  18.64  30.00  23.55  15.00   8.55  44.00  41.91
 37.05   3.00   5.55   8.00  11.55  13.00   9.00   9.00   9.55   2.00   3.27   5.00   4.91   9.00   9.27  10.00   9.36  21.00  16.64  23.00  20.09  32.00  23.82   7.00   9.00  41.00  42.18
 37.15   5.00   5.64  11.00  10.55   8.00   8.73   6.00   9.36   1.00   3.00   5.00   5.64  10.00   8.91   9.00   9.73  17.00  16.73  25.00  21.91  21.00  23.73  11.00   9.18  48.00  44.09
 37.25   6.00   5.91   9.00  10.82   7.00   9.36  11.00   9.55   3.00   2.73   5.00   5.55  11.00   8.09   8.00   9.91  24.00  15.64  23.00  22.18  23.00  25.64  10.00   9.45  38.00  45.45
 37.35   5.00   5.91  12.00  10.64   5.00  10.27  13.00  10.00   7.00   2.55   2.00   5.91  10.00   8.55   8.00  10.09  11.00  16.09  18.00  22.27  21.00  25.82   6.00   9.64  40.00  46.00
 37.45   9.00   5.55   9.00  10.36  10.00  10.36  12.00   9.55   3.00   2.36   3.00   5.55   4.00   7.91  10.00  10.64  15.00  15.55  16.00  22.18  19.00  27.55  10.00   9.55  49.00  45.73
 37.55   5.00   5.18  13.00  10.27  11.00  10.45   7.00   9.00   2.00   2.82   7.00   5.64   6.00   7.27   8.00  10.45  16.00  16.09  27.00  22.18  25.00  27.27  11.00   8.82  48.00  46.73
 37.65   4.00   5.36  11.00  11.00  10.00  10.45   5.00   9.55   3.00   2.64  10.00   5.82   8.00   7.55  12.00  10.45  14.00  15.27  26.00  22.45  23.00  27.64   7.00   8.73  59.00  46.91
 37.75   7.00   5.27  12.00  11.36  12.00  10.73   6.00  10.00   2.00   3.00   4.00   6.18   3.00   7.18  12.00  10.91  12.00  15.18  24.00  22.45  39.00  28.73  10.00   8.64  49.00  46.91
 37.85   5.00   5.09   9.00  11.45  18.00  11.27  16.00   9.82   3.00   3.18   7.00   6.00  10.00   7.27  17.00  11.45  17.00  14.64  25.00  23.18  26.00  29.09   8.00   8.73  51.00  48.45
 37.95   5.00   5.36   8.00  11.64  10.00  11.82   8.00   9.45   0.00   2.91   5.00   6.36   1.00   7.09  11.00  11.82  13.00  14.91  17.00  23.36  44.00  30.73  10.00   8.73  36.00  48.18
 38.05   3.00   5.09  11.00  12.64  11.00  11.55   6.00   9.64   5.00   3.00   9.00   7.09   8.00   7.73  10.00  12.18  17.00  15.45  20.00  24.18  27.00  31.82   7.00   8.45  55.00  48.00
 38.15   5.00   4.91  16.00  12.55  13.00  11.18  15.00   9.82   0.00   3.18   7.00   7.36  12.00   8.18  10.00  12.73  12.00  15.00  26.00  23.91  36.00  32.45   6.00   8.00  43.00  48.27
 38.25   4.00   5.09  15.00  12.64  11.00  11.00  11.00  10.00   5.00   3.18   9.00   6.82   6.00   8.73  14.00  13.00  16.00  15.18  25.00  24.00  33.00  33.27  10.00   8.36  48.00  48.36
 38.35   4.00   4.82  10.00  13.18  13.00  10.45   9.00  10.00   5.00   3.27   3.00   7.27  12.00   9.27  14.00  12.64  18.00  15.27  31.00  24.27  27.00  33.45  11.00   8.64  55.00  48.45
 38.45   8.00   4.73  14.00  13.82  11.00  10.45   9.00   9.64   4.00   3.45   6.00   7.55   8.00   8.64  12.00  12.18  14.00  15.55  20.00  24.00  39.00  35.36   6.00   8.55  37.00  48.55
 38.55   6.00   4.73  20.00  15.27   7.00  11.45  14.00  10.00   4.00   4.00  11.00   8.36  11.00   9.27  14.00  12.27  21.00  15.64  25.00  25.64  31.00  35.18   7.00   9.18  47.00  50.18
 38.65   3.00   5.18  12.00  16.27   7.00  11.27   9.00  10.27   4.00   3.64  10.00   8.64  11.00   9.55  14.00  12.64  11.00  15.91  24.00  27.73  32.00  35.91   6.00   9.45  51.00  49.73
 38.75   6.00   5.27  12.00  15.64   8.00  11.09   7.00  10.00   3.00   4.09   4.00   9.00  14.00   9.00  15.00  12.73  16.00  16.09  27.00  27.18  32.00  36.27  11.00  10.27  60.00  50.18
 38.85   4.00   5.27  18.00  16.18   6.00  10.82   6.00   9.82   3.00   3.91   9.00   9.45   9.00   9.18   8.00  12.82  13.00  15.55  27.00  27.82  41.00  37.55  13.00  10.91  50.00  50.91
 38.95   4.00   5.45  16.00  16.64  18.00  11.36  12.00  10.18   5.00   3.91  10.00  10.00   3.00   9.82  12.00  13.27  20.00  15.82  22.00  26.82  47.00  39.82   7.00  11.09  52.00  50.64
 39.05   5.00   5.55  24.00  17.55  21.00  11.45  12.00  10.64   6.00   4.00  14.00  10.18   8.00  10.18  12.00  13.36  14.00  15.64  35.00  27.55  42.00  40.18  17.00  11.73  54.00  51.36
 39.15   8.00   5.64  22.00  17.55   9.00  12.55   9.00  10.36   1.00   4.09  12.00   9.82  11.00  10.00  14.00  13.45  20.00  15.64  43.00  28.00  35.00  40.73  10.00  12.55  50.00  53.82
 39.25   6.00   5.82   9.00  18.09  11.00  12.91  12.00  10.09   5.00   5.00  11.00   9.73   6.00  10.00  11.00  13.55  14.00  16.18  20.00  28.09  40.00  40.64  15.00  13.00  48.00  54.55
 39.35   4.00   6.09  21.00  18.36   8.00  13.82   9.00  10.55   3.00   5.73  14.00  10.36   8.00   9.36  15.00  13.73  10.00  16.64  32.00  28.45  47.00  41.73  17.00  13.09  56.00  55.09
 39.45   6.00   6.09  15.00  17.91  19.00  15.18  13.00  11.09   5.00   6.09   9.00  10.36  19.00   9.55  19.00  14.45  21.00  17.00  20.00  29.55  52.00  42.36  13.00  13.27  52.00  55.91
 39.55   9.00   6.82  24.00  18.27  12.00  15.82  14.00  11.18   5.00   6.18   8.00  10.18  12.00  11.09  13.00  14.55  12.00  17.91  28.00  30.09  43.00  42.27  13.00  13.45  45.00  57.55
 39.65   7.00   6.55  20.00  17.36  19.00  15.45  11.00  11.55   5.00   5.82   7.00   9.82   9.00  11.73  15.00  15.27  21.00  18.82  30.00  29.36  37.00  43.64  16.00  12.91  74.00  59.45
 39.75   5.00   6.18  18.00  16.91  11.00  15.73   6.00  11.73  14.00   6.27   9.00  10.64  11.00  11.91  15.00  15.55  17.00  19.73  25.00  29.36  31.00  44.82  11.00  13.09  59.00  62.27
 39.85   9.00   6.18  15.00  17.73  18.00  16.45  12.00  11.91  11.00   6.64  11.00  10.18   7.00  12.45  17.00  16.00  21.00  20.55  31.00  31.91  44.00  45.73  12.00  13.18  66.00  64.09
 39.95   4.00   6.55  13.00  17.64  21.00  17.18  12.00  11.91   7.00   6.73   9.00   9.64  11.00  13.73  16.00  16.36  17.00  22.18  39.00  31.64  48.00  44.82  15.00  13.27  59.00  67.09
 40.05  12.00   6.45  20.00  17.27  25.00  16.27  13.00  11.82   6.00   6.64   8.00   9.73  20.00  13.09  13.00  16.73  30.00  22.91  28.00  32.73  46.00  45.55   9.00  13.73  70.00  69.09
 40.15   2.00   6.82  14.00  16.36  17.00  16.36  16.00  11.45   2.00   6.45  10.00  10.36  15.00  13.55  20.00  16.45  24.00  24.18  27.00  33.27  57.00  46.18  11.00  13.91  75.00  72.36
 40.25   4.00   7.09  17.00  15.27  12.00  16.09  11.00  11.64   6.00   6.82  21.00  10.64  13.00  14.00  17.00  16.91  30.00  24.73  43.00  34.82  48.00  46.27  12.00  13.45  81.00  71.91
 40.35   6.00   6.91  18.00  14.91  19.00  16.27  14.00  12.18   9.00   5.64   6.00  11.18  12.00  13.91  16.00  17.27  23.00  24.55  48.00  36.00  50.00  48.27  16.00  13.36  68.00  71.82
 40.45   8.00   6.64  20.00  15.27  16.00  16.18   9.00  12.36   4.00   4.73   8.00  11.55  22.00  14.18  19.00  18.09  28.00  25.27  29.00  36.36  37.00  49.36  18.00  13.45  89.00  72.09
 40.55   5.00   7.27  11.00  15.82   9.00  15.45  12.00  12.36   4.00   4.55  10.00  11.82  12.00  14.55  23.00  18.09  29.00  25.36  32.00  37.09  60.00  49.91  18.00  13.64  74.00  74.82
 40.65  13.00   7.00  14.00  15.91  13.00  14.82  10.00  12.36   3.00   4.45  15.00  12.27  17.00  13.64  10.00  18.27  26.00  24.55  34.00  37.45  50.00  50.45  15.00  14.36  81.00  76.27
 40.75  10.00   7.27   8.00  16.09  16.00  15.18  13.00  12.18   9.00   5.00  10.00  12.91  14.00  13.36  20.00  17.82  27.00  24.09  47.00  39.18  38.00  49.91  11.00  14.73  69.00  74.73
 40.85   3.00   7.91  14.00  16.55  13.00  15.36  12.00  12.73   1.00   4.91  15.00  11.91  10.00  13.00  19.00  18.09  15.00  23.45  38.00  38.36  53.00  49.82  10.00  15.73  58.00  75.36
 40.95   6.00   8.09  19.00  15.91  17.00  14.91  14.00  12.36   1.00   4.55  15.00  11.91  10.00  13.09  26.00  18.55  29.00  24.27  35.00  38.00  56.00  49.91  13.00  15.45  69.00  76.73
 41.05  11.00   7.91  19.00  16.18  13.00  15.09  12.00  12.64   5.00   4.73  12.00  12.09  15.00  12.45  16.00  18.27  18.00  24.36  47.00  37.91  54.00  52.00  17.00  15.09  89.00  77.00
 41.15   9.00   8.36  21.00  16.64  18.00  16.36  13.00  12.45   5.00   4.55  13.00  12.18  10.00  12.27  15.00  17.64  21.00  24.82  32.00  38.91  52.00  50.45  17.00  14.82  86.00  78.55
 41.25   5.00   8.27  16.00  17.36  21.00  16.82  14.00  12.91   8.00   4.64  17.00  11.91  12.00  12.36  15.00  18.27  19.00  24.82  46.00  38.73  51.00  50.45  15.00  14.82  58.00  77.64
 41.35  11.00   7.82  22.00  18.18  14.00  16.82  17.00  12.73   5.00   3.91  10.00  11.91   9.00  11.82  20.00  18.00  23.00  24.91  34.00  37.00  47.00  51.82  23.00  16.09  88.00  79.27
 41.45   8.00   8.27  11.00  18.91  14.00  17.00  10.00  13.45   5.00   4.64   6.00  11.82  13.00  12.55  21.00  17.73  32.00  26.18  44.00  35.45  51.00  51.00  13.00  16.55  83.00  81.18
 41.55   6.00   8.36  23.00  18.73  18.00  16.73  12.00  13.73   6.00   5.27  10.00  11.45  15.00  12.36  16.00  17.64  29.00  25.73  28.00  35.73  60.00  50.64  14.00  16.36  92.00  83.55
 41.65  10.00   8.45  16.00  19.91  23.00  17.45  10.00  13.36   2.00   5.27  11.00  12.00  10.00  11.73  16.00  18.00  34.00  26.73  43.00  34.27  43.00  49.00  15.00  16.36  91.00  83.18
 41.75  12.00   8.36  22.00  20.18  18.00  17.55  15.00  13.36   4.00   5.82  12.00  11.91  18.00  12.27  17.00  18.18  26.00  28.55  32.00  35.18  50.00  48.18  15.00  16.00  71.00  83.73
 41.85   5.00   8.64  17.00  20.91  16.00  16.82  11.00  13.45   1.00   5.64  10.00  11.82   8.00  12.18  17.00  18.82  28.00  29.73  28.00  35.45  53.00  47.09  25.00  16.27  87.00  87.82
 41.95   8.00   8.09  22.00  21.09  15.00  17.18  20.00  13.18   9.00   5.36  14.00  11.82  18.00  12.55  16.00  18.82  29.00  29.36  21.00  35.82  44.00  46.45  15.00  15.73  79.00  86.09
 42.05   7.00   8.27  17.00  21.82  14.00  17.09  17.00  14.09   8.00   5.36  11.00  12.45   8.00  13.09  25.00  18.09  24.00  29.27  38.00  34.82  52.00  45.82  11.00  16.91  95.00  86.82
 42.15  12.00   9.18  32.00  22.27  21.00  17.36   8.00  14.45   5.00   5.18  18.00  12.91   8.00  13.27  20.00  18.36  29.00  29.45  31.00  36.55  36.00  45.36  17.00  17.27  85.00  85.73
 42.25   8.00   9.36  24.00  22.64  19.00  16.64  13.00  14.73  11.00   5.82  12.00  13.18  16.00  13.91  17.00  18.64  41.00  29.45  42.00  35.45  43.00  47.00  13.00  17.91  92.00  85.27
 42.35   8.00   9.09  24.00  23.09  13.00  17.09  15.00  14.91   6.00   5.91  16.00  13.09  11.00  13.09  22.00  18.64  32.00  29.82  49.00  35.55  39.00  45.91  18.00  19.73 103.00  86.09
 42.45   5.00   9.09  24.00  23.45  18.00  17.09  14.00  15.27   2.00   6.09  10.00  13.09  13.00  13.64  20.00  19.73  19.00  30.27  38.00  36.00  40.00  47.45  17.00  19.36  69.00  86.18
 42.55  10.00   9.73  19.00  23.09  13.00  16.91  20.00  15.00   5.00   5.91  13.00  13.27  19.00  13.45  13.00  20.36  31.00  30.64  33.00  37.82  44.00  48.00  26.00  19.45  91.00  86.91
 42.65  16.00   9.91  28.00  24.00  21.00  17.00  16.00  14.91   4.00   5.36  15.00  13.82  17.00  14.00  19.00  19.45  31.00  30.27  47.00  38.64  55.00  48.36  18.00  20.09  80.00  86.09
 42.75  12.00   9.18  20.00  23.27  15.00  16.73  13.00  15.64   9.00   5.73  14.00  13.27  17.00  14.91  19.00  19.55  34.00  30.36  31.00  39.45  61.00  50.55  22.00  20.73  86.00  85.09
 42.85   9.00   9.82  27.00  23.00  23.00  16.82  17.00  16.00   5.00   5.00  11.00  13.36   9.00  14.18  17.00  19.73  30.00  29.55  33.00  39.45  38.00  51.18  35.00  21.45  80.00  85.00
 42.95   5.00  10.09  21.00  22.64  16.00  17.00  15.00  15.91   3.00   5.00  10.00  12.55  14.00  14.64  29.00  19.82  33.00  30.64  33.00  38.36  70.00  53.09  21.00  22.00  88.00  82.91
 43.05  15.00  10.45  18.00  23.00  13.00  17.00  17.00  16.27   7.00   5.27  16.00  12.73  16.00  14.73  23.00  19.91  33.00  31.91  41.00  37.64  50.00  54.00  16.00  22.64  87.00  84.45
 43.15   9.00  10.09  27.00  22.64  15.00  18.00  16.00  15.18   2.00   5.09  17.00  12.73  14.00  13.82  15.00  21.27  20.00  32.09  47.00  38.45  56.00  55.36  18.00  22.36  86.00  85.36
 43.25   4.00   9.27  24.00  22.36  18.00  17.82  16.00  15.09   9.00   5.00  12.00  12.36  18.00  13.27  21.00  21.36  30.00  31.91  40.00  37.91  60.00  55.00  24.00  23.00  74.00  87.82
 43.35  15.00   8.73  21.00  21.91  20.00  18.82  17.00  15.00   3.00   4.36  13.00  12.82   8.00  12.27  19.00  22.36  32.00  31.73  42.00  39.00  50.00  54.55  21.00  23.09  91.00  88.18
 43.45  11.00   9.00  20.00  21.73  15.00  19.09  14.00  15.09   6.00   4.64   7.00  12.82  16.00  12.36  23.00  23.82  44.00  32.64  37.00  39.27  60.00  55.36  24.00  22.27  80.00  89.64
 43.55   9.00   9.73  28.00  21.82  18.00  19.73  18.00  15.64   5.00   4.64  12.00  12.73  14.00  12.00  21.00  22.55  33.00  33.18  30.00  39.45  50.00  54.36  24.00  21.91  86.00  92.00
 43.65   6.00   9.73  15.00  22.45  24.00  19.45   8.00  15.27   3.00   4.27  13.00  12.45   9.00  11.36  28.00  22.18  33.00  33.00  42.00  39.00  59.00  54.64  23.00  22.55 101.00  93.18
 43.75   7.00   9.27  25.00  22.55  19.00  20.00  15.00  14.73   3.00   4.82  11.00  12.00  11.00  11.09  20.00  23.18  29.00  34.27  41.00  39.45  51.00  54.64  25.00  23.45 107.00  93.09
 43.85   6.00  10.27  15.00  22.45  26.00  19.82  12.00  14.82   2.00   4.27  19.00  11.91   6.00  10.73  30.00  23.09  32.00  34.55  43.00  39.18  56.00  53.64  23.00  23.27  90.00  94.45
 43.95  12.00  10.27  25.00  22.55  26.00  19.55  18.00  15.09   8.00   4.36  11.00  12.18  10.00  11.64  33.00  23.91  40.00  35.45  36.00  40.91  47.00  54.27  26.00  23.64  96.00  97.00
 44.05  13.00  10.36  22.00  22.64  23.00  20.18  21.00  15.73   3.00   4.00   9.00  13.00  10.00  11.55  15.00  23.55  39.00  35.64  35.00  41.91  59.00  54.09  17.00  23.45 114.00  99.64
 44.15  15.00  10.36  25.00  22.82  10.00  20.27  13.00  16.27   3.00   3.82  13.00  13.91   9.00  11.27  19.00  23.27  31.00  35.91  36.00  44.36  53.00  56.27  23.00  23.73 100.00 100.18
 44.25   4.00  10.64  28.00  23.45  21.00  20.18  10.00  17.09   8.00   4.27  12.00  14.18  11.00  11.27  26.00  22.73  34.00  36.45  52.00  45.00  56.00  55.45  28.00  23.91  85.00 100.45
 44.35  15.00  10.82  23.00  23.36  16.00  19.91  17.00  17.27   3.00   4.55  11.00  15.18  14.00  11.36  20.00  23.82  33.00  36.73  37.00  44.36  49.00  55.55  22.00  24.73  89.00 100.82
 44.45  15.00  11.18  22.00  24.45  17.00  19.18  20.00  17.64   4.00   4.82  16.00  15.09  18.00  12.27  28.00  22.91  42.00  37.18  61.00  44.27  57.00  54.27  25.00  25.09 119.00 100.27
 44.55  12.00  11.27  21.00  24.36  22.00  19.45  21.00  17.36   2.00   5.00  16.00  15.27  15.00  12.91  19.00  22.00  46.00  37.09  48.00  44.91  58.00  55.18  22.00  24.09 109.00 101.00
 44.65   9.00  10.91  30.00  24.64  19.00  20.00  24.00  17.00   3.00   5.09  22.00  16.27  11.00  13.36  18.00  22.82  36.00  37.09  57.00  45.27  74.00  53.45  27.00  25.09  92.00 100.36
 44.75   9.00  10.09  22.00  24.73  23.00  20.45  17.00  17.64   8.00   6.00  16.00  16.18   9.00  13.64  22.00  23.27  39.00  37.64  49.00  46.18  50.00  54.18  25.00  26.45 104.00  99.91
 44.85   9.00  10.27  24.00  24.73  16.00  21.00  17.00  18.73   6.00   6.09  22.00  17.18  12.00  13.73  32.00  22.64  32.00  38.55  34.00  46.18  52.00  54.18  34.00  26.27 111.00 102.00
 44.95  10.00   9.82  27.00  25.00  18.00  20.91  16.00  19.27   5.00   6.55  18.00  17.36  16.00  13.73  20.00  23.55  37.00  39.91  42.00  47.09  42.00  54.09  27.00  26.18  84.00 102.91
 45.05  13.00   9.27  24.00  25.36  29.00  22.18  15.00  19.36  10.00   6.91  13.00  17.82  17.00  13.00  23.00  23.18  39.00  40.45  43.00  46.18  57.00  53.36  15.00  26.27 104.00 100.09
 45.15   9.00   9.27  25.00  25.82  29.00  22.09  17.00  19.45   4.00   7.64  20.00  18.36  15.00  12.82  24.00  24.18  39.00  39.45  39.00  45.64  40.00  52.64  28.00  26.82 107.00  98.82
 45.25   6.00   9.45  26.00  25.36  15.00  22.18  20.00  18.91  13.00   7.73  12.00  17.82  12.00  13.36  24.00  24.73  37.00  39.91  46.00  45.27  61.00  51.36  38.00  27.09  95.00 100.27
 45.35   6.00   9.82  28.00  25.55  27.00  21.64  22.00  18.64   9.00   7.45  23.00  17.45  12.00  13.73  19.00  24.82  44.00  39.55  52.00  45.09  56.00  52.27  26.00  27.45 108.00 101.00
 45.45  10.00   9.91  26.00  26.00  15.00  22.45  23.00  19.36   8.00   7.00  13.00  17.91  14.00  13.64  30.00  24.09  48.00  40.18  47.00  45.45  48.00  52.36  21.00  26.55  99.00 101.36
 45.55   9.00   9.73  26.00  26.36  31.00  22.45  21.00  19.73   8.00   7.18  21.00  17.91  10.00  13.73  24.00  24.73  48.00  40.55  51.00  45.45  49.00  53.73  26.00  26.64  88.00 102.45
 45.65  12.00   9.55  26.00  26.55  21.00  21.45  22.00  19.82  10.00   7.36  22.00  18.36  13.00  12.82  30.00  24.55  35.00  40.73  42.00  46.18  50.00  55.45  28.00  27.27  95.00 103.09
 45.75  11.00   9.45  25.00  26.09  20.00  20.27  18.00  20.18   4.00   7.45  16.00  18.18  17.00  12.36  24.00  25.27  41.00  42.45  53.00  47.27  60.00  56.00  30.00  26.91 108.00 102.55
 45.85  13.00   9.64  24.00  25.82  17.00  20.45  14.00  19.82   5.00   7.09  12.00  18.73  13.00  12.64  23.00  26.27  35.00  42.00  47.00  48.18  60.00  56.55  29.00  27.00 112.00 102.91
 45.95  10.00  10.27  29.00  25.82  25.00  20.00  25.00  19.55   1.00   6.73  27.00  18.45  11.00  12.82  24.00  27.27  39.00  42.27  38.00  48.18  53.00  57.18  24.00  28.09 115.00 104.09
 46.05   8.00  10.55  31.00  25.55  18.00  20.27  20.00  19.00   7.00   6.55  18.00  19.36  17.00  13.36  27.00  27.36  41.00  42.45  42.00  48.55  57.00  59.55  28.00  29.64  96.00 106.45
 46.15  11.00  10.91  26.00  25.36  18.00  19.00  16.00  18.73  12.00   7.00  18.00  18.64   7.00  13.64  21.00  27.45  41.00  42.45  51.00  47.45  76.00  59.45  22.00  30.09 111.00 109.91
 46.25   8.00  10.18  20.00  24.45  16.00  18.55  21.00  18.55   5.00   6.82  18.00  17.91  10.00  13.45  32.00  26.82  58.00  44.36  51.00  47.73  46.00  60.64  24.00  30.27 101.00 110.55
 46.35   8.00   9.64  23.00  24.82  17.00  18.18  16.00  18.27   9.00   7.27  18.00  17.82  15.00  13.36  35.00  27.00  32.00  45.27  56.00  47.09  67.00  61.18  39.00  30.82  99.00 111.45
 46.45  13.00   9.00  28.00  25.27  22.00  18.64  19.00  18.18   5.00   7.45  20.00  18.36  14.00  13.64  30.00  27.45  47.00  46.18  52.00  47.73  63.00  62.00  38.00  31.36 121.00 112.91
 46.55  13.00   8.55  23.00  24.55  18.00  17.73  17.00  16.64   6.00   7.91  23.00  17.45  20.00  14.00  31.00  27.45  50.00  46.73  51.00  49.82  74.00  61.64  38.00  32.09 125.00 113.82
 46.65  13.00   8.45  24.00  23.36  17.00  18.45  18.00  16.73  13.00   7.82  13.00  17.55  13.00  14.18  25.00  27.27  48.00  46.82  39.00  51.45  48.00  61.55  31.00  32.36 126.00 115.36
 46.75   4.00   8.09  16.00  23.09  16.00  17.73  20.00  16.91   8.00   7.45  14.00  17.09  11.00  14.91  23.00  27.73  56.00  47.00  45.00  51.00  63.00  59.55  30.00  33.82 102.00 116.64
 46.85   5.00   7.64  29.00  22.55  16.00  17.55  15.00  15.45   9.00   7.36  15.00  16.64  16.00  15.36  26.00  27.73  51.00  46.45  46.00  50.82  66.00  62.00  36.00  34.45 118.00 118.27
 46.95   6.00   7.82  29.00  22.36  22.00  18.36  13.00  15.64   7.00   7.18  18.00  16.73  16.00  14.64  28.00  28.36  45.00  47.64  54.00  51.91  69.00  61.36  35.00  34.00 128.00 121.18
 47.05   5.00   7.09  21.00  21.64  15.00  17.55   8.00  15.00   6.00   7.36  17.00  16.18  15.00  14.09  24.00  27.91  45.00  48.27  61.00  52.36  49.00  60.82  32.00  33.36 125.00 121.27
 47.15   7.00   6.55  18.00  21.27  26.00  17.45  21.00  14.64   6.00   7.00  19.00  15.64  19.00  13.64  25.00  28.27  42.00  47.18  60.00  53.27  56.00  60.18  31.00  34.00 113.00 122.55
 47.25   7.00   6.18  23.00  20.82  10.00  17.27  18.00  15.00   8.00   6.18  13.00  15.91  15.00  13.09  26.00  28.55  43.00  47.18  46.00  53.91  54.00  61.36  38.00  34.55 125.00 124.55
 47.35   3.00   7.18  14.00  22.09  14.00  17.09   5.00  14.73   4.00   6.00  13.00  15.73  15.00  13.36  32.00  29.45  52.00  46.45  49.00  54.73  73.00  61.73  31.00  35.00 119.00 126.09
 47.45  10.00   7.73  21.00  20.55  26.00  16.73  18.00  14.91   7.00   5.91  19.00  15.64   7.00  13.00  42.00  29.27  45.00  45.82  68.00  55.64  60.00  60.91  34.00  36.27 131.00 130.00
 47.55   5.00   7.73  20.00  19.45  13.00  16.00  12.00  15.64   7.00   5.55  14.00  15.36   8.00  12.82  25.00  29.91  54.00  46.00  57.00  55.82  57.00  60.36  31.00  36.00 122.00 132.18
 47.65   7.00   8.00  19.00  18.55  17.00  16.64  13.00  16.18   2.00   5.45  17.00  14.82  15.00  12.36  35.00  30.64  38.00  46.55  61.00  54.64  67.00  60.91  45.00  36.36 139.00 132.91
 47.75   9.00   7.91  19.00  18.55  15.00  16.00  22.00  15.91   4.00   5.64  16.00  14.27   7.00  12.45  28.00  31.82  48.00  46.91  46.00  53.55  61.00  61.64  37.00  36.91 148.00 135.36
 47.85  15.00   7.73  30.00  17.36  14.00  16.73  17.00  15.91   6.00   5.45  12.00  14.36  14.00  12.73  33.00  32.73  48.00  47.09  54.00  54.36  67.00  63.36  35.00  37.27 119.00 135.00
 47.95  11.00   8.18  12.00  17.64  12.00  16.91  17.00  16.55   8.00   5.36  14.00  14.45  12.00  12.73  24.00  32.82  44.00  48.00  56.00  54.73  57.00  62.82  50.00  36.91 161.00 135.36
 48.05   6.00   7.91  17.00  16.91  14.00  15.64  21.00  15.64   3.00   5.09  15.00  14.45  14.00  13.91  35.00  31.82  47.00  47.00  56.00  54.36  63.00  62.73  32.00  37.45 152.00 135.00
 48.15   8.00   8.64  11.00  16.82  22.00  16.27  14.00  15.55   5.00   4.91  11.00  14.36  10.00  13.82  32.00  31.82  51.00  46.27  48.00  53.55  55.00  64.18  36.00  36.91 133.00 135.64
 48.25   6.00   8.73  18.00  16.45  19.00  16.00  18.00  15.45   8.00   5.45  13.00  14.55  20.00  13.27  38.00  32.18  46.00  46.64  48.00  52.91  64.00  64.82  37.00  36.91 140.00 136.09
 48.35   5.00   8.45  10.00  16.73  18.00  16.18  18.00  14.64   6.00   5.64  14.00  14.73  18.00  13.64  36.00  32.64  45.00  45.91  55.00  54.09  73.00  66.18  42.00  37.82 121.00 135.64
 48.45   8.00   7.73  17.00  16.45  16.00  16.18  12.00  14.55   3.00   5.27  14.00  14.73  15.00  13.45  33.00  33.36  62.00  45.64  53.00  53.73  67.00  66.45  27.00  37.91 123.00 136.73
 48.55   7.00   7.00  13.00  17.36  12.00  16.36   8.00  14.00   4.00   5.09  19.00  15.09  20.00  13.91  31.00  32.91  34.00  45.91  64.00  54.27  59.00  67.91  40.00  36.36 127.00 135.82
 48.65  13.00   7.09  19.00  17.27  20.00  16.55  11.00  12.82   5.00   5.82  13.00  15.27   7.00  14.55  25.00  32.82  46.00  45.36  48.00  54.27  73.00  69.09  25.00  36.82 129.00 133.82
 48.75   8.00   6.91  15.00  17.73  14.00  15.36  12.00  12.27   8.00   5.82  19.00  15.18   9.00  15.09  39.00  32.82  42.00  44.00  54.00  54.64  74.00  70.18  45.00  36.45 144.00 134.27
 48.85   6.00   6.91  22.00  17.18  17.00  15.00  13.00  11.73   6.00   5.73  18.00  15.55  11.00  15.09  33.00  32.27  40.00  43.73  59.00  55.00  76.00  70.55  47.00  37.00 143.00 133.00
 48.95   7.00   6.82  27.00  17.73  14.00  14.82  16.00  11.09   2.00   5.27  12.00  15.55  12.00  14.82  41.00  32.18  45.00  42.64  50.00  55.00  70.00  70.45  36.00  37.27 131.00 133.36
 49.05   3.00   6.73  22.00  17.27  14.00  14.64  11.00  11.18   6.00   5.18  18.00  15.45  17.00  14.36  19.00  31.91  47.00  41.27  62.00  54.09  73.00  69.82  33.00  39.82 151.00 134.55
 49.15   7.00   6.64  16.00  17.91  16.00  15.27   8.00  11.45  11.00   4.82  17.00  14.55  21.00  14.09  34.00  32.09  41.00  40.91  56.00  53.09  76.00  70.45  37.00  39.73 130.00 134.82
 49.25   6.00   6.45  16.00  17.64   9.00  15.55   8.00  11.27   5.00   4.91  10.00  14.55  16.00  14.73  32.00  32.09  36.00  39.64  52.00  52.91  67.00  69.27  32.00  41.00 138.00 135.27
 49.35   6.00   6.36  12.00  18.18  15.00  15.36  12.00  11.27   7.00   4.82  17.00  13.64  20.00  14.64  32.00  29.73  43.00  39.00  52.00  52.64  68.00  68.27  43.00  39.82 126.00 135.82
 49.45   4.00   6.36  16.00  17.73  16.00  15.18  11.00  11.36   1.00   4.55  14.00  13.09  15.00  14.73  35.00  28.36  33.00  38.36  55.00  52.27  72.00  66.45  45.00  39.27 125.00 135.18
 49.55   7.00   5.91  12.00  17.00  14.00  14.91  13.00  10.64   2.00   4.64  13.00  13.82  10.00  15.00  30.00  27.18  47.00  37.00  43.00  51.91  60.00  65.45  55.00  39.27 136.00 134.91
 49.65   6.00   6.36  20.00  16.45  19.00  14.55  11.00  11.36   0.00   4.45   9.00  13.09  17.00  14.64  33.00  27.55  30.00  36.00  53.00  50.64  66.00  66.36  39.00  39.00 130.00 133.27
 49.75  11.00   6.00  16.00  16.64  23.00  14.27   9.00  11.45   6.00   3.73  13.00  12.64  14.00  14.00  25.00  26.45  32.00  35.18  46.00  51.00  60.00  65.45  39.00  38.64 134.00 132.73
 49.85   7.00   5.82  21.00  16.73  12.00  14.82  12.00  12.00   7.00   3.73   9.00  12.82   8.00  13.45  13.00  25.73  35.00  35.00  51.00  51.64  63.00  64.27  32.00  38.55 150.00 133.27
 49.95   6.00   5.91  17.00  17.09  15.00  14.64  14.00  11.55   3.00   3.45  12.00  12.09  12.00  12.64  18.00  23.82  33.00  33.91  55.00  50.82  56.00  62.55  41.00  37.00 136.00 133.27
 50.05   2.00   6.00  19.00  17.27  11.00  14.73   8.00  11.36   3.00   3.73  20.00  11.64  15.00  12.45  28.00  22.91  30.00  33.73  46.00  49.55  59.00  61.45  36.00  35.27 128.00 133.27
 50.15   8.00   6.09  16.00  17.45  10.00  14.18  19.00  11.55   4.00   3.91  10.00  11.82  13.00  12.55  23.00  22.36  36.00  32.09  48.00  49.27  83.00  61.45  30.00  32.73 133.00 131.91
 50.25   3.00   5.91  18.00  17.55  13.00  13.55   9.00  11.00   3.00   4.09  12.00  12.18  14.00  12.00  22.00  21.00  32.00  31.55  60.00  47.91  66.00  60.18  33.00  31.36 124.00 131.09
 50.35   4.00   5.27  17.00  17.91  15.00  12.73  14.00  10.91   5.00   4.18  12.00  11.91  10.00  11.91  24.00  19.64  34.00  30.91  59.00  47.91  54.00  59.09  31.00  30.91 144.00 127.73
 50.45   7.00   5.18  16.00  16.73  13.00  12.27   7.00  11.09   4.00   4.27   9.00  12.73  11.00  12.09  11.00  20.82  31.00  30.36  43.00  48.00  49.00  59.27  26.00  30.82 126.00 126.09
 50.55   5.00   5.18  18.00  16.82  17.00  12.00   9.00  11.00   4.00   4.36   9.00  12.82  13.00  11.64  25.00  21.00  31.00  29.91  41.00  45.91  60.00  58.55  26.00  29.73 125.00 123.91
 50.65   8.00   5.64  14.00  16.27   8.00  11.82  15.00  11.64   4.00   4.36  15.00  12.18  11.00  11.18  24.00  20.09  29.00  30.73  40.00  45.00  60.00  59.09  27.00  29.82 121.00 122.64
 50.75   4.00   5.18  21.00  16.64  12.00  12.64   5.00  11.00   2.00   4.36  13.00  12.18  11.00  10.91  18.00  19.36  24.00  30.18  38.00  44.55  52.00  55.64  24.00  29.64 121.00 118.82
 50.85   4.00   5.82  20.00  16.45  14.00  12.36   8.00  11.36   7.00   4.45  10.00  12.00  13.00  10.00  10.00  19.45  25.00  29.91  46.00  41.91  48.00  54.73  34.00  28.64  97.00 117.27
 50.95   6.00   6.09   8.00  16.55   7.00  12.55  14.00  11.09   8.00   4.36  18.00  11.45  10.00  10.45  26.00  19.09  29.00  29.45  52.00  40.64  65.00  54.91  31.00  28.36 132.00 114.45
 51.05   6.00   6.09  18.00  16.36  12.00  12.64  13.00  11.09   4.00   4.36  13.00  12.00   7.00  10.45  20.00  19.91  28.00  28.45  32.00  40.36  48.00  55.18  29.00  28.27 112.00 113.27
 51.15   7.00   5.91  13.00  15.55   9.00  12.45  15.00  11.09   3.00   4.27  13.00  11.91  10.00  10.45  18.00  20.00  39.00  28.55  36.00  40.00  65.00  53.09  37.00  28.09 114.00 110.18
 51.25   3.00   5.45  20.00  15.55  19.00  13.09  12.00  10.36   4.00   4.36  10.00  11.09  10.00  10.36  15.00  19.82  30.00  28.91  43.00  39.73  45.00  52.55  28.00  27.82  91.00 108.27
 51.35  10.00   5.45  16.00  15.00  10.00  13.00  13.00  10.91   4.00   4.55  10.00  10.82   4.00   9.82  23.00  20.00  29.00  28.73  31.00  40.27  56.00  51.73  22.00  27.36 107.00 108.27
 51.45   7.00   5.45  18.00  14.36  17.00  12.45  11.00  11.09   4.00   4.45   6.00  10.91  15.00   9.55  20.00  20.09  29.00  28.91  45.00  40.27  56.00  51.55  28.00  26.82 113.00 110.64
 51.55   7.00   5.73  14.00  14.36  14.00  13.27   7.00  10.64   4.00   4.09  15.00  10.18  11.00   9.64  20.00  19.27  20.00  28.82  40.00  38.36  52.00  50.73  25.00  25.82 113.00 108.91
 51.65   3.00   5.27   9.00  14.09  15.00  13.09   9.00  10.09   3.00   4.18   8.00   9.64  13.00  10.09  26.00  19.45  32.00  29.09  37.00  38.27  37.00  49.82  24.00  25.27  91.00 106.82
 51.75   3.00   5.27  14.00  13.82  15.00  13.73   7.00   9.55   5.00   4.27   6.00   9.36  10.00   9.91  22.00  19.00  33.00  28.09  37.00  38.36  54.00  49.55  24.00  23.45 100.00 104.82
 51.85   4.00   5.45  15.00  13.09  11.00  13.45  11.00   9.91   4.00   4.27  10.00   9.73   5.00  10.18  20.00  19.45  22.00  27.36  44.00  37.18  43.00  49.64  19.00  22.55 121.00 107.27
 51.95   4.00   4.82  13.00  12.55   8.00  13.36  10.00   9.73   6.00   4.18  11.00  10.00  10.00  10.91  11.00  18.64  27.00  27.36  46.00  36.73  46.00  48.64  28.00  23.09 123.00 106.45
 52.05   9.00   4.91   8.00  11.82  16.00  13.82   9.00   9.55   4.00   4.09  10.00  10.09  11.00  10.36  17.00  18.00  28.00  26.55  31.00  35.00  56.00  47.82  20.00  22.45 113.00 106.27
 52.15   1.00   4.64  15.00  11.27  10.00  14.09   7.00   9.73   5.00   3.91   7.00   9.82  12.00  10.45  22.00  17.27  31.00  27.00  31.00  34.36  38.00  47.45  23.00  21.55  89.00 104.00
 52.25   7.00   4.73  10.00  11.18  16.00  13.73   9.00  10.27   4.00   3.91  10.00  11.00   8.00  10.36  13.00  16.27  28.00  26.18  37.00  33.27  62.00  47.64  17.00  20.18  92.00 105.55
 52.35   5.00   4.73  12.00  11.73  16.00  13.09  16.00  10.09   4.00   3.45  14.00  11.09  13.00  10.18  20.00  16.18  22.00  24.82  30.00  32.82  46.00  46.55  18.00  19.27 118.00 104.18
 52.45   3.00   4.64  10.00  11.00   9.00  12.64  11.00   9.82   3.00   3.45  13.00  11.36  12.00  10.91  14.00  16.45  29.00  24.91  26.00  32.18  45.00  47.55  28.00  19.09  98.00 100.73
 52.55   8.00   5.18  10.00  10.91  22.00  13.36   9.00   9.36   3.00   3.09   7.00  11.36   9.00  11.27  13.00  17.18  20.00  24.36  26.00  30.82  47.00  46.27  21.00  18.55 111.00  98.00
 52.65   4.00   4.73   8.00  11.82  17.00  12.91   9.00   9.64   2.00   2.73  12.00  11.36  12.00  11.27  12.00  17.36  25.00  23.64  33.00  30.64  48.00  45.00  15.00  18.36  88.00  95.91
 52.75   4.00   5.36   8.00  12.09  11.00  13.09  15.00   9.64   3.00   2.55  21.00  11.91  12.00  10.82  15.00  16.73  23.00  22.64  25.00  31.27  39.00  45.91   9.00  17.36 108.00  95.73
 52.85   3.00   5.18  20.00  11.91   8.00  12.27   5.00   9.82   0.00   2.55   7.00  11.45   8.00  11.18  21.00  17.55  18.00  21.73  32.00  30.09  42.00  44.27  14.00  17.09  85.00  94.82
 52.95   3.00   5.18   7.00  11.91   6.00  12.18   8.00   9.64   4.00   2.64  13.00  10.73  13.00  10.64  23.00  17.55  23.00  21.64  37.00  30.09  54.00  43.91  17.00  16.82  83.00  92.82
 53.05  10.00   5.27  12.00  11.91  16.00  12.91   5.00   9.18   2.00   2.55  11.00  10.64  14.00  10.27  19.00  18.18  21.00  20.73  31.00  30.36  32.00  43.82  22.00  15.55  93.00  92.64
 53.15   4.00   5.00  18.00  12.45  11.00  11.45  12.00   9.00   0.00   2.55  10.00  10.73  11.00  10.27  19.00  18.18  20.00  21.09  29.00  30.55  42.00  44.00  18.00  15.09  90.00  89.91
 53.25   8.00   5.00  18.00  12.91  12.00  11.27   7.00   8.64   3.00   2.64  13.00  10.55   7.00   9.82  15.00  18.45  20.00  21.55  38.00  29.91  48.00  43.27  12.00  15.00  87.00  87.18
 53.35   5.00   4.82   8.00  12.91   7.00  11.00  11.00   8.00   4.00   2.64   5.00   9.18  12.00   9.91  22.00  18.45  18.00  20.73  24.00  31.27  44.00  43.00  14.00  16.18  82.00  84.36
 53.45   5.00   5.18  12.00  11.91  15.00  11.55  14.00   8.45   5.00   3.00   6.00   9.73   7.00   9.82  20.00  18.27  21.00  20.45  30.00  31.00  42.00  43.64  15.00  16.09  96.00  84.27
 53.55   4.00   5.55  10.00  13.09  17.00  11.64   6.00   8.18   2.00   3.18  12.00   9.18   8.00  10.36  21.00  16.91  19.00  20.18  29.00  29.91  44.00  42.82  14.00  15.55  96.00  84.00
 53.65   5.00   5.27  16.00  13.45   6.00  10.82   7.00   8.82   3.00   3.36   8.00   9.09   9.00   9.82  13.00  17.00  24.00  20.73  28.00  30.18  49.00  42.64  16.00  15.09  81.00  82.18
 53.75   4.00   5.36  13.00  13.18  15.00  10.64   5.00   8.64   3.00   3.64  10.00   9.27   7.00  10.09  15.00  17.00  30.00  21.00  26.00  29.55  40.00  42.82  14.00  14.91  58.00  81.91
 53.85   2.00   4.91   8.00  12.18   8.00  10.36   8.00   8.82   3.00   3.55   6.00   8.91  13.00  10.18  15.00  17.45  14.00  20.45  40.00  28.64  36.00  42.82  22.00  14.82  77.00  80.91
 53.95   7.00   5.18   9.00  12.45  14.00  10.73  10.00   8.45   4.00   3.36  13.00   9.18   7.00  10.18  19.00  17.64  15.00  20.00  29.00  29.18  49.00  42.45  13.00  14.27  84.00  81.91
 54.05   7.00   5.36  20.00  12.27   7.00  10.55   5.00   8.09   6.00   3.09   7.00   9.18  19.00  10.73   8.00  17.45  20.00  19.82  25.00  29.00  45.00  42.36  11.00  14.09  80.00  80.09
 54.15   7.00   5.27  16.00  12.55   7.00  10.45  12.00   8.55   4.00   3.09  10.00   9.27   8.00  11.00  20.00  16.73  27.00  20.27  34.00  28.09  30.00  42.45  17.00  13.82  73.00  78.55
 54.25   5.00   5.27  15.00  12.64   9.00  11.09  10.00   8.64   3.00   3.18  12.00   9.27  14.00  10.91  19.00  17.55  23.00  19.73  22.00  28.55  44.00  42.18  16.00  13.45  87.00  77.73
 54.35   3.00   5.45   7.00  12.91   9.00  10.09   9.00   8.82   2.00   3.45   9.00  10.00   8.00  11.00  20.00  17.91  14.00  18.91  28.00  28.27  48.00  41.73  11.00  13.82  76.00  79.18
 54.45   8.00   5.45  11.00  13.73  11.00  10.55   7.00   9.27   2.00   3.27   8.00  10.36  12.00  10.64  24.00  17.55  13.00  18.91  30.00  27.36  40.00  42.27   8.00  12.82  93.00  79.00
 54.55   7.00   5.27  10.00  14.18  13.00  10.09  10.00   9.55   2.00   3.27   6.00  10.55  13.00  10.91  18.00  17.00  19.00  19.55  28.00  27.27  41.00  40.45  13.00  12.45  76.00  79.00
 54.65   3.00   5.27  13.00  13.64  16.00  10.09  11.00   9.91   2.00   2.91  13.00  10.55  11.00  10.00  13.00  18.45  24.00  19.64  19.00  27.91  45.00  39.64  11.00  13.18  79.00  78.00
 54.75   5.00   4.91  17.00  13.09  13.00  10.45   8.00   9.27   4.00   3.18   8.00  10.45   8.00  10.27  22.00  18.18  18.00  19.27  33.00  27.36  46.00  39.82  12.00  13.09  72.00  76.82
 54.85   6.00   4.82  16.00  12.55   4.00  10.55   7.00   9.00   6.00   3.00  18.00  10.00   8.00   9.91  19.00  18.36  21.00  19.36  23.00  27.91  35.00  39.73  18.00  13.00  74.00  74.45
 54.95   2.00   4.82  17.00  12.82  13.00  10.64  13.00   8.73   1.00   3.36  10.00   9.73   9.00  10.09  11.00  18.18  14.00  19.82  30.00  28.00  42.00  38.82  11.00  13.18  75.00  73.18
 55.05   5.00   4.45  14.00  13.00   9.00  10.45  13.00   8.55   4.00   3.36  15.00   9.73  10.00   9.45  13.00  17.00  22.00  20.00  28.00  27.27  29.00  38.27   9.00  13.55  84.00  71.00
 55.15   7.00   4.27  14.00  13.09   7.00  10.36   9.00   8.27   2.00   3.55   7.00   9.91   9.00   9.09  24.00  16.55  21.00  20.55  32.00  28.00  36.00  39.00  19.00  13.64  69.00  70.55
 55.25   3.00   4.64  10.00  12.82  11.00   9.91   5.00   7.91   7.00   3.55   9.00   9.27  11.00   9.18  17.00  16.09  23.00  19.73  28.00  28.55  32.00  38.36  16.00  14.64  60.00  67.82
 55.35   4.00   4.45   9.00  12.18  10.00   9.73   7.00   8.09   1.00   3.64   7.00   9.27  10.00   9.36  21.00  15.27  24.00  19.27  28.00  28.00  43.00  37.36  15.00  15.27  61.00  67.36
 55.45   3.00   4.45  10.00  11.64  10.00  10.18   6.00   8.27   6.00   3.55   6.00   8.91  10.00   9.27  18.00  15.27  19.00  18.91  29.00  28.00  38.00  37.73  13.00  15.09  62.00  67.55
 55.55   4.00   4.73  13.00  11.45   9.00   9.82   5.00   7.27   2.00   3.64   8.00   8.73   5.00   9.36  11.00  15.55  15.00  18.91  22.00  27.18  34.00  37.09  12.00  15.45  69.00  66.91
 55.65   5.00   4.55  11.00  12.09  12.00  10.55   7.00   6.64   4.00   3.64   8.00   8.36   9.00   9.09  13.00  15.73  25.00  18.09  36.00  27.36  49.00  36.91  14.00  15.55  71.00  66.55
 55.75   7.00   4.64  10.00  12.18  11.00  10.91   7.00   6.82   2.00   3.55   6.00   8.55  12.00   8.45   8.00  14.45  15.00  17.73  25.00  26.91  38.00  37.00  22.00  15.45  49.00  66.64
 55.85   3.00   5.00  10.00  11.91  11.00  10.82  10.00   7.27   5.00   3.09   8.00   8.64  10.00   8.09  13.00  14.64  13.00  17.18  27.00  26.45  35.00  38.73  19.00  14.55  67.00  67.64
 55.95   6.00   4.82  10.00  12.18   9.00  10.36   9.00   7.73   5.00   3.18  14.00   8.18   7.00   7.82  19.00  14.00  17.00  16.73  23.00  26.45  39.00  38.27  16.00  14.18  76.00  69.91
 56.05   5.00   4.82  15.00  12.45   9.00  10.09   2.00   7.36   2.00   2.73   8.00   8.64  10.00   7.64  14.00  13.09  14.00  17.27  21.00  25.27  35.00  38.64  15.00  14.00  68.00  70.55
 56.15   3.00   4.73  21.00  13.27  17.00  10.55   6.00   7.64   4.00   2.91  11.00   8.18   7.00   8.00  15.00  13.36  13.00  17.64  30.00  25.00  27.00  38.55  10.00  13.64  80.00  70.18
 56.25   8.00   4.91  15.00  13.27  11.00  10.73  11.00   8.18   1.00   3.00   9.00   7.82   2.00   7.91  10.00  14.00  17.00  17.36  27.00  24.18  37.00  38.00  18.00  13.45  70.00  71.73
 56.35   7.00   4.73   7.00  13.55  10.00  10.82  10.00   8.27   2.00   3.18  10.00   7.73   7.00   7.55  19.00  14.91  17.00  18.09  23.00  24.64  51.00  36.45   6.00  13.00  71.00  73.73
 56.45   2.00   4.91  12.00  14.18   5.00  10.82  12.00   8.18   2.00   3.00   2.00   8.18   7.00   7.36  14.00  14.55  19.00  18.45  28.00  24.09  38.00  37.27  11.00  12.27  86.00  73.91
 56.55   3.00   5.18  13.00  14.36   7.00  10.73   2.00   8.18   1.00   2.82  11.00   7.36   8.00   7.09   8.00  13.82  25.00  18.55  16.00  23.64  42.00  37.18  11.00  11.73  69.00  72.82
 56.65   3.00   4.82  22.00  14.36  14.00  10.27   8.00   8.82   4.00   3.09   3.00   7.27   9.00   7.36  14.00  13.82  19.00  18.45  19.00  23.45  33.00  36.91   8.00  10.91  65.00  72.91
 56.75   7.00   4.82  11.00  13.45  14.00   9.55  13.00   9.09   5.00   2.73   4.00   6.73   8.00   7.64  20.00  13.00  22.00  19.09  27.00  22.64  43.00  37.82  12.00  11.18  88.00  71.27
 56.85   5.00   4.45  13.00  13.36  12.00   9.36   8.00   8.91   4.00   3.18   5.00   6.27   8.00   8.18  18.00  13.09  23.00  19.18  30.00  22.36  21.00  38.55  17.00  10.45  71.00  70.73
 56.95   5.00   4.18  17.00  13.45  11.00   9.82   9.00   9.27   3.00   3.36  13.00   6.36   8.00   8.36   9.00  12.82  17.00  19.82  21.00  21.55  44.00  37.36  11.00  11.18  69.00  70.55
 57.05   9.00   4.27  12.00  13.82   8.00   9.73   9.00   9.00   3.00   3.27   5.00   6.91   4.00   8.73  11.00  12.73  18.00  20.18  18.00  20.55  38.00  37.18  10.00  11.64  64.00  68.82
 57.15   1.00   4.64  15.00  13.91   4.00   9.73   9.00  10.18   5.00   3.91   7.00   6.18  13.00   8.36  14.00  12.91  13.00  18.91  19.00  20.64  32.00  36.64   6.00  11.45  69.00  67.45
 57.25   3.00   4.73  11.00  13.18   9.00   9.55   9.00  10.36   0.00   3.82   5.00   7.09  10.00   8.09   6.00  12.91  20.00  18.82  21.00  21.00  37.00  36.91  13.00  11.73  62.00  67.45
 57.35   4.00   4.27  14.00  12.73   9.00   9.18   9.00   9.55   6.00   3.55   4.00   7.45   8.00   8.64  11.00  11.91  18.00  18.27  24.00  20.55  45.00  35.91  10.00  12.00  64.00  64.27
 57.45   4.00   4.09   8.00  12.82  15.00   9.45  14.00   9.82   4.00   3.27  11.00   7.82   9.00   8.45  16.00  11.73  24.00  17.45  14.00  20.09  38.00  37.18  14.00  11.45  69.00  64.09
 57.55   3.00   4.27  16.00  12.64   4.00   8.91   9.00   9.55   1.00   3.55   8.00   6.82  11.00   8.18  13.00  12.55  23.00  18.55  17.00  20.82  36.00  37.18  16.00  11.09  67.00  63.27
 57.65   7.00   4.09  14.00  12.45   7.00   9.09  15.00   9.45   8.00   3.82   3.00   7.18   4.00   8.18  10.00  13.00  11.00  18.00  17.00  21.64  36.00  36.36   9.00  10.82  54.00  61.91
 57.75   4.00   4.73  14.00  12.27  12.00   9.73  10.00   9.45   3.00   3.45  13.00   7.18   6.00   8.00  14.00  12.73  18.00  18.64  23.00  22.27  36.00  36.27  11.00  10.73  65.00  62.18
 57.85   2.00   5.09   6.00  13.00  10.00  10.45   4.00   9.64   2.00   3.82   8.00   7.55  14.00   7.91   9.00  12.91  16.00  17.91  22.00  22.82  32.00  35.55  15.00  10.55  53.00  62.09
 57.95   3.00   4.73  14.00  12.82  15.00  10.64  11.00   9.45   1.00   3.55   9.00   7.64   6.00   7.45  16.00  12.91  14.00  18.09  25.00  22.82  35.00  33.55  11.00  11.09  69.00  61.91
 58.05   7.00   4.91  15.00  12.82   5.00  10.09   6.00   8.55   6.00   3.27   2.00   7.18   5.00   7.18  18.00  12.82  29.00  17.45  29.00  23.55  44.00  33.73   7.00  11.55  60.00  60.45
 58.15   7.00   4.91  10.00  12.00  10.00  10.82   8.00   8.18   6.00   3.91   9.00   7.00   4.00   7.00  16.00  13.64  12.00  17.82  27.00  23.91  29.00  33.36   7.00  11.09  49.00  58.55
 58.25   8.00   4.45  13.00  12.00  11.00  11.18   9.00   7.45   1.00   3.27   7.00   7.45  11.00   7.45  11.00  13.64  20.00  18.09  26.00  24.18  31.00  33.36   5.00  11.27  72.00  58.91
 58.35   7.00   4.64  19.00  12.00  17.00  11.09  11.00   7.09   4.00   3.45   9.00   6.73   9.00   7.55   8.00  13.55  12.00  18.27  27.00  23.82  29.00  34.00  11.00  11.55  61.00  57.55
 58.45   0.00   4.91  12.00  12.27  11.00  11.64   7.00   7.73   3.00   3.64   5.00   6.64   3.00   6.82  11.00  13.55  20.00  18.64  24.00  24.09  23.00  34.27  16.00  10.91  62.00  57.64
 58.55   6.00   4.73   8.00  12.36   9.00  11.00   4.00   7.36   1.00   3.91   6.00   6.18   6.00   6.91  15.00  13.27  17.00  19.09  22.00  23.73  40.00  35.09  19.00  10.64  53.00  57.45
 58.65   3.00   4.36   7.00  12.09  12.00  11.55   5.00   7.73   8.00   3.64   6.00   6.91   9.00   7.00  22.00  12.55  27.00  17.55  21.00  23.27  32.00  33.73  11.00  10.45  46.00  56.73
 58.75   2.00   4.45  14.00  13.00  11.00  11.27   7.00   8.18   1.00   3.27   8.00   6.82   9.00   7.27  10.00  12.64  14.00  17.64  20.00  23.55  36.00  33.73  11.00  10.82  58.00  57.82
 58.85   6.00   4.09  14.00  13.73  11.00  11.00   6.00   8.09   5.00   3.73   5.00   6.27   7.00   6.73  13.00  12.55  20.00  17.27  19.00  23.00  43.00  33.55  14.00  11.00  50.00  55.45
 58.95   5.00   3.82   9.00  13.36  16.00  10.00  11.00   7.55   4.00   3.91   7.00   6.73   6.00   6.55   9.00  12.91  20.00  17.64  25.00  22.82  35.00  33.55   8.00  11.27  54.00  54.27
 59.05   1.00   4.82  15.00  13.36   8.00  10.73   7.00   7.82   4.00   3.82   4.00   7.00   7.00   6.73  13.00  12.82  19.00  17.36  21.00  23.18  44.00  34.18   8.00  11.18  67.00  53.55
 59.15   3.00   4.45  12.00  14.18  11.00  11.18  10.00   7.73   3.00   4.09  10.00   7.36   6.00   6.91  10.00  12.64  12.00  17.55  24.00  23.45  29.00  33.55   5.00  10.45  52.00  54.27
 59.25   8.00   4.91  20.00  14.55   7.00  11.45  13.00   7.73   2.00   3.64   8.00   7.45   7.00   6.82  17.00  11.64  13.00  16.64  30.00  23.64  29.00  32.27  11.00  10.91  61.00  55.27
 59.35   4.00   5.36  21.00  14.55   8.00  11.36   8.00   7.73   6.00   3.64   1.00   7.82   5.00   6.55  10.00  11.91  16.00  16.64  20.00  24.00  29.00  31.91   7.00  10.91  46.00  55.45
 59.45   4.00   5.09  15.00  14.55   6.00  11.64   5.00   7.82   6.00   3.27  14.00   8.18   7.00   6.36  12.00  11.64  16.00  16.45  25.00  24.73  29.00  30.55  14.00  10.64  48.00  55.64
 59.55  11.00   4.91  12.00  14.36  19.00  10.64  10.00   7.36   2.00   3.36   8.00   8.09   5.00   6.64  10.00  12.00  17.00  15.82  28.00  24.64  30.00  30.18  15.00  10.64  54.00  54.36
 59.65   2.00   5.36  17.00  14.18  14.00  11.00   3.00   7.82   4.00   3.36  10.00   8.09   8.00   6.36  13.00  12.55  19.00  15.73  25.00  25.00  33.00  28.55  11.00  10.82  61.00  53.09
 59.75   8.00   5.45  11.00  14.27  15.00  10.91   5.00   8.00   3.00   3.27   7.00   7.64   8.00   6.18  11.00  13.09  17.00  16.00  23.00  24.55  18.00  28.18  16.00  11.00  57.00  53.82
 59.85   7.00   5.27  14.00  13.36  10.00  11.36   7.00   8.00   1.00   3.36  12.00   7.45   6.00   5.91  13.00  12.82  14.00  16.73  24.00  24.82  32.00  29.09  11.00  10.45  60.00  53.45
 59.95   3.00   5.45  14.00  12.73  14.00  11.27   7.00   7.82   1.00   3.00   9.00   7.82   5.00   5.91  10.00  13.00  18.00  16.82  27.00  26.00  28.00  29.73  11.00  10.91  52.00  54.36
 60.05   3.00   5.36   7.00  12.09   5.00  11.45   6.00   7.64   5.00   2.64   6.00   6.73   9.00   5.73  13.00  12.91  13.00  16.55  24.00  25.91  31.00  30.55   8.00  10.45  40.00  55.64
 60.15   6.00   4.73  13.00  12.45  12.00  10.91  12.00   7.45   4.00   2.73   4.00   6.55   4.00   5.91  19.00  13.18  18.00  16.36  25.00  25.27  26.00  30.73  10.00  10.27  53.00  55.27
 60.25   4.00   4.64  13.00  12.09  10.00  10.91  12.00   8.00   2.00   2.82   5.00   6.18   4.00   5.91  16.00  13.09  15.00  15.64  19.00  25.27  25.00  30.36   7.00  10.36  60.00  55.45
 60.35   6.00   4.09  10.00  12.55  12.00  10.27  13.00   8.82   3.00   2.82   6.00   5.82   4.00   5.73  14.00  12.73  21.00  15.45  33.00  25.00  39.00  32.64   5.00  10.36  57.00  55.00
 60.45   6.00   4.00  14.00  12.18   7.00  10.45   6.00   9.00   2.00   3.00   5.00   5.18   5.00   5.73  12.00  13.00  17.00  15.91  33.00  25.36  36.00  33.00  12.00  10.18  56.00  55.91
 60.55   3.00   3.91   8.00  11.82   8.00  10.09   3.00   9.18   2.00   3.00   2.00   4.82   5.00   6.00  11.00  13.18  13.00  15.91  24.00  24.55  38.00  33.64   9.00  10.00  62.00  57.00
 60.65   4.00   3.73  16.00  12.18  13.00  11.36   8.00   9.18   3.00   2.91   6.00   4.73   7.00   5.45  13.00  13.18  15.00  15.64  21.00  24.18  32.00  33.91  13.00  10.00  50.00  58.64
 60.75   1.00   3.64  13.00  12.36  14.00  11.18   9.00   8.55   5.00   2.82   6.00   4.73   8.00   5.64  12.00  12.45  11.00  15.18  25.00  23.55  29.00  34.64  12.00  10.55  63.00  59.18
 60.85   2.00   3.55  16.00  12.55   8.00  11.27  14.00   8.00   3.00   3.00   3.00   4.73   6.00   6.45   7.00  12.18  15.00  15.36  20.00  23.91  43.00  35.18  16.00  10.64  52.00  58.73
 60.95   6.00   3.45  10.00  13.18  12.00  10.82   9.00   7.64   3.00   3.09   5.00   4.91   6.00   6.55  16.00  12.55  19.00  14.82  28.00  22.73  36.00  35.09   9.00  10.82  70.00  58.09
 61.05   2.00   3.18  10.00  13.27  10.00  11.00   9.00   8.45   1.00   3.18   5.00   5.00   8.00   6.73  12.00  12.55  18.00  15.64  18.00  22.55  35.00  34.73   9.00  10.27  64.00  57.64
 61.15   1.00   3.45  11.00  13.64  19.00  11.36   6.00   8.82   4.00   3.18   5.00   5.64   3.00   6.82  13.00  13.27  10.00  16.55  20.00  21.82  34.00  33.73   8.00  10.45  58.00  56.18
 61.25   5.00   3.64  15.00  12.73  10.00  11.09   5.00   9.00   3.00   3.00   4.00   5.73   6.00   6.64  11.00  12.73  13.00  16.73  18.00  21.82  34.00  34.09  16.00  10.36  59.00  56.00
 61.35   3.00   4.09  15.00  13.00  11.00  10.82   6.00   8.64   4.00   2.64   5.00   5.82  13.00   6.55  13.00  12.64  17.00  17.09  23.00  21.27  31.00  34.91   8.00  10.45  55.00  55.91
 61.45   5.00   4.45  17.00  12.64   7.00  11.00   9.00   8.09   4.00   2.73   8.00   6.00   5.00   6.45  18.00  13.18  15.00  17.64  20.00  21.82  38.00  34.91   7.00  10.18  50.00  55.55
 61.55   3.00   4.64  15.00  12.64   9.00  11.18  15.00   7.82   3.00   2.82   6.00   5.73   7.00   6.82  12.00  13.00  26.00  17.82  31.00  21.73  32.00  35.09   6.00  10.55  51.00  53.45
 61.65   6.00   4.73  12.00  12.91  12.00  11.00   7.00   7.45   2.00   2.82   9.00   5.36   6.00   6.64  19.00  13.64  23.00  17.18  16.00  22.45  27.00  35.09  11.00  11.00  46.00  51.45
 61.75   6.00   4.91   6.00  12.82  10.00  10.09  10.00   7.36   1.00   2.55   7.00   5.27   5.00   7.18   7.00  13.82  17.00  18.45  21.00  23.00  36.00  34.82  12.00  11.00  48.00  51.73
 61.85   6.00   4.82  16.00  13.09  11.00  10.45   5.00   7.36   1.00   2.45   7.00   5.27   7.00   7.18  11.00  14.55  15.00  18.91  19.00  23.27  38.00  35.00  13.00  10.45  62.00  51.36
 61.95   6.00   4.91  12.00  12.45  10.00  10.09   8.00   7.55   4.00   2.36   5.00   5.18   5.00   6.18  13.00  14.45  21.00  19.45  26.00  24.00  43.00  35.27  13.00  10.18  48.00  51.64
 62.05   8.00   4.91  10.00  11.82  14.00  10.27   6.00   7.27   4.00   2.09   2.00   5.00  10.00   6.36  14.00  13.64  21.00  19.09  27.00  25.00  38.00  35.09  13.00  10.18  47.00  51.36
 62.15   3.00   4.91  13.00  11.45   8.00  10.36   5.00   6.55   1.00   2.00   1.00   5.00   6.00   6.64  19.00  13.45  11.00  18.64  26.00  24.73  35.00  35.36  14.00  10.64  42.00  51.55
 62.25   3.00   4.64  10.00  11.64   9.00  10.09   5.00   6.36   1.00   2.18   4.00   4.73   9.00   6.73  15.00  12.55  24.00  17.45  26.00  25.64  31.00  35.45   8.00  10.09  61.00  52.09
 62.35   4.00   4.36  18.00  12.27  14.00  10.09   5.00   5.91   2.00   2.27   4.00   4.55   6.00   7.36  19.00  12.55  18.00  17.18  21.00  26.00  36.00  35.91  10.00   9.73  55.00  53.00
 62.45   4.00   4.73   8.00  11.64   7.00   9.64   8.00   6.09   3.00   2.36   4.00   4.45   2.00   7.09  12.00  12.55  23.00  17.36  31.00  25.55  34.00  35.73   5.00   9.45  58.00  53.73
 62.55   5.00   4.82  10.00  11.18   9.00   9.27   6.00   5.82   1.00   2.09   6.00   4.27   7.00   7.09   9.00  12.55  11.00  16.55  31.00  25.09  36.00  33.73   7.00   8.82  47.00  54.09
 62.65   3.00   4.27  11.00  11.18  10.00   9.18   7.00   5.73   2.00   2.00   6.00   4.55  10.00   6.64  10.00  11.82  21.00  16.36  28.00  24.82  35.00  33.73  11.00   8.18  53.00  55.18
 62.75   3.00   4.09  14.00  10.82   9.00   9.18   5.00   6.00   4.00   2.00   6.00   4.55   7.00   7.00   9.00  11.09  10.00  16.82  26.00  25.00  28.00  33.18   5.00   7.91  52.00  55.91
 62.85   3.00   4.09  13.00  10.45  10.00   9.64   5.00   5.91   2.00   2.09   5.00   4.36  12.00   6.55   7.00  11.00  14.00  16.09  25.00  24.64  41.00  33.73   8.00   7.91  58.00  54.18
 62.95  10.00   4.27   9.00   9.36   6.00   9.55   7.00   6.18   2.00   2.45   6.00   4.55   4.00   6.64  11.00  10.36  17.00  15.64  14.00  24.45  36.00  33.27  10.00   7.73  70.00  53.64
 63.05   7.00   4.27   7.00   9.73   6.00   9.73   5.00   6.00   1.00   2.82   3.00   4.82   5.00   7.00  13.00  10.36  12.00  15.00  21.00  23.64  21.00  32.45   6.00   7.73  52.00  52.55
 63.15   2.00   4.18  10.00   9.64  13.00  10.18   5.00   5.64   3.00   2.91   5.00   4.64   5.00   7.18   6.00  10.73  19.00  15.18  24.00  22.45  38.00  31.82   6.00   8.27  59.00  52.73
 63.25   1.00   4.09   9.00   9.64   8.00   9.73   8.00   5.91   1.00   2.91   1.00   4.64  10.00   7.18  11.00  11.09  16.00  14.18  28.00  21.55  29.00  31.64  11.00   8.36  50.00  51.82
 63.35   3.00   4.27   6.00   9.45  14.00   9.73   4.00   5.91   2.00   2.64   2.00   4.73   4.00   7.18  14.00  11.73  16.00  15.09  22.00  21.18  37.00  32.64   8.00   8.55  42.00  51.36
 63.45   6.00   4.55   6.00   9.27  13.00   9.82   8.00   6.09   6.00   2.64   6.00   4.82   7.00   6.45  12.00  12.18  13.00  14.73  19.00  20.82  31.00  31.64   8.00   8.64  49.00  51.00
 63.55   4.00   4.09  12.00  10.18   9.00   9.64   6.00   5.91   7.00   2.45   7.00   4.91   6.00   6.36  12.00  12.00  16.00  14.27  22.00  21.18  25.00  31.73   5.00   9.18  46.00  50.09
 63.65   4.00   3.73   9.00  10.45  14.00   9.91   2.00   5.55   2.00   2.45   4.00   4.82   9.00   6.36  13.00  11.73  13.00  14.73  18.00  20.45  29.00  33.09  13.00   9.27  49.00  50.45
 63.75   2.00   4.36  11.00  10.73   5.00   9.00  10.00   5.64   2.00   2.27   6.00   5.27  10.00   6.64  14.00  12.00  10.00  14.64  18.00  20.18  33.00  32.64  12.00   9.45  43.00  49.09
 63.85   5.00   4.55  12.00  10.55   9.00   9.18   5.00   5.27   1.00   2.27   7.00   5.45   7.00   6.45  16.00  11.82  20.00  14.09  22.00  18.82  39.00  32.27   7.00   8.91  47.00  50.00
 63.95   6.00   4.55  11.00  11.36  11.00   8.36   7.00   5.45   2.00   2.18   6.00   5.73   4.00   6.82  12.00  11.64  10.00  14.27  21.00  18.45  30.00  32.36   9.00   9.00  54.00  50.91
 64.05   5.00   4.36  19.00  11.64   4.00   7.64   5.00   5.00   0.00   1.82   7.00   5.55   3.00   7.00   9.00  11.18  12.00  14.00  18.00  18.36  37.00  33.36  16.00   9.00  60.00  50.91
 64.15   3.00   4.45  10.00  11.36   9.00   7.45   1.00   5.36   1.00   1.27   2.00   5.45   5.00   6.91  10.00  10.73  17.00  14.64  13.00  18.09  36.00  33.45   7.00   9.36  56.00  51.18
 64.25   9.00   4.64  13.00  11.64   3.00   6.73   6.00   5.45   1.00   1.18  10.00   5.55   8.00   7.00   9.00  10.64  18.00  15.36  21.00  18.18  33.00  33.27   8.00   8.45  44.00  51.00
 64.35   3.00   4.55   7.00  11.73  10.00   6.91   4.00   5.00   1.00   1.09   3.00   5.55   8.00   6.45   9.00  10.18  10.00  16.18  13.00  19.09  25.00  33.82   5.00   8.18  60.00  51.36
 64.45   3.00   4.91  15.00  11.45   5.00   6.45   6.00   5.27   1.00   1.00   5.00   5.73   8.00   6.82  12.00   9.27  18.00  16.64  18.00  19.09  38.00  33.91   9.00   8.73  52.00  50.36
 64.55   4.00   5.18   9.00  11.36   5.00   6.73   3.00   5.09   2.00   1.09   4.00   5.82   9.00   6.82   7.00   9.55  10.00  17.45  18.00  19.09  42.00  34.00   8.00   9.00  49.00  50.00
 64.65   5.00   5.18   9.00  10.09   7.00   7.27  10.00   4.82   1.00   1.09   6.00   5.73   5.00   7.09   7.00   9.73  23.00  18.64  19.00  19.09  26.00  33.45   9.00   8.18  49.00  50.00
 64.75   6.00   5.18  12.00  10.00   6.00   7.09   3.00   5.27   1.00   1.18   5.00   5.82  10.00   7.09  12.00   9.82  21.00  19.27  19.00  19.45  27.00  34.00   3.00   8.45  47.00  48.36
 64.85   1.00   4.73  12.00  10.00   7.00   7.36   5.00   4.91   1.00   1.27   6.00   5.45   4.00   6.73   9.00   9.18  19.00  18.82  28.00  19.00  39.00  33.55   9.00   8.45  47.00  48.73
 64.95   9.00   4.73   9.00  10.09   4.00   7.55   8.00   4.73   0.00   1.45   9.00   5.64  11.00   6.73   6.00   9.18  25.00  19.45  22.00  19.27  40.00  33.91  13.00   8.64  36.00  48.18
 65.05   9.00   5.18  10.00   9.36  14.00   7.91   5.00   4.55   3.00   1.55   7.00   5.82   4.00   6.73  15.00   9.00  19.00  19.55  21.00  18.64  31.00  33.36  12.00   8.73  50.00  47.73
 65.15   5.00   5.18   5.00   9.36  10.00   8.09   2.00   5.00   0.00   1.64   6.00   5.64   6.00   6.18  11.00   9.45  25.00  19.55  18.00  18.45  31.00  32.36   7.00   8.36  60.00  47.18
 65.25   3.00   5.55   9.00   9.45   7.00   8.36   6.00   4.55   2.00   1.64   3.00   5.91   5.00   6.18  11.00  10.18  24.00  18.27  17.00  18.18  42.00  33.00  10.00   8.91  38.00  46.55
 65.35   4.00   5.27  13.00   9.27   6.00   8.55   2.00   4.82   2.00   1.82   6.00   5.55   4.00   5.91   2.00   9.73  13.00  17.91  16.00  17.45  28.00  32.82   8.00   9.55  48.00  46.64
 65.45   3.00   5.36   8.00   9.00  12.00   8.73   2.00   5.00   3.00   1.82   5.00   5.36   8.00   6.09   9.00   9.82  17.00  17.55  16.00  16.55  29.00  31.45   7.00   9.64  54.00  46.73
 65.55   8.00   4.91   7.00   9.18   9.00   9.18   4.00   4.73   2.00   1.82   7.00   5.00   8.00   6.09  10.00  10.64  19.00  17.36  11.00  15.91  32.00  30.00  10.00   8.91  47.00  48.36
 65.65   4.00   4.55   9.00   8.82   7.00   8.82   8.00   4.64   3.00   1.64   2.00   4.73   3.00   6.27  12.00  10.09  10.00  16.91  16.00  16.09  31.00  29.82   4.00   8.36  43.00  47.91
 65.75   9.00   4.36  10.00   9.45  10.00   8.64   5.00   5.27   1.00   1.82   9.00   4.45   5.00   6.82  15.00  10.18   9.00  15.64  16.00  15.73  33.00  30.82  15.00   8.82  42.00  45.91
 65.85   3.00   4.18  10.00   9.27   8.00   8.73   6.00   5.27   3.00   1.82   1.00   4.55   7.00   7.09   7.00   9.45  17.00  14.55  11.00  15.73  25.00  29.09  10.00   8.36  48.00  46.64
 65.95   2.00   4.36   9.00   9.00   9.00   8.91   7.00   5.91   1.00   1.82   4.00   4.36   6.00   8.00  10.00  10.55  15.00  14.36  18.00  16.27  24.00  29.45  10.00   8.36  48.00  47.18
 66.05   4.00   4.27  11.00   8.82   9.00   8.45   5.00   6.09   0.00   1.55   5.00   5.18  11.00   7.91  15.00  10.36  23.00  14.18  15.00  16.55  24.00  30.00   5.00   8.73  54.00  46.82
 66.15   5.00   3.91   6.00   9.00  10.00   8.27   4.00   6.27   1.00   1.45   4.00   5.27   6.00   7.82   9.00  10.45  14.00  14.27  23.00  17.73  29.00  30.27   6.00   8.36  45.00  46.36
 66.25   3.00   3.91  12.00   9.09   8.00   8.09   9.00   5.64   2.00   1.45   3.00   5.73  12.00   7.91  12.00  10.27  11.00  14.64  14.00  18.09  42.00  30.18  12.00   8.73  38.00  46.18
 66.35   1.00   3.36   7.00   9.00   8.00   7.55   6.00   5.27   2.00   1.73   4.00   5.27   8.00   7.64   3.00  10.09  12.00  15.55  17.00  18.64  23.00  30.00   5.00   8.64  46.00  47.55
 66.45   6.00   3.45  10.00   8.64   8.00   7.55   9.00   5.09   2.00   1.64   4.00   5.36  14.00   7.09  14.00  10.09  11.00  15.00  22.00  18.82  32.00  30.36   8.00   8.00  54.00  47.27
 66.55   2.00   3.82   6.00   8.09   7.00   7.09   4.00   4.55   0.00   1.73  14.00   5.27   7.00   7.09   7.00   9.64  15.00  14.91  19.00  18.64  35.00  31.64  11.00   7.64  50.00  46.64
 66.65   4.00   3.73   9.00   7.73   7.00   6.82   6.00   4.64   1.00   1.73   8.00   5.27   7.00   6.55  11.00   9.00  20.00  14.27  24.00  18.64  35.00  31.36   6.00   8.27  42.00  44.73
 66.75   4.00   4.09  10.00   8.55   5.00   6.64   1.00   4.91   3.00   1.64   7.00   5.27   4.00   6.45  10.00   8.73  14.00  14.18  20.00  17.91  30.00  31.64   8.00   8.36  41.00  44.82
 66.85   3.00   4.45   9.00   8.55   4.00   6.36   1.00   4.73   4.00   1.55   4.00   5.55   2.00   6.55  13.00   8.36  19.00  14.45  22.00  18.45  31.00  29.91  14.00   7.91  57.00  44.82
 66.95   4.00   4.55   6.00   8.64   8.00   6.27   4.00   5.00   2.00   1.55   2.00   5.64   1.00   6.64   7.00   9.00  11.00  14.45  13.00  17.91  29.00  30.64   3.00   8.27  45.00  44.09
 67.05   6.00   4.45   3.00   8.45   4.00   6.09   1.00   4.82   2.00   1.45   3.00   5.73   6.00   5.91   5.00   8.18  14.00  15.09  16.00  16.82  38.00  29.64   6.00   8.45  41.00  44.55
 67.15   3.00   4.91   7.00   8.82   6.00   6.45   6.00   5.09   0.00   1.73   5.00   4.82   5.00   5.64   8.00   8.18  16.00  14.64  15.00  16.73  21.00  29.45  12.00   8.18  33.00  44.09
 67.25   9.00   4.82  15.00   9.09   8.00   6.36   7.00   5.09   0.00   2.00   4.00   4.73   5.00   5.27   6.00   8.36  13.00  13.36  15.00  16.09  32.00  28.00   7.00   8.82  46.00  43.18
 67.35   7.00   5.00  12.00   9.00   5.00   6.45   7.00   5.36   1.00   2.09   6.00   4.55  13.00   5.45   8.00   8.18  14.00  13.45  20.00  15.82  23.00  26.91   7.00   8.64  38.00  43.00
 67.45   2.00   5.09   8.00   9.00   7.00   6.73   9.00   5.64   2.00   1.82   5.00   4.45   9.00   5.82  10.00   7.91  12.00  13.09  11.00  14.82  31.00  27.09   9.00   8.55  38.00  41.64
 67.55   5.00   5.27   8.00   9.36   6.00   6.73   7.00   5.55   1.00   1.91   5.00   4.45   6.00   6.09   5.00   7.73  18.00  13.36  10.00  15.18  21.00  26.82  10.00   8.73  59.00  41.45
 67.65   7.00   5.18  10.00   9.82  11.00   6.91   7.00   5.73   3.00   2.00   4.00   4.73   4.00   6.18   7.00   7.45  10.00  13.18  18.00  15.91  33.00  25.82   8.00   8.55  45.00  40.91
 67.75   3.00   5.27  12.00  10.27   6.00   7.09   6.00   5.36   4.00   2.45   7.00   4.82   3.00   6.27  13.00   7.55   6.00  12.55  17.00  15.91  19.00  26.73  13.00   8.00  32.00  41.27
 67.85   6.00   4.82   9.00   9.82   6.00   7.00   4.00   5.09   4.00   2.55   5.00   5.09   6.00   6.36   8.00   7.82  15.00  12.36  17.00  15.91  18.00  26.64   6.00   8.18  39.00  40.82
 67.95   4.00   4.36   9.00  10.00   7.00   7.36   4.00   4.73   1.00   2.55   3.00   4.82   6.00   5.55  10.00   7.82  15.00  12.18  11.00  15.27  33.00  27.09  13.00   8.18  42.00  41.00
 68.05   6.00   4.64  10.00  10.36   8.00   7.00   3.00   4.45   3.00   2.36   2.00   4.91   4.00   4.91   5.00   7.64  14.00  12.36  17.00  15.09  26.00  26.91   5.00   7.82  43.00  41.55
 68.15   5.00   4.64   8.00  10.82   6.00   7.27   3.00   4.36   3.00   2.36   6.00   4.55   7.00   5.09   2.00   8.09  12.00  11.91  24.00  15.45  27.00  27.73   4.00   7.82  35.00  39.55
 68.25   4.00   4.45  12.00  10.36   8.00   6.82   2.00   4.45   5.00   2.18   6.00   4.36   6.00   5.36   9.00   7.91   9.00  12.00  15.00  14.91  31.00  26.82   6.00   7.55  37.00  38.45
 68.35   4.00   4.45  10.00  10.55   7.00   6.82   4.00   4.36   1.00   2.09   7.00   4.18   6.00   6.36   9.00   7.91  11.00  12.45  15.00  15.09  31.00  26.27   9.00   7.00  41.00  38.09
 68.45   2.00   4.27  14.00  10.64   9.00   6.45   3.00   4.36   1.00   1.82   3.00   4.09   4.00   6.36   8.00   8.45  12.00  12.45  13.00  15.00  28.00  27.55   7.00   6.82  40.00  36.73
 68.55   5.00   4.00  12.00  10.64   3.00   6.64   6.00   4.45   0.00   1.91   6.00   4.45   2.00   6.18   8.00   8.09  14.00  12.00   9.00  15.09  29.00  26.73   5.00   6.55  44.00  35.18
 68.65   5.00   4.09  13.00  10.82   9.00   6.27   6.00   4.91   1.00   2.09   1.00   4.64   8.00   6.64  10.00   8.64  13.00  12.09  14.00  14.64  30.00  26.82  10.00   7.00  37.00  35.00
 68.75   5.00   3.73   5.00  11.00   6.00   6.73   8.00   5.09   1.00   1.91   2.00   4.73   7.00   7.27   5.00   9.18  11.00  12.18  12.00  13.91  23.00  27.73   5.00   7.55  33.00  34.82
 68.85   3.00   3.73  14.00  10.55   6.00   6.55   5.00   5.36   3.00   1.64   5.00   4.45  14.00   7.64  13.00   9.18  11.00  13.00  19.00  14.45  13.00  27.64   7.00   7.45  28.00  34.64
 68.95   4.00   3.64  10.00  10.36   2.00   6.64   4.00   5.18   1.00   1.64   4.00   4.64   6.00   8.55  14.00   9.09  15.00  13.55  16.00  14.27  32.00  27.36   4.00   7.09  24.00  34.91
 69.05   1.00   4.18   9.00   9.82   9.00   6.09   5.00   5.64   2.00   1.64   7.00   4.91   4.00   8.55   6.00   8.91  10.00  13.09  12.00  14.09  24.00  27.45  10.00   7.18  25.00  34.64
 69.15   7.00   4.00  12.00   9.91   4.00   6.27   8.00   5.36   5.00   1.82   4.00   4.73   9.00   9.27  11.00   8.82  15.00  12.73  12.00  14.27  27.00  26.91  10.00   7.73  41.00  33.64
 69.25   1.00   3.82  10.00   9.45  11.00   5.82   5.00   5.45   1.00   1.73   7.00   5.27  14.00   8.82   8.00   8.64  13.00  12.73  16.00  14.55  37.00  28.45  10.00   7.45  33.00  33.91
 69.35   4.00   3.82   7.00   9.73   6.00   5.73   5.00   5.27   2.00   1.64   3.00   5.27  10.00   8.64   9.00   8.82  18.00  12.45  21.00  15.18  30.00  28.82   5.00   7.64  35.00  34.55
 69.45   3.00   4.00   8.00   9.36   8.00   5.73   2.00   5.27   1.00   1.45   9.00   5.09  16.00   8.00   8.00   8.55  17.00  12.55  13.00  15.27  28.00  30.27   5.00   7.55  44.00  35.73
 69.55   8.00   4.00   8.00   9.18   3.00   6.09   8.00   5.55   1.00   1.45   6.00   5.27   4.00   7.82   6.00   8.27   7.00  12.09  11.00  15.45  29.00  29.64   8.00   7.45  37.00  38.36
 69.65   3.00   4.55  13.00   8.73   5.00   5.55   3.00   5.55   2.00   1.27   4.00   5.09  10.00   7.82   7.00   8.18  10.00  12.45  11.00  16.09  23.00  30.18  11.00   7.45  33.00  39.27
 69.75   3.00   4.45   8.00   8.09   4.00   5.64   7.00   5.45   0.00   1.00   7.00   5.64   3.00   7.73   8.00   7.91  13.00  12.55  17.00  16.91  47.00  30.18   7.00   7.09  40.00  39.82
 69.85   5.00   4.64   8.00   8.00   5.00   5.36   6.00   5.55   0.00   1.00   2.00   5.73   5.00   7.27   7.00   7.73   8.00  13.18  19.00  16.45  27.00  29.64   7.00   7.00  40.00  40.55
 69.95   5.00   4.64  10.00   8.45   6.00   5.09   5.00   5.36   1.00   0.91   3.00   5.82   7.00   7.09  10.00   7.64  12.00  13.18  20.00  17.27  29.00  29.64   6.00   6.82  41.00  41.27
 70.05   4.00   4.82   8.00   8.18   6.00   5.18   7.00   5.36   1.00   1.09   6.00   5.64   4.00   6.09  11.00   8.18  10.00  12.64  18.00  17.73  25.00  30.64   3.00   6.82  53.00  41.45
 70.15   7.00   4.36   4.00   8.36   3.00   5.55   5.00   5.27   0.00   1.27   5.00   5.55   4.00   7.18   5.00   8.64  14.00  13.18  19.00  18.91  30.00  30.82  10.00   6.73  35.00  41.36
 70.25   6.00   4.27   5.00   7.91   5.00   5.82   7.00   5.00   2.00   1.18  10.00   5.36   8.00   7.09   8.00   9.18  16.00  13.18  21.00  19.27  27.00  31.82   6.00   6.36  47.00  40.82
 70.35   3.00   4.45   9.00   7.82   8.00   6.27   6.00   4.64   1.00   1.45   8.00   5.18   9.00   7.64   6.00   9.27  20.00  12.82  11.00  19.91  31.00  30.09   9.00   6.45  41.00  40.00
 70.45   4.00   4.27  12.00   7.55   3.00   6.36   3.00   4.55   1.00   1.64   4.00   5.91   8.00   7.73   8.00   9.55  18.00  13.18  30.00  20.45  30.00  29.82   3.00   7.00  43.00  40.09
 70.55   5.00   4.18   5.00   7.82   9.00   6.64   2.00   4.64   3.00   1.73   7.00   6.09   5.00   8.09  14.00   9.36  11.00  13.18  18.00  19.64  39.00  29.91   5.00   6.91  46.00  39.82
 70.65   3.00   4.36  10.00   8.00   7.00   6.82   7.00   4.73   3.00   2.00   5.00   5.82  16.00   8.73  11.00   9.27  13.00  13.18  24.00  19.00  31.00  29.73   7.00   7.00  36.00  38.00
 70.75   2.00   4.36   8.00   8.73   8.00   7.09   0.00   4.73   1.00   2.00   2.00   6.00   9.00   9.09  13.00   9.18  10.00  12.82  15.00  19.18  34.00  28.82   7.00   6.82  27.00  38.09
 70.85   5.00   4.09   7.00   8.82   9.00   6.91   3.00   4.73   3.00   1.82   5.00   5.73   9.00   9.09   9.00   8.73   9.00  13.09  24.00  18.73  28.00  28.82   8.00   7.00  31.00  37.00
 70.95   3.00   4.45   5.00   8.64   6.00   6.64   5.00   4.36   2.00   1.82  10.00   5.55   6.00   9.00  10.00   8.45  12.00  13.18  25.00  18.64  24.00  28.45  13.00   6.91  41.00  36.09
 71.05   4.00   4.64  13.00   8.82   9.00   6.64   6.00   4.36   2.00   2.09   5.00   5.82  11.00   9.18   8.00   8.18  12.00  13.82  11.00  17.36  30.00  29.36   5.00   7.18  38.00  36.09
 71.15   6.00   4.27  10.00   9.64   8.00   6.45   8.00   4.73   4.00   2.00   3.00   5.45  11.00   9.18  10.00   8.36  10.00  14.18  11.00  17.18  23.00  27.82   4.00   7.45  33.00  35.55
 71.25   7.00   4.36  12.00   9.27   6.00   6.45   5.00   4.27   0.00   2.00   7.00   5.64   8.00   7.91   4.00   8.18  10.00  14.18  21.00  16.55  20.00  27.55   8.00   7.82  36.00  34.64
 71.35   3.00   4.91   6.00   9.18   3.00   6.27   7.00   5.09   0.00   2.27   7.00   6.09   8.00   8.18   3.00   7.55  19.00  14.55  16.00  16.55  27.00  26.73   8.00   7.55  35.00  34.55
 71.45   7.00   5.18   7.00   8.64   5.00   6.45   2.00   5.18   1.00   2.09   6.00   6.18   8.00   8.18   3.00   8.18  21.00  15.18  10.00  16.09  27.00  26.36   8.00   7.55  31.00  35.18
 71.55   6.00   5.27  14.00   8.91   3.00   6.55   3.00   5.36   4.00   2.18   7.00   5.73  10.00   8.36   5.00   8.00  25.00  15.09  16.00  16.00  40.00  26.00   6.00   6.91  43.00  34.45
 71.65   1.00   5.36  14.00   8.64   7.00   6.27   6.00   5.18   2.00   2.00   3.00   5.91   5.00   8.36  16.00   7.73  15.00  15.73  16.00  16.09  22.00  26.09   8.00   7.36  40.00  33.91
 71.75   4.00   5.00   6.00   8.55   7.00   5.91   2.00   5.00   3.00   1.82   7.00   6.27   2.00   8.09   9.00   7.73  13.00  16.27  17.00  17.09  28.00  25.82  11.00   8.00  26.00  35.00
 71.85   8.00   4.82   7.00   8.55   6.00   6.09   9.00   5.36   4.00   2.00   7.00   6.18  12.00   7.82   6.00   8.55  14.00  16.55  15.00  16.73  25.00  26.27   4.00   8.18  26.00  34.91
 71.95   8.00   5.09   1.00   8.55  11.00   6.27   4.00   5.18   1.00   2.27   6.00   6.00   9.00   7.55  16.00   8.91  16.00  16.45  19.00  16.55  24.00  25.73   8.00   8.55  38.00  35.73
 72.05   4.00   4.64   8.00   8.73   7.00   6.45   7.00   5.64   3.00   2.55   5.00   5.82   8.00   7.18   8.00   9.36  11.00  15.18  24.00  17.09  20.00  25.09   6.00   8.45  33.00  36.64
 72.15   5.00   4.64  10.00   8.00   6.00   6.64   4.00   5.64   0.00   2.55   7.00   5.73  11.00   6.82   5.00   9.27  19.00  13.73  12.00  17.36  31.00  23.64  10.00   8.82  32.00  36.64
 72.25   2.00   5.00   9.00   7.73   4.00   6.82   6.00   5.64   2.00   2.45   7.00   6.27   8.00   6.82  10.00   9.00  16.00  14.09  22.00  17.64  20.00  24.00  11.00   9.18  45.00  35.73
 72.35   5.00   5.36  12.00   7.91   8.00   6.64   9.00   5.82   2.00   2.18   6.00   6.45   5.00   7.36  13.00   9.45  13.00  14.36  17.00  17.36  25.00  23.09  10.00   9.45  35.00  35.82
 72.45   6.00   5.00   6.00   8.09   5.00   6.27   5.00   6.18   3.00   1.82   5.00   6.18   5.00   6.82   7.00   9.73  18.00  14.45  14.00  17.27  21.00  22.27  12.00   9.82  44.00  36.73
 72.55   2.00   4.55   9.00   9.18   7.00   6.18   7.00   6.55   4.00   1.82   4.00   6.36   4.00   6.36   8.00   8.64   7.00  14.45  16.00  16.91  20.00  23.27   7.00  10.27  41.00  36.73
 72.65   6.00   4.91   6.00   9.09   5.00   6.27   3.00   6.45   4.00   1.55   6.00   6.27   6.00   6.00   4.00   9.18   9.00  14.73  19.00  16.36  24.00  24.18  10.00  10.36  43.00  37.00
 72.75   5.00   5.09  11.00   8.91   9.00   6.73   6.00   6.82   1.00   1.82   9.00   6.27   5.00   6.09  13.00   9.18  19.00  14.09  19.00  17.36  26.00  24.18  12.00  10.00  30.00  37.27
 72.85   8.00   5.36   8.00   9.18   5.00   7.18   4.00   6.64   0.00   2.00   9.00   6.09   8.00   5.91  14.00   9.18  16.00  13.45  14.00  17.00  18.00  25.45  14.00  10.00  27.00  35.82
 72.95   4.00   5.36   9.00   9.00   2.00   7.18  13.00   6.55   0.00   2.00   4.00   6.27   6.00   6.36   9.00   8.64  15.00  13.09  14.00  16.36  16.00  25.36   8.00   9.73  36.00  34.82
 73.05   3.00   5.36  13.00   9.45  10.00   7.36   8.00   6.55   1.00   1.73   8.00   6.09   4.00   6.55   4.00   8.73  16.00  12.45  15.00  16.73  35.00  25.55  13.00   9.45  38.00  33.73
 73.15   8.00   5.45   7.00   9.45   8.00   7.09   6.00   6.36   0.00   1.45   4.00   6.36   4.00   7.18  14.00   9.00  14.00  13.00  18.00  16.45  30.00  26.45   7.00   9.18  36.00  33.82
 73.25   7.00   5.09   8.00   9.45  11.00   7.09   8.00   6.55   3.00   1.27   7.00   6.73  12.00   7.55   5.00   9.45  12.00  13.27  23.00  15.64  31.00  26.45   6.00   8.73  35.00  33.00
 73.35   5.00   5.00  12.00   9.27   9.00   7.09   4.00   6.64   4.00   1.36   5.00   6.64   6.00   7.91  10.00   9.36   9.00  13.82  18.00  14.91  34.00  26.36  11.00   8.55  29.00  33.18
 73.45   5.00   4.55  10.00   9.36   8.00   7.45   8.00   6.73   2.00   1.82   8.00   6.36  10.00   7.91   7.00   9.18   9.00  13.55  10.00  15.00  24.00  27.00   7.00   7.91  24.00  34.09
 73.55   6.00   4.73  11.00   9.82   7.00   8.45   5.00   6.45   0.00   1.91   3.00   6.45   7.00   7.82   8.00   9.73  11.00  12.64  18.00  15.00  23.00  27.36   9.00   7.36  32.00  34.18
 73.65   3.00   4.82   9.00   9.18   4.00   8.82   5.00   6.18   1.00   2.00   7.00   6.09  11.00   8.00  11.00  10.64  13.00  13.00  13.00  15.45  30.00  26.64   4.00   7.09  42.00  34.55
 73.75   2.00   4.36   6.00   9.27   5.00   8.91   5.00   6.18   2.00   2.18  10.00   5.91  10.00   8.45   9.00  10.27  12.00  12.64  10.00  15.00  24.00  27.73   5.00   7.45  34.00  34.27
 73.85   4.00   4.36   9.00   9.36   9.00   8.36   7.00   6.09   2.00   2.09   8.00   5.82   9.00   8.00  12.00  10.09  25.00  12.64  11.00  14.55  25.00  28.18  10.00   7.27  32.00  35.36
 73.95   3.00   4.36   9.00   9.36   9.00   8.36   5.00   6.55   5.00   2.09   6.00   5.45   8.00   7.91  12.00  10.09  13.00  13.27  15.00  14.18  25.00  27.45   7.00   6.73  37.00  36.09
 74.05   6.00   4.27  14.00   9.09  13.00   8.91  10.00   6.27   1.00   2.27   5.00   5.27   5.00   7.73  15.00  10.09   5.00  13.55  14.00  14.82  20.00  27.91   2.00   6.36  37.00  36.73
 74.15   4.00   3.82   6.00   8.73  14.00   9.09   5.00   6.36   2.00   2.36   4.00   5.55   6.00   8.09  14.00  10.64  20.00  13.64  20.00  14.91  27.00  27.82  10.00   6.73  42.00  37.45
 74.25   3.00   3.73   8.00   8.64   9.00   9.64   6.00   6.64   2.00   2.55   2.00   5.36   9.00   7.55  10.00  10.55  10.00  14.18  13.00  15.00  42.00  27.45  11.00   7.00  33.00  37.82
 74.35   7.00   4.09   9.00   8.82   5.00  10.91   7.00   6.55   2.00   2.82   6.00   5.00   7.00   7.27   3.00  10.27  12.00  14.09  18.00  15.73  36.00  27.55   4.00   7.36  47.00  37.45
 74.45   5.00   4.64  12.00   9.91   9.00  10.55   9.00   6.55   4.00   2.91   1.00   4.55   5.00   7.45  10.00  10.55  16.00  12.82  14.00  16.82  26.00  27.91   5.00   6.91  37.00  38.09
 74.55   4.00   4.91   7.00   9.91  14.00  10.27   5.00   6.27   4.00   2.64   6.00   4.55   8.00   7.64   7.00  10.36  12.00  12.55  17.00  16.91  29.00  28.00   3.00   6.73  31.00  39.36
 74.65   1.00   4.73   7.00   9.82   9.00   9.55   6.00   5.82   1.00   2.64   6.00   4.91  11.00   8.00  14.00  10.09  12.00  13.00  19.00  17.73  22.00  28.55  13.00   7.36  40.00  39.36
 74.75   2.00   4.45   8.00   9.91  10.00   9.18   8.00   6.18   3.00   2.45   5.00   4.91   5.00   8.18  10.00   9.45  19.00  12.45  14.00  17.18  26.00  28.45   7.00   6.73  46.00  37.91
 74.85   6.00   4.64   8.00   9.64  19.00   8.82   4.00   6.09   5.00   2.45   6.00   5.64   7.00   8.09   6.00   9.45  11.00  12.91  18.00  17.91  25.00  27.64   9.00   6.09  30.00  38.64
 74.95  10.00   4.55  21.00   9.27   5.00   9.00   7.00   6.45   3.00   2.45   3.00   5.64  11.00   8.00  15.00   9.64  11.00  13.36  23.00  18.18  29.00  26.64   5.00   6.09  39.00  36.82
 75.05   6.00   4.55   9.00   8.82   6.00   9.00   2.00   6.45   2.00   2.18   6.00   6.36  10.00   8.45  10.00   9.09  10.00  13.09  16.00  18.18  26.00  26.73   5.00   6.09  51.00  36.00
 75.15   4.00   4.45  13.00   8.64   5.00   8.18   5.00   6.73   1.00   2.18   9.00   6.64   9.00   8.55  12.00   9.18  10.00  13.09  23.00  18.27  26.00  27.64   9.00   6.36  37.00  36.91
 75.25   1.00   5.09   7.00   9.09  10.00   7.91   9.00   6.64   0.00   2.27   4.00   6.55   8.00   8.18   7.00   8.64  14.00  13.18  14.00  17.82  26.00  28.00   3.00   5.55  26.00  36.18
 75.35   5.00   5.45   5.00   9.18   5.00   7.36   5.00   6.82   2.00   2.00  10.00   6.82   8.00   8.73  10.00   8.73  15.00  12.27  21.00  17.73  33.00  27.55   4.00   5.36  41.00  34.27
 75.45   6.00   5.64   5.00   9.55   7.00   6.09  11.00   7.00   2.00   1.55   6.00   7.36   6.00   8.73   5.00   8.64  17.00  12.36  21.00  18.00  25.00  27.45   4.00   4.82  27.00  34.55
 75.55   5.00   5.36   7.00   8.55   9.00   6.27   9.00   6.91   1.00   1.73   9.00   7.82  10.00   8.82   4.00   8.27  13.00  13.18  14.00  17.18  27.00  26.82   5.00   5.45  28.00  33.91
 75.65   3.00   5.00   5.00   8.91   5.00   6.00   8.00   7.36   4.00   1.82   9.00   8.09   9.00   8.55   8.00   8.09  12.00  13.55  18.00  17.73  39.00  27.36   6.00   5.91  41.00  32.55
 75.75   8.00   5.18  12.00   8.45   6.00   6.82   5.00   7.64   2.00   2.27   5.00   7.91   7.00   8.64   8.00   7.82  13.00  13.82  14.00  16.91  26.00  27.00   4.00   5.45  32.00  32.09
 75.85   6.00   5.64   9.00   8.55   4.00   6.82  10.00   7.55   0.00   2.82   8.00   8.18  11.00   8.82  11.00   8.18   9.00  13.55  13.00  16.45  21.00  26.73   5.00   6.18  25.00  32.55
 75.95   8.00   5.45  12.00   8.55   5.00   7.27   6.00   7.64   0.00   2.82  12.00   8.36   7.00   9.00   5.00   8.36  12.00  13.45  21.00  16.45  24.00  25.73   3.00   6.82  33.00  31.55
 76.05   7.00   5.09  10.00   9.18   7.00   7.27   6.00   7.18   5.00   2.73   8.00   8.64  12.00   9.18  11.00   8.73  20.00  12.82  14.00  16.36  22.00  25.45  12.00   7.27  32.00  33.18
 76.15   2.00   5.00  13.00   9.27   3.00   6.91   7.00   6.82   3.00   2.73   9.00   8.45   7.00   9.00   8.00   9.36  14.00  13.09  22.00  17.55  32.00  25.18  10.00   7.45  36.00  34.09
 76.25   6.00   5.27   8.00  10.09  14.00   7.00   8.00   6.82   6.00   2.73   7.00   8.36  10.00   9.00   9.00   9.64  13.00  13.18  14.00  17.00  22.00  24.00   4.00   7.91  32.00  33.64
 76.35   6.00   5.00   8.00   9.27  10.00   7.18   8.00   7.18   6.00   2.73   7.00   8.64  10.00   8.91  11.00   9.82  11.00  13.18   9.00  17.45  23.00  23.73  11.00   8.27  31.00  33.73
 76.45   3.00   4.91   5.00   9.45  10.00   7.55   6.00   7.09   2.00   2.82  12.00   8.55  10.00   8.91  12.00   9.45  14.00  13.91  21.00  18.45  22.00  23.55  11.00   8.55  30.00  35.18
 76.55   2.00   4.55  12.00   8.64   7.00   8.09   6.00   7.18   1.00   3.18   9.00   8.00   8.00   9.27   9.00   9.91  10.00  14.18  20.00  18.36  22.00  24.18   9.00   9.27  45.00  35.55
 76.65   4.00   4.18   8.00   8.55   5.00   8.09   5.00   7.18   1.00   2.73   7.00   8.00   8.00   9.09  11.00   9.45  16.00  13.45  27.00  17.82  24.00  24.27   7.00   8.55  38.00  36.45
 76.75   6.00   4.36  14.00   7.91   6.00   8.73   8.00   6.82   4.00   2.82   8.00   7.82   9.00   9.55  11.00   9.64  13.00  14.09  12.00  17.09  26.00  23.09  11.00   8.36  36.00  35.45
 76.85   5.00   4.18   3.00   8.18   8.00   8.09   9.00   6.82   2.00   2.36   8.00   8.18   6.00   9.55  10.00   9.45  13.00  14.82  19.00  17.09  23.00  23.91   8.00   8.55  33.00  36.00
 76.95   5.00   3.64  11.00   8.18   8.00   8.27   9.00   6.73   1.00   2.18   7.00   8.18  11.00   9.18   7.00   9.27  17.00  15.00  24.00  18.45  19.00  23.82   8.00   8.09  41.00  36.73
 77.05   4.00   3.73   3.00   8.36  11.00   8.45   7.00   6.64   4.00   2.27   6.00   7.36  11.00   8.82  10.00   9.09  15.00  14.82  20.00  17.55  31.00  23.55  11.00   7.82  37.00  37.55
 77.15   3.00   4.00   9.00   7.91   7.00   8.18   6.00   6.18   0.00   2.36   8.00   7.45  10.00   9.00   6.00   9.18  12.00  15.09   8.00  17.55  23.00  23.82   4.00   7.73  42.00  37.55
 77.25   4.00   4.18   6.00   8.45  10.00   8.45   3.00   6.36   4.00   2.36   7.00   8.09  12.00   8.91  10.00   9.55  21.00  14.91  14.00  16.82  19.00  24.36   8.00   7.73  25.00  37.91
 77.35   4.00   3.73  11.00   8.27   7.00   8.64   8.00   6.45   1.00   2.09  11.00   8.18  10.00   9.09   7.00   9.27  21.00  15.55  14.00  17.64  31.00  24.36   6.00   7.36  38.00  38.18
 77.45   0.00   3.64   8.00   8.55  12.00   8.91   7.00   5.73   4.00   2.09   7.00   8.09   6.00   9.27   9.00   9.36  13.00  15.36  24.00  18.55  22.00  24.82   6.00   7.64  39.00  39.00
 77.55   4.00   3.64   7.00   8.18  12.00   8.91   5.00   5.91   3.00   2.09   3.00   8.27   6.00   9.27  10.00   9.36  12.00  15.27  11.00  18.27  19.00  26.55   8.00   7.36  39.00  38.73
 77.65   5.00   3.91   7.00   8.45   4.00   8.55   1.00   5.82   2.00   2.00  10.00   8.45  10.00   9.18  10.00   9.55  13.00  15.36  20.00  18.18  25.00  25.91   8.00   6.91  45.00  38.36
 77.75   6.00   4.27  14.00   9.00   8.00   8.82   7.00   6.00   1.00   2.45  14.00   8.27   7.00   9.27  15.00  10.09  14.00  15.09  19.00  19.27  30.00  25.55   7.00   7.00  42.00  38.82
 77.85   1.00   4.55  12.00   9.73   8.00   8.91   9.00   6.45   1.00   2.36   9.00   8.73  11.00   8.82   8.00  10.45  20.00  14.91  21.00  19.82  26.00  26.27   7.00   7.45  39.00  39.36
 77.95   4.00   4.82   6.00   9.82  11.00   9.27   1.00   6.27   2.00   2.91   7.00   8.91   8.00   8.73  11.00  10.64  11.00  14.55  29.00  20.45  28.00  26.18  11.00   7.64  42.00  39.09
 78.05   5.00   5.00   7.00   9.91   8.00   9.45  11.00   5.82   1.00   2.82   9.00   9.09  11.00   9.55   7.00  10.91  16.00  14.91  21.00  20.18  38.00  26.73   5.00   8.09  38.00  38.91
 78.15   7.00   5.00   6.00  10.09   7.00   8.82   6.00   6.45   3.00   2.73   8.00   9.45  10.00   9.45  12.00  11.64  16.00  14.64  19.00  20.45  24.00  27.82   6.00   8.18  33.00  39.18
 78.25   7.00   5.09  15.00  10.18  10.00   9.27   8.00   7.18   5.00   2.73   6.00   9.27  11.00   9.36  12.00  11.55   9.00  14.73  20.00  20.55  19.00  27.64   5.00   7.73  47.00  38.55
 78.35   7.00   5.00  14.00   9.55  11.00   9.36   8.00   7.36   3.00   2.82  12.00   8.73   7.00   9.64  14.00  10.91  19.00  14.91  20.00  20.91  27.00  27.73  13.00   7.64  31.00  38.91
 78.45   7.00   5.55  12.00   9.82  11.00   9.55   6.00   7.45   7.00   3.18  13.00   8.82   9.00   9.73   9.00  11.09  17.00  14.36  21.00  21.64  30.00  26.45   8.00   7.91  35.00  39.00
 78.55   2.00   5.91   9.00   9.55  14.00   9.00   2.00   8.09   3.00   3.36   9.00   8.55  15.00  10.45  12.00  11.36  17.00  14.82  21.00  20.91  28.00  26.73  11.00   7.64  37.00  39.18
 78.65   4.00   5.64   9.00  10.00   5.00   8.73  12.00   7.82   2.00   3.64   7.00   8.64   5.00  10.36  18.00  11.73   9.00  15.00  14.00  21.09  31.00  26.27   9.00   8.36  42.00  39.00
 78.75   6.00   5.27   8.00  10.55   9.00   9.00   9.00   7.73   2.00   3.45   8.00   8.55   9.00  10.91   9.00  11.27  14.00  14.91  21.00  21.55  23.00  26.73   3.00   8.00  38.00  40.27
 78.85   5.00   4.91   7.00  10.09   9.00   8.64   9.00   7.91   2.00   3.18   8.00   9.00  10.00  10.64   8.00  11.36  16.00  15.64  23.00  21.00  31.00  27.36   6.00   8.18  46.00  40.73
 78.95   7.00   5.00  15.00  10.18  10.00   8.45  10.00   8.64   5.00   3.27  10.00   8.73  12.00  11.36  10.00  10.82  14.00  15.45  29.00  21.91  12.00  27.55  10.00   8.09  40.00  41.18
 79.05   8.00   5.00   3.00   9.91   5.00   8.09   8.00   8.45   4.00   2.73   4.00   9.09  16.00  11.91  14.00  11.09  16.00  14.82  21.00  22.73  31.00  27.27   8.00   8.36  44.00  42.09
 79.15   2.00   5.00  12.00  10.36   5.00   7.27   8.00   9.00   4.00   2.64  10.00   8.91  10.00  12.09  11.00  11.27  18.00  14.82  23.00  22.18  33.00  26.55  13.00   7.73  36.00  42.27
 79.25   3.00   5.09  12.00  10.64  10.00   7.64   5.00   8.82   1.00   2.91   7.00   9.18  16.00  12.73   7.00  10.64  15.00  15.27  24.00  22.73  29.00  26.09   2.00   7.55  47.00  42.64
 79.35   3.00   4.73  10.00  10.64   6.00   7.36  10.00   8.45   2.00   2.82  11.00   9.36   8.00  12.55  13.00  11.00  17.00  15.27  14.00  22.27  26.00  27.18   7.00   7.73  52.00  42.00
 79.45   8.00   4.55  15.00  11.27   9.00   7.36  16.00   8.45   4.00   2.82   9.00   9.00  15.00  12.64   8.00  11.45  17.00  15.55  30.00  22.36  29.00  27.00  12.00   8.36  36.00  41.36
 79.55   7.00   4.27   9.00  11.00   7.00   7.09   4.00   8.18   1.00   2.73  17.00   8.45  15.00  12.55  12.00  11.64  10.00  14.91  30.00  21.55  27.00  28.82  11.00   8.18  45.00  41.73
 79.65   2.00   3.91  14.00  11.18   5.00   7.73   8.00   8.73   2.00   2.73   7.00   8.82  17.00  12.00  14.00  11.18  17.00  14.55  15.00  22.09  20.00  28.55   4.00   8.27  39.00  42.82
 79.75   5.00   4.27  12.00  11.18   9.00   8.09  10.00   8.82   5.00   2.55  10.00   9.00  12.00  12.09  11.00  11.18  14.00  14.91  20.00  21.45  26.00  27.91   7.00   8.45  46.00  43.36
 79.85   2.00   4.64   8.00  11.09   6.00   8.00   5.00  10.00   1.00   2.64  10.00   9.36   7.00  11.45  13.00  11.64  14.00  15.82  16.00  21.91  35.00  28.55   5.00   9.00  31.00  43.64
 79.95   3.00   5.18  14.00  11.64   9.00   8.36   9.00   9.64   2.00   3.00   4.00   9.27  11.00  11.82  13.00  11.73  19.00  15.91  24.00  23.18  29.00  29.09  13.00   9.09  39.00  43.18
 80.05   4.00   4.73  12.00  11.18   7.00   8.64   7.00   9.18   4.00   3.09   4.00   9.55  11.00  11.55  12.00  12.45   7.00  16.27  20.00  22.73  32.00  29.36   8.00   8.55  44.00  43.64
 80.15   4.00   4.36   5.00  11.64  12.00   8.91  14.00   9.45   4.00   3.27   8.00   8.91  10.00  11.36   9.00  12.55  12.00  16.91  27.00  22.73  28.00  29.55   9.00   8.73  56.00  43.73
 80.25   6.00   4.45  12.00  11.91   9.00   9.36   9.00   9.64   2.00   3.27  12.00   9.36  11.00  11.55  11.00  12.55  22.00  16.91  16.00  23.82  26.00  31.36  15.00   9.27  42.00  44.00
 80.35   7.00   4.73  11.00  11.73   9.00   9.73  18.00   9.09   2.00   3.36  11.00   9.55   9.00  11.45  12.00  12.82  25.00  17.36  29.00  23.45  36.00  32.36   8.00   9.36  50.00  43.82
 80.45   9.00   4.91  16.00  12.18  10.00  10.00   6.00   9.27   6.00   3.45  10.00   9.55  12.00  12.18  14.00  12.45  18.00  17.73  28.00  24.00  32.00  32.00   8.00  10.00  47.00  45.73
 80.55   3.00   5.09  10.00  12.18  12.00  10.00  11.00   9.27   5.00   3.91  12.00  10.09  12.00  12.18  16.00  12.73  21.00  17.09  25.00  24.55  32.00  32.64   6.00   9.55  41.00  47.45
 80.65   3.00   5.55  14.00  12.00  10.00  10.64   7.00   9.18   3.00   3.91  10.00  10.09  13.00  11.91  13.00  13.09  17.00  18.00  30.00  24.91  29.00  32.36  13.00   9.09  46.00  47.45
 80.75   3.00   5.55  17.00  12.09  10.00  10.27  10.00   9.00   2.00   4.00  12.00  10.09  19.00  11.64  14.00  13.64  17.00  19.09  27.00  25.64  40.00  32.18  10.00   9.36  42.00  45.45
 80.85   8.00   5.45  10.00  12.27  13.00  10.73   4.00   8.82   6.00   4.00  12.00   9.91  11.00  11.82  14.00  13.64  19.00  19.82  16.00  26.18  37.00  32.91   8.00   8.45  44.00  44.91
 80.95   4.00   4.91  13.00  12.55   9.00  11.18   7.00   7.73   2.00   4.27  10.00   9.82  15.00  11.82   9.00  14.00  18.00  18.91  22.00  26.73  31.00  32.45  12.00   8.64  52.00  43.45
 81.05   5.00   4.73  14.00  12.27   9.00  11.64   9.00   7.64   7.00   4.00  10.00   9.91  11.00  11.82  16.00  13.91  12.00  19.18  30.00  26.09  36.00  32.73   8.00   8.82  58.00  43.45
 81.15   9.00   5.09  10.00  12.00  14.00  11.73   6.00   7.45   4.00   3.91   4.00   9.64   8.00  12.00  16.00  13.73  17.00  19.18  24.00  26.00  29.00  32.18   3.00   9.27  44.00  43.36
 81.25   4.00   5.18   6.00  11.45   8.00  11.45  12.00   7.55   5.00   3.73   8.00   9.82   7.00  12.00  15.00  14.27  24.00  18.45  35.00  25.91  26.00  31.82  12.00   8.82  34.00  43.36
 81.35   5.00   5.36  14.00  11.09  14.00  12.18   7.00   8.27   2.00   3.73  10.00   9.45  13.00  11.45  11.00  14.18  30.00  18.64  22.00  24.73  34.00  32.09   5.00   9.09  36.00  44.45
 81.45   1.00   5.36  14.00  11.91  14.00  11.64   6.00   9.18   5.00   3.55  10.00   9.55   9.00  11.64  16.00  14.36  15.00  19.09  35.00  25.55  31.00  32.27  10.00   9.18  34.00  44.00
 81.55   7.00   5.64  13.00  11.64  15.00  11.82   5.00   9.45   3.00   3.55  11.00   9.64  12.00  11.36  13.00  14.55  21.00  18.64  21.00  26.36  35.00  32.73  10.00   9.27  47.00  43.27
 81.65   7.00   5.82   7.00  11.36  13.00  11.73   9.00   9.82   4.00   3.00   9.00   9.73  14.00  11.55  14.00  14.73  21.00  19.36  24.00  26.27  26.00  31.82  11.00   9.36  40.00  42.36
 81.75   4.00   5.36   8.00  12.00   7.00  12.09   8.00  10.18   1.00   2.64  12.00  10.27  13.00  11.64  19.00  14.27   9.00  19.91  29.00  26.09  25.00  31.45   8.00   9.73  46.00  43.18
 81.85   5.00   5.64  13.00  12.36  18.00  12.55  18.00   9.64   2.00   2.45   8.00  10.82  13.00  11.82  13.00  14.45  19.00  20.36  14.00  24.73  43.00  31.91  13.00   9.55  54.00  44.45
 81.95   8.00   5.36  19.00  12.36   7.00  12.45  14.00  10.36   4.00   2.45  13.00  11.45  13.00  11.91  16.00  14.55  24.00  19.00  25.00  24.45  39.00  31.64   9.00   9.82  39.00  45.91
 82.05   7.00   5.45  10.00  12.36  11.00  12.00  10.00  10.55   2.00   2.18  11.00  11.73  12.00  12.27  11.00  14.64  13.00  19.91  31.00  23.73  36.00  32.09  13.00  10.09  44.00  46.73
 82.15   7.00   5.09  11.00  12.00   8.00  11.36  13.00  10.82   1.00   2.00  11.00  11.73  13.00  11.91  18.00  14.55  20.00  20.64  29.00  24.36  26.00  31.55   9.00   9.82  48.00  46.00
 82.25   4.00   4.73  17.00  12.45  18.00  11.09  10.00  11.09   0.00   1.73  10.00  11.73   9.00  12.27  11.00  14.45  23.00  20.36  22.00  24.55  25.00  31.91   7.00   9.55  53.00  47.64
 82.35   7.00   4.82  10.00  12.45  13.00  11.18   6.00  11.36   3.00   1.82  14.00  11.91   9.00  12.45  17.00  14.27  29.00  21.45  20.00  24.00  31.00  31.64  10.00   9.45  48.00  48.09
 82.45   2.00   5.18  14.00  12.45  13.00  11.27  15.00  11.27   2.00   1.82  17.00  12.45  14.00  12.64  12.00  13.91  15.00  21.55  19.00  25.27  31.00  31.18   8.00   9.36  52.00  47.18
 82.55   2.00   5.18  14.00  11.91   9.00  11.36   8.00  10.91   2.00   1.55  13.00  12.45  13.00  12.18  17.00  13.64  25.00  21.64  27.00  25.18  36.00  30.82  13.00   9.55  43.00  48.27
 82.65   3.00   5.00   9.00  12.09   8.00  11.45   8.00  10.45   1.00   1.55  11.00  12.55   8.00  12.09  12.00  13.27  29.00  22.00  28.00  24.91  29.00  30.45   7.00   9.45  39.00  48.91
 82.75   3.00   4.45  12.00  12.27  10.00  11.55  12.00  10.00   1.00   2.00   9.00  12.91  18.00  12.45  13.00  12.91  18.00  22.45  26.00  24.18  30.00  30.73   8.00   9.55  58.00  49.64
 82.85   5.00   4.36   8.00  11.55   8.00  10.82  11.00   9.45   2.00   2.36  14.00  13.18  15.00  13.36  17.00  13.73  21.00  22.55  23.00  24.64  22.00  31.36   7.00   9.73  51.00  49.55
 82.95   9.00   4.18  13.00  12.00  19.00  10.73  17.00  10.00   2.00   2.55  14.00  13.36  15.00  13.55   9.00  13.18  20.00  21.55  28.00  25.82  38.00  32.27  12.00   9.82  44.00  50.45
 83.05   8.00   4.27  13.00  12.27   8.00  10.91  10.00   9.55   1.00   2.55  13.00  13.00   8.00  13.18  13.00  13.36  25.00  21.73  24.00  25.73  35.00  31.82  11.00  10.09  51.00  50.45
 83.15   5.00   4.73  12.00  12.55  12.00  11.27   5.00   9.18   2.00   2.73  12.00  12.64  11.00  13.45   7.00  12.91  17.00  20.45  28.00  26.00  32.00  31.18  12.00  10.00  51.00  50.18
 83.25   1.00   5.09  13.00  12.82   9.00  11.64   8.00   9.55   6.00   3.09  15.00  12.45  17.00  14.09  14.00  13.73  25.00  19.91  21.00  26.00  29.00  31.55  10.00  10.27  56.00  50.27
 83.35   3.00   5.27   9.00  12.82  10.00  11.55   4.00   9.45   4.00   3.18  13.00  12.64  19.00  13.73  20.00  14.00  24.00  21.00  27.00  26.18  32.00  31.82   9.00  10.36  52.00  50.36
 83.45   5.00   5.55  15.00  13.27  12.00  11.64  12.00   9.09   5.00   3.18  16.00  12.73  11.00  13.91  11.00  13.91  18.00  21.00  33.00  26.36  41.00  32.82  11.00  10.82  58.00  50.91
 83.55   3.00   5.09  17.00  13.27  15.00  10.73  10.00   8.73   2.00   3.09  13.00  12.82  10.00  14.82  14.00  14.64  17.00  21.64  18.00  26.27  26.00  32.55  11.00  11.18  52.00  50.09
 83.65   7.00   4.82  17.00  12.91  13.00  11.00   4.00   8.82   4.00   3.18   9.00  13.18  16.00  16.00  12.00  15.18  11.00  21.27  30.00  26.18  29.00  32.09  12.00  11.27  40.00  49.91
 83.75   7.00   5.27  12.00  13.18  12.00  10.73  12.00   9.09   5.00   4.00   9.00  13.45  15.00  16.45  21.00  16.36  23.00  21.45  28.00  26.45  33.00  32.36  10.00  11.18  40.00  50.55
 83.85   5.00   5.91  12.00  13.18   9.00  10.82  11.00   9.55   2.00   3.82  11.00  13.18  14.00  16.64  16.00  16.27  30.00  20.18  28.00  27.00  33.00  32.73   9.00  11.36  59.00  49.91
 83.95   8.00   5.91  13.00  13.36   9.00  11.18   7.00  10.55   2.00   4.00  15.00  13.82  17.00  16.09  16.00  16.55  21.00  19.82  25.00  27.45  33.00  33.09  12.00  11.36  57.00  49.82
 84.05   4.00   5.82  13.00  13.18   9.00  11.00  13.00   9.91   1.00   3.82  15.00  14.18  25.00  17.36  17.00  17.00  27.00  20.09  27.00  26.45  35.00  32.55  16.00  11.91  35.00  49.00
 84.15   5.00   6.00   9.00  12.73  11.00  10.64  11.00   9.73   2.00   4.18  17.00  14.00  21.00  17.82  19.00  17.45  21.00  20.09  23.00  27.73  30.00  34.09  12.00  12.18  49.00  49.27
 84.25  10.00   5.55  15.00  12.36   9.00  10.36   8.00  10.27  11.00   4.18  15.00  14.18  16.00  17.73  20.00  18.82  19.00  21.18  31.00  27.55  35.00  35.18  11.00  12.27  58.00  50.73
 84.35   8.00   5.55  13.00  12.45  10.00  10.00  13.00  10.27   4.00   3.91  12.00  15.09  19.00  17.91  13.00  18.64  11.00  22.00  27.00  26.91  33.00  36.09  12.00  12.09  49.00  52.45
 84.45   3.00   5.27  11.00  12.73  14.00   9.91  15.00  10.09   6.00   4.18  20.00  15.00  13.00  17.91  23.00  18.73  20.00  21.00  32.00  26.36  36.00  36.45   9.00  11.91  51.00  51.36
 84.55   4.00   4.91  13.00  12.82  10.00   9.73   5.00  10.27   3.00   4.36  20.00  15.36  25.00  18.00  16.00  18.82  21.00  21.18  22.00  25.45  35.00  37.09  17.00  11.55  49.00  52.27
 84.65   5.00   4.91  12.00  13.00  11.00   9.82   8.00  10.00   6.00   4.45  11.00  15.82  15.00  17.55  19.00  18.45  17.00  21.27  32.00  26.27  43.00  35.82  14.00  11.36  55.00  54.00
 84.75   2.00   5.18  13.00  14.09  10.00  10.09  10.00  10.09   4.00   4.91  11.00  15.45  15.00  17.18  27.00  18.36  23.00  21.64  28.00  26.73  41.00  36.27  13.00  11.27  56.00  54.73
 84.85   7.00   4.55  13.00  13.64   8.00  10.73  12.00  10.27   2.00   4.00  19.00  15.82  17.00  17.73  19.00  18.09  32.00  22.55  21.00  26.64  43.00  35.27   8.00  11.18  59.00  54.36
 84.95   2.00   4.27  15.00  13.45   8.00  10.73   9.00  10.73   5.00   4.18  10.00  16.09  14.00  17.64  17.00  19.00  19.00  23.64  22.00  27.45  37.00  36.55   7.00  11.45  47.00  56.45
 85.05   4.00   4.36  14.00  13.91   7.00  10.45   9.00  10.64   4.00   3.91  19.00  16.73  18.00  17.64  17.00  18.45  23.00  23.45  15.00  28.09  40.00  36.18   8.00  11.64  67.00  57.00
 85.15   4.00   4.36  15.00  13.91  10.00  10.45  10.00  10.91   2.00   3.73  20.00  17.09  20.00  17.64  13.00  18.09  28.00  24.18  36.00  29.27  21.00  36.18  14.00  11.64  54.00  58.45
 85.25   8.00   4.45  21.00  14.18  14.00  10.73  12.00  10.82   7.00   3.18  13.00  17.55  17.00  18.91  18.00  18.91  25.00  25.55  28.00  29.91  35.00  36.91  11.00  11.55  57.00  59.00
 85.35   3.00   4.82  10.00  14.55  16.00  10.82  10.00  10.91   1.00   3.36  19.00  18.36  22.00  19.27  17.00  18.00  29.00  25.73  30.00  30.09  24.00  36.36  10.00  11.82  54.00  58.91
 85.45   5.00   4.73  11.00  15.18  10.00  12.18  18.00  10.73   6.00   3.45  15.00  17.91  18.00  19.55  23.00  17.55  23.00  25.36  36.00  30.82  47.00  36.64  15.00  12.36  72.00  59.55
 85.55   4.00   5.18  16.00  14.91  11.00  12.82  14.00  11.55   3.00   3.36  27.00  18.36  13.00  20.27  17.00  18.00  18.00  26.36  39.00  32.00  32.00  36.27  11.00  13.55  57.00  61.18
 85.65   4.00   5.27  13.00  15.00  10.00  13.73   8.00  12.09   1.00   3.27  24.00  17.55  25.00  20.91  12.00  17.64  29.00  26.73  35.00  34.36  35.00  36.82  17.00  14.45  65.00  60.55
 85.75   6.00   5.36  15.00  15.73  14.00  14.55   7.00  11.91   0.00   3.36  16.00  17.64  29.00  20.73  28.00  18.64  32.00  26.27  39.00  33.82  51.00  37.73  13.00  14.82  61.00  61.82
 85.85   6.00   5.09  17.00  14.82  11.00  14.55  11.00  11.73   6.00   3.09  20.00  17.91  19.00  21.00  17.00  19.00  25.00  26.09  30.00  35.00  35.00  37.45  16.00  14.55  55.00  62.55
 85.95   6.00   5.09  20.00  15.64  23.00  14.36  10.00  12.36   3.00   3.91  14.00  17.55  20.00  21.27  14.00  19.18  28.00  24.82  29.00  35.55  46.00  38.73  14.00  14.55  66.00  63.27
 86.05   7.00   5.36  12.00  15.64  15.00  14.64  18.00  11.73   4.00   3.45  15.00  17.91  22.00  22.09  22.00  18.91  30.00  25.45  35.00  35.09  33.00  37.91  20.00  14.55  65.00  63.18
 86.15   5.00   5.09  15.00  15.00  17.00  14.91  15.00  11.09   3.00   3.64  10.00  16.09  25.00  22.55  13.00  20.36  27.00  26.45  41.00  35.45  46.00  39.82  18.00  14.18  60.00  63.64
 86.25   5.00   5.27  23.00  14.73  19.00  15.55   8.00  11.91   3.00   3.64  21.00  15.18  18.00  21.91  24.00  20.82  23.00  26.45  30.00  34.73  31.00  40.09  18.00  14.09  68.00  63.18
 86.35   5.00   5.36  11.00  14.27  14.00  14.82  10.00  12.55   4.00   3.91  16.00  15.27  20.00  22.36  22.00  19.73  23.00  26.09  41.00  34.64  32.00  39.73   8.00  14.27  65.00  64.09
 86.45   3.00   5.00  19.00  13.27  14.00  15.09  17.00  12.91  10.00   3.64  15.00  15.45  25.00  23.36  19.00  19.82  15.00  25.91  36.00  35.73  38.00  39.55  10.00  13.82  62.00  66.18
 86.55   8.00   4.64  11.00  13.27  13.00  14.18  11.00  13.45   1.00   4.00  19.00  15.82  27.00  23.36  20.00  20.82  30.00  25.45  31.00  36.82  38.00  39.18  15.00  13.82  71.00  65.91
 86.65   1.00   4.18   9.00  13.18  14.00  13.91   7.00  12.82   5.00   4.18   7.00  16.45  18.00  23.36  33.00  21.00  29.00  25.36  43.00  37.18  53.00  40.91   7.00  13.64  62.00  66.36
 86.75   6.00   3.82  10.00  13.00  17.00  13.18  17.00  12.18   1.00   4.55  14.00  17.27  18.00  23.73  17.00  22.00  29.00  25.45  27.00  36.64  38.00  41.18  16.00  13.55  60.00  65.18
 86.85   7.00   3.73  10.00  11.91   6.00  12.91  14.00  12.18   3.00   4.73  17.00  17.73  34.00  24.64  16.00  22.00  28.00  26.55  38.00  37.82  47.00  42.45  15.00  13.00  71.00  64.55
 86.95   2.00   3.73   6.00  11.55  14.00  12.36  15.00  12.09   3.00   4.55  22.00  17.82  30.00  26.09  18.00  22.64  23.00  26.91  42.00  37.45  33.00  44.91  11.00  13.55  78.00  64.36
 87.05   2.00   3.91  20.00  10.64  13.00  12.91  16.00  11.36   7.00   4.27  18.00  18.00  20.00  26.18  25.00  23.55  23.00  28.27  41.00  36.91  42.00  44.91  14.00  14.09  63.00  65.00
 87.15   2.00   3.73  11.00  10.27  12.00  12.91  11.00  11.45   6.00   4.55  22.00  18.27  22.00  26.82  24.00  23.55  29.00  27.64  39.00  37.27  52.00  45.00  18.00  14.36  70.00  64.00
 87.25   1.00   4.36  13.00  10.36   9.00  13.45   8.00  11.55   7.00   4.55  19.00  19.27  29.00  27.64  24.00  23.00  28.00  27.91  35.00  36.27  49.00  43.18  17.00  14.82  47.00  65.27
 87.35   4.00   4.09  11.00  10.55  16.00  13.27   8.00  11.00   5.00   4.82  26.00  19.55  28.00  29.18  24.00  23.45  35.00  28.00  43.00  37.91  45.00  42.64  12.00  14.91  61.00  64.45
 87.45   5.00   4.18   7.00  11.18   8.00  13.91   9.00  11.00   2.00   4.91  17.00  19.45  36.00  29.45  29.00  23.36  27.00  28.64  37.00  38.55  59.00  42.09  14.00  14.82  63.00  65.82
 87.55   5.00   4.45   9.00  11.73  20.00  13.55   9.00  10.73   7.00   5.09  17.00  18.91  26.00  29.64  29.00  23.73  30.00  28.91  30.00  38.64  38.00  43.82  16.00  15.36  69.00  65.45
 87.65   6.00   4.45   7.00  11.64  13.00  13.82  12.00  11.00   4.00   5.00  22.00  19.00  34.00  31.00  20.00  23.27  23.00  29.91  35.00  39.00  39.00  43.82  18.00  15.36  60.00  65.91
 87.75   8.00   4.73  10.00  11.73  20.00  13.91   8.00  10.91   5.00   4.73  18.00  18.27  27.00  31.55  27.00  22.91  32.00  29.82  32.00  39.09  33.00  43.73  12.00  15.00  76.00  65.64
 87.85   3.00   5.27  12.00  11.64  15.00  14.09  11.00  11.27   4.00   4.55  17.00  17.82  35.00  32.27  22.00  22.36  30.00  29.82  45.00  39.55  32.00  44.36  17.00  14.73  51.00  66.64
 87.95   8.00   5.36  17.00  12.00  13.00  13.82  14.00  11.64   4.00   4.27  16.00  17.27  37.00  32.91  15.00  22.27  35.00  30.18  45.00  38.64  41.00  44.45  14.00  14.36  86.00  66.73
 88.05   5.00   5.55  12.00  12.36  10.00  14.09  12.00  12.09   5.00   4.73  16.00  17.73  32.00  32.09  22.00  22.09  26.00  30.82  43.00  38.55  52.00  42.45  17.00  14.82  74.00  67.45
 88.15   2.00   5.36  19.00  13.27  16.00  13.82  19.00  12.55   6.00   4.27  19.00  18.36  35.00  33.27  20.00  21.45  34.00  31.00  45.00  38.73  42.00  43.00  14.00  15.55  68.00  67.45
 88.25   5.00   5.18  12.00  14.09  13.00  13.73  10.00  13.27   3.00   4.45  14.00  18.00  28.00  33.82  20.00  22.00  28.00  32.91  40.00  39.55  51.00  43.18  14.00  15.64  67.00  69.36
 88.35   7.00   4.73  12.00  14.27  11.00  13.55  12.00  13.27   5.00   4.91  14.00  18.45  37.00  34.45  18.00  21.55  28.00  33.18  40.00  40.27  56.00  44.55  14.00  15.82  58.00  68.27
 88.45   5.00   4.91  15.00  14.55  13.00  13.00  12.00  13.55   2.00   4.73  20.00  18.91  35.00  34.82  23.00  21.73  39.00  33.73  33.00  39.45  46.00  46.18   8.00  15.64  62.00  70.27
 88.55   7.00   4.45  11.00  14.36  11.00  13.18  14.00  13.27   7.00   4.64  22.00  19.55  27.00  34.45  27.00  21.73  34.00  33.36  36.00  38.64  37.00  45.73  19.00  15.91  71.00  69.36
 88.65   3.00   4.73  19.00  14.09  17.00  13.09  14.00  13.27   2.00   4.73  24.00  20.45  39.00  34.82  22.00  22.18  32.00  34.82  32.00  38.36  44.00  44.27  24.00  15.82  69.00  70.45
 88.75   4.00   4.82  16.00  13.73  12.00  13.00  20.00  12.82   6.00   4.64  18.00  20.36  40.00  35.00  26.00  23.73  44.00  34.91  44.00  37.64  41.00  44.91  19.00  15.91  81.00  71.00
 88.85   3.00   4.82  12.00  14.18  18.00  13.09   8.00  13.36  10.00   5.00  23.00  20.64  34.00  35.18  22.00  24.09  35.00  36.36  40.00  38.09  48.00  44.55  14.00  16.82  64.00  71.55
 88.95   5.00   4.73  15.00  14.64   9.00  13.36  14.00  13.18   2.00   4.82  22.00  21.09  39.00  35.45  24.00  24.45  36.00  37.36  36.00  37.73  50.00  43.55  15.00  16.73  73.00  72.73
 89.05   3.00   4.64  15.00  14.27  15.00  13.82  11.00  13.64   3.00   5.00  23.00  21.09  33.00  35.18  15.00  24.82  31.00  37.09  36.00  38.00  36.00  42.91  17.00  17.55  76.00  74.18
 89.15   8.00   4.36   9.00  13.91   9.00  13.55  12.00  13.64   6.00   5.00  26.00  20.73  36.00  35.27  27.00  24.27  42.00  37.45  40.00  39.82  36.00  43.55  16.00  17.36  86.00  74.73
 89.25   3.00   4.36  15.00  13.09  15.00  13.09  14.00  13.55   5.00   5.18  18.00  20.27  37.00  34.18  37.00  24.64  35.00  36.82  37.00  40.91  49.00  42.45  15.00  17.18  74.00  76.27
 89.35   5.00   4.45  17.00  12.55  14.00  13.36  16.00  13.36   7.00   5.36  17.00  20.55  30.00  33.91  24.00  24.64  44.00  36.55  45.00  40.73  47.00  43.18  24.00  17.27  73.00  75.91
 89.45   6.00   4.64  17.00  12.64  14.00  12.82  10.00  13.82   3.00   4.73  19.00  20.00  40.00  33.64  22.00  25.27  39.00  36.73  36.00  40.73  45.00  43.91  13.00  17.27  71.00  78.27
 89.55   4.00   4.64  11.00  12.36  18.00  13.18  17.00  13.36   4.00   5.36  20.00  19.73  32.00  32.82  27.00  25.91  36.00  37.45  36.00  41.00  39.00  43.64  17.00  17.00  78.00  78.55
 89.65   4.00   4.91   7.00  12.27   8.00  13.18  14.00  13.18   7.00   5.55  18.00  19.18  28.00  32.45  21.00  26.82  38.00  38.27  56.00  41.00  44.00  44.45  17.00  18.00  77.00  77.73
 89.75   3.00   4.64  10.00  12.45  12.00  13.91  13.00  13.64   4.00   5.45  19.00  18.73  27.00  31.64  26.00  26.36  25.00  38.27  44.00  41.27  32.00  45.27  22.00  18.09  86.00  77.09
 89.85   5.00   4.82  10.00  12.09  15.00  13.27  18.00  13.45   8.00   5.09  21.00  19.09  37.00  32.09  26.00  25.64  41.00  39.82  42.00  40.55  49.00  44.91  20.00  18.91  77.00  77.18
 89.95   5.00   4.64  13.00  11.64  12.00  12.73  13.00  13.09   3.00   4.55  17.00  20.00  31.00  31.82  29.00  25.45  37.00  39.73  40.00  40.36  56.00  44.55  14.00  19.00  90.00  77.27
 90.05   5.00   4.64  12.00  10.64  13.00  12.82   9.00  13.36   9.00   4.55  19.00  20.18  30.00  30.82  31.00  25.45  44.00  40.18  39.00  41.91  47.00  43.91  12.00  19.73  76.00  77.18
 90.15   6.00   4.73  14.00  10.18  15.00  12.36   9.00  13.18   5.00   4.73  17.00  20.09  29.00  30.73  25.00  25.45  40.00  40.64  36.00  43.36  45.00  43.82  28.00  20.45  67.00  77.73
 90.25   5.00   4.91  11.00  10.73  17.00  12.55  17.00  12.91   5.00   4.18  21.00  20.64  27.00  30.82  22.00  26.00  42.00  41.55  43.00  42.55  45.00  45.27  17.00  21.64  79.00  78.27
 90.35   5.00   5.09  11.00  10.55   8.00  12.45  12.00  13.55   1.00   4.45  22.00  21.36  42.00  31.45  29.00  25.91  52.00  43.73  29.00  42.27  45.00  45.73  24.00  21.45  75.00  77.27
 90.45   3.00   4.82  12.00  11.09   8.00  12.18  12.00  13.45   1.00   3.91  27.00  22.00  27.00  31.27  22.00  25.36  43.00  44.27  43.00  42.91  43.00  46.45  25.00  21.82  74.00  77.64
 90.55   6.00   4.82   6.00  11.36  15.00  12.45  13.00  13.00   3.00   4.00  21.00  22.09  29.00  30.82  22.00  25.55  44.00  44.82  53.00  43.91  38.00  45.36  21.00  22.27  70.00  78.73
 90.65   5.00   4.73   6.00  11.27  13.00  12.55  15.00  13.00   6.00   3.64  19.00  22.55  31.00  31.00  27.00  24.27  41.00  44.36  52.00  44.36  38.00  45.27  25.00  22.91  84.00  80.55
 90.75   6.00   4.64  13.00  10.91  10.00  11.64  11.00  13.73   1.00   3.73  24.00  23.00  29.00  31.27  27.00  24.36  48.00  44.27  47.00  45.09  60.00  45.82  30.00  21.73  83.00  82.91
 90.85   5.00   4.36   8.00  10.82  11.00  11.45  20.00  13.64   7.00   3.45  27.00  22.55  34.00  30.91  25.00  24.64  49.00  44.82  41.00  45.73  37.00  46.18  20.00  21.55  75.00  82.18
 90.95   2.00   4.73  16.00  10.64  12.00  11.45  17.00  13.45   2.00   3.73  28.00  22.91  35.00  29.64  20.00  25.09  47.00  44.27  49.00  47.27  57.00  46.45  24.00  20.45  81.00  84.18
 91.05   5.00   4.73  16.00  10.27  15.00  12.00   8.00  13.45   4.00   3.91  18.00  21.91  26.00  29.64  31.00  25.18  43.00  44.45  51.00  47.45  44.00  48.45  19.00  19.91 102.00  85.91
 91.15   4.00   4.45  11.00  10.73  14.00  11.18   9.00  13.18   5.00   4.00  24.00  21.36  32.00  29.73  17.00  26.27  39.00  43.36  44.00  46.45  46.00  50.73  19.00  20.36  96.00  88.27
 91.25   5.00   4.45  10.00  10.82   5.00  11.45  17.00  13.00   6.00   3.64  22.00  21.09  32.00  29.55  26.00  26.00  39.00  43.27  44.00  45.91  51.00  51.55  15.00  20.55  93.00  89.27
 91.35   2.00   4.36  10.00  10.45  15.00  11.82  16.00  12.82   2.00   3.64  16.00  21.27  23.00  29.91  25.00  27.00  48.00  42.09  50.00  46.09  49.00  50.91  15.00  20.45  71.00  89.64
 91.45   9.00   4.09   9.00  10.27   8.00  11.18  10.00  12.18   4.00   3.45  26.00  20.91  28.00  29.36  34.00  27.45  46.00  41.64  46.00  46.27  48.00  52.45  12.00  21.27  97.00  89.73
 91.55   3.00   4.00   8.00   9.91  14.00  11.64  12.00  11.64   3.00   3.64  16.00  19.55  27.00  29.45  23.00  27.91  45.00  40.18  45.00  46.27  65.00  52.82  19.00  21.64  93.00  90.55
 91.65   3.00   3.82  11.00   9.64   6.00  11.91  10.00  11.73   4.00   3.45  15.00  19.45  30.00  29.64  34.00  28.27  32.00  39.09  42.00  46.09  63.00  54.00  26.00  22.64  96.00  88.09
 91.75   5.00   4.09   7.00   9.91  16.00  11.73  13.00  12.09   2.00   3.36  16.00  19.45  29.00  29.64  24.00  28.64  40.00  39.73  46.00  46.55  47.00  56.09  27.00  22.36  95.00  88.73
 91.85   5.00   4.00   9.00  10.09  14.00  12.27   9.00  11.73   1.00   3.09  26.00  18.64  33.00  30.18  38.00  27.73  35.00  39.82  49.00  48.73  53.00  56.00  29.00  23.27  87.00  89.09
 91.95   2.00   4.00   6.00  10.18   4.00  11.82  13.00  11.27   5.00   3.18  23.00  19.09  28.00  31.55  30.00  28.27  44.00  39.36  43.00  48.09  54.00  56.45  29.00  24.82  76.00  91.55
 92.05   1.00   3.36  12.00  10.27  17.00  11.91  11.00  11.18   4.00   3.09  13.00  18.00  36.00  32.27  25.00  27.73  31.00  38.91  49.00  48.09  61.00  56.27  28.00  25.82  90.00  90.82
 92.15   3.00   3.45  13.00  10.55  18.00  11.64   9.00  11.64   2.00   3.18  17.00  18.00  28.00  32.55  35.00  28.27  31.00  38.91  49.00  48.82  57.00  56.18  30.00  26.64  75.00  92.27
 92.25   7.00   3.45  14.00  10.64  12.00  11.55  13.00  11.55   4.00   3.27  24.00  18.18  32.00  31.82  21.00  28.00  46.00  40.27  49.00  50.36  69.00  55.64  16.00  26.36 103.00  92.18
 92.35   4.00   3.36  12.00  10.82  11.00  11.18  13.00  11.18   3.00   3.55  13.00  18.36  38.00  31.27  16.00  27.91  40.00  40.55  68.00  51.45  50.00  55.82  25.00  27.09  97.00  93.91
 92.45   2.00   3.36  11.00  11.27  10.00  10.82  11.00  11.18   3.00   3.55  21.00  18.91  38.00  30.45  31.00  27.00  43.00  40.73  43.00  52.18  54.00  55.82  32.00  27.27  98.00  94.91
 92.55   2.00   3.73  10.00  11.36   9.00  12.00   9.00  10.73   3.00   3.45  14.00  18.82  36.00  29.55  28.00  25.91  41.00  41.27  46.00  53.36  46.00  55.18  23.00  27.18  89.00  96.73
 92.65   4.00   3.91  11.00  11.27  11.00  11.64  17.00  10.18   4.00   3.55  16.00  19.18  30.00  27.73  29.00  26.73  45.00  42.18  53.00  53.45  64.00  55.82  28.00  27.27 109.00  97.64
 92.75   3.00   3.91  12.00  11.18   5.00  10.45   9.00  10.18   5.00   3.64  17.00  18.82  22.00  27.09  31.00  26.27  47.00  43.18  59.00  53.36  57.00  54.73  23.00  27.00  95.00  99.91
 92.85   4.00   3.91   9.00  10.64  12.00  10.27   9.00  10.09   5.00   3.73  18.00  18.27  23.00  26.09  23.00  26.82  43.00  42.09  58.00  54.55  49.00  53.27  35.00  29.55 114.00 102.27
 92.95   5.00   4.00  14.00  10.91  10.00   9.91   9.00  10.36   1.00   3.64  32.00  19.27  24.00  25.09  28.00  27.36  37.00  41.73  57.00  53.55  53.00  54.36  31.00  29.91  98.00 104.55
 93.05   6.00   3.82   7.00  10.91  17.00  10.09   8.00  10.27   4.00   3.64  22.00  18.36  18.00  23.18  18.00  26.64  50.00  42.82  56.00  54.18  47.00  54.09  28.00  29.55  96.00 105.91
 93.15   3.00   3.91  11.00  11.09  13.00   9.91   5.00  10.91   5.00   3.73  17.00  19.18  16.00  21.27  34.00  26.55  41.00  42.45  50.00  54.45  68.00  54.18  29.00  30.73 100.00 106.00
 93.25   3.00   3.91  12.00  11.36   5.00   9.91   9.00  10.00   3.00   3.82  13.00  19.27  21.00  20.27  30.00  27.36  42.00  41.55  48.00  54.91  45.00  52.82  27.00  30.55 100.00 105.36
 93.35   7.00   4.27   8.00  10.91  10.00  10.27  12.00  10.73   5.00   3.73  18.00  18.82  21.00  19.82  27.00  26.91  34.00  41.09  62.00  56.00  53.00  52.09  44.00  31.73 129.00 106.09
 93.45   5.00   4.18  15.00  11.09   7.00  10.27  16.00  10.91   2.00   3.55  24.00  18.45  27.00  19.45  22.00  28.09  36.00  40.55  57.00  55.73  62.00  52.91  29.00  31.00 122.00 105.27
 93.55   0.00   4.27  11.00  11.00  12.00  10.09  10.00  11.45   3.00   3.82  11.00  16.64  17.00  19.18  23.00  28.00  55.00  40.82  50.00  55.64  51.00  53.73  28.00  30.27 113.00 104.18
 93.65   3.00   4.00  12.00  11.18   7.00   9.73  16.00  11.55   4.00   3.91  23.00  15.55  15.00  19.91  27.00  28.55  37.00  40.45  49.00  54.36  47.00  55.45  36.00  29.82  90.00 104.82
 93.75   4.00   4.00  14.00  10.55  11.00   9.36   7.00  12.00   5.00   3.82  17.00  15.18  19.00  19.64  38.00  28.45  35.00  40.36  58.00  54.91  49.00  54.27  26.00  30.18 102.00 104.64
 93.85   7.00   4.09   7.00  10.00   9.00   9.55  17.00  12.09   4.00   4.45  12.00  15.82  17.00  19.55  26.00  28.36  42.00  41.18  71.00  55.18  49.00  55.09  36.00  30.00 103.00 104.09
 93.95   3.00   3.73  11.00  10.09  12.00   9.73  11.00  11.36   3.00   4.18  14.00  15.64  19.00  19.55  36.00  29.45  37.00  41.82  55.00  55.09  58.00  55.18  27.00  29.18 105.00 101.27
 94.05   6.00   3.91  13.00  10.18   8.00  10.00  15.00  10.45   4.00   4.27  12.00  14.73  21.00  19.00  27.00  29.82  40.00  42.09  56.00  54.27  62.00  54.91  23.00  29.73  86.00 100.45
 94.15   3.00   4.18   9.00  10.09  13.00   9.82   9.00  10.64   5.00   4.36  10.00  16.18  26.00  18.64  24.00  29.82  46.00  41.18  42.00  53.82  66.00  55.09  23.00  31.18 103.00  99.36
 94.25   3.00   4.18   4.00   9.91   9.00  10.00  10.00   9.82   4.00   4.55  13.00  15.82  13.00  19.45  33.00  29.73  40.00  41.45  56.00  52.73  55.00  56.82  33.00  31.09  98.00 102.09
 94.35   4.00   4.36   6.00   9.45   7.00   9.82  10.00   9.55  10.00   4.27  20.00  16.27  20.00  19.64  29.00  29.27  51.00  41.27  51.00  50.82  54.00  55.73  25.00  31.64  94.00 102.73
 94.45   3.00   4.09   9.00   9.55  12.00   9.64   4.00   8.91   2.00   4.27  16.00  16.82  21.00  19.91  39.00  30.00  41.00  41.09  61.00  49.45  54.00  56.64  35.00  32.45  98.00 103.91
 94.55   7.00   4.18  16.00   9.45  10.00   9.09   6.00   8.64   3.00   4.36  14.00  16.36  21.00  19.64  26.00  29.36  39.00  40.45  48.00  48.18  59.00  56.55  35.00  32.27 113.00 105.73
 94.65   3.00   4.00  10.00   8.91  10.00   8.73  12.00   8.09   4.00   4.18  27.00  16.09  13.00  19.55  23.00  29.18  45.00  40.00  45.00  48.82  53.00  56.18  44.00  31.91 101.00 108.45
 94.75   3.00   4.18  10.00   9.09   9.00   8.45   7.00   8.09   6.00   3.82  19.00  16.36  24.00  18.64  26.00  29.55  40.00  38.36  37.00  49.91  66.00  56.18  35.00  32.91 120.00 110.45
 94.85   6.00   4.09   9.00   9.55   9.00   8.36   4.00   7.82   2.00   3.73  22.00  16.27  21.00  19.64  33.00  29.18  33.00  38.45  37.00  50.55  37.00  55.64  32.00  32.73 109.00 111.36
 94.95   4.00   3.82   8.00   9.64   7.00   7.91  10.00   7.45   4.00   3.18  18.00  15.91  20.00  18.55  34.00  28.91  40.00  37.00  56.00  49.36  59.00  55.82  45.00  32.73 116.00 115.00
 95.05   4.00   3.73  10.00  10.00   6.00   7.64   8.00   7.91   4.00   3.18   9.00  15.91  16.00  17.91  29.00  27.82  30.00  36.91  41.00  48.45  57.00  54.73  25.00  33.64 125.00 116.09
 95.15   4.00   3.18   7.00  10.00   4.00   7.82   9.00   7.91   2.00   2.91   9.00  16.36  20.00  17.64  25.00  28.45  35.00  36.27  63.00  49.73  58.00  54.91  19.00  33.27 116.00 117.45
 95.25   5.00   3.18  11.00  10.18  10.00   7.55   9.00   7.55   1.00   3.00  13.00  15.09  16.00  17.91  28.00  28.09  28.00  35.18  54.00  50.27  66.00  55.18  34.00  32.82 125.00 118.82
 95.35   2.00   3.09   9.00  10.18   8.00   7.27   7.00   7.73   3.00   2.55  12.00  15.00  24.00  17.27  29.00  28.00  41.00  34.73  63.00  50.73  49.00  53.64  31.00  32.64 108.00 119.18
 95.45   1.00   2.82   7.00  10.09   2.00   7.55   6.00   8.18   4.00   2.73  16.00  14.64   8.00  16.73  26.00  27.36  35.00  35.09  38.00  51.36  56.00  55.91  25.00  33.18 134.00 121.18
 95.55   2.00   2.55  13.00  10.27   9.00   8.09   9.00   8.36   2.00   2.64  16.00  14.64  14.00  16.36  27.00  26.00  40.00  34.82  51.00  50.82  42.00  55.27  45.00  32.82 110.00 121.00
 95.65   1.00   2.55  16.00   9.91  12.00   8.36   6.00   8.36   0.00   2.55  19.00  15.27  18.00  16.55  33.00  25.91  32.00  34.82  62.00  51.64  61.00  54.27  31.00  33.73 128.00 120.91
 95.75   3.00   2.91  12.00   9.82   7.00   8.91   8.00   8.09   5.00   2.36  13.00  16.18  16.00  16.55  19.00  26.18  33.00  35.64  51.00  49.45  56.00  55.36  39.00  35.18 116.00 121.82
 95.85   2.00   3.18  10.00   9.36   6.00   9.00   9.00   7.91   1.00   3.27  18.00  16.00  17.00  16.91  25.00  25.55  35.00  36.09  42.00  49.18  49.00  54.09  33.00  35.00 124.00 120.64
 95.95   3.00   3.36   8.00   9.18  12.00   8.64   9.00   8.09   4.00   3.45  18.00  16.45  15.00  16.18  26.00  24.64  37.00  35.18  44.00  47.91  62.00  54.18  38.00  34.82 131.00 121.45
 96.05   1.00   3.45  10.00   9.36  13.00   9.45  12.00   8.09   3.00   3.36  18.00  17.09  16.00  17.00  19.00  24.27  37.00  34.36  50.00  48.55  52.00  52.36  41.00  35.45 114.00 121.09
 96.15   4.00   3.64   6.00   8.91   9.00   9.27   8.00   7.91   3.00   3.45  16.00  16.73  18.00  16.82  28.00  24.09  30.00  33.64  50.00  48.09  46.00  52.73  35.00  35.36 124.00 123.09
 96.25   8.00   4.00   6.00   8.27  10.00   8.55   6.00   8.45   0.00   3.82  19.00  15.64  20.00  16.64  28.00  23.18  44.00  34.00  39.00  46.91  70.00  50.73  35.00  35.45 126.00 122.27
 96.35   8.00   4.18   6.00   7.82  11.00   8.91   7.00   8.27  11.00   3.55  11.00  15.73  20.00  16.82  21.00  23.82  33.00  35.36  51.00  45.64  52.00  50.45  32.00  36.64 112.00 122.64
 96.45   4.00   4.27   7.00   8.09   4.00   9.00   9.00   8.27   5.00   3.73  17.00  14.91  16.00  16.27  19.00  23.64  31.00  34.36  49.00  45.82  50.00  50.36  29.00  35.36 117.00 121.09
 96.55   2.00   4.27   9.00   7.91  11.00   8.45   6.00   7.91   3.00   3.45  23.00  14.27  17.00  16.18  22.00  23.45  26.00  33.36  45.00  46.18  36.00  49.00  32.00  34.27 130.00 119.55
 96.65   4.00   4.91   8.00   7.64   7.00   7.82   7.00   7.36   3.00   3.36  12.00  13.64  12.00  16.00  25.00  24.09  32.00  32.18  46.00  45.73  46.00  48.27  44.00  33.09 132.00 119.27
 96.75   5.00   4.91   9.00   8.36   4.00   8.27  12.00   7.18   4.00   3.36   7.00  13.55  16.00  16.27  23.00  23.36  36.00  32.45  49.00  44.91  39.00  49.09  32.00  32.09 119.00 118.09
 96.85   5.00   4.64   7.00   8.91  11.00   8.09   6.00   7.64   2.00   3.55  14.00  13.00  18.00  15.91  26.00  22.55  48.00  29.73  37.00  44.73  53.00  47.64  52.00  31.64 120.00 117.18
 96.95   3.00   4.36  13.00   9.45   7.00   8.18   9.00   7.73   3.00   2.82   9.00  13.18  11.00  15.45  23.00  22.82  24.00  28.55  44.00  44.00  48.00  47.36  19.00  31.45 107.00 117.27
 97.05   3.00   4.18   6.00   9.91   6.00   9.00   5.00   7.55   1.00   2.73  11.00  12.55  14.00  15.36  24.00  23.82  26.00  28.09  48.00  43.18  47.00  47.36  26.00  31.00 114.00 118.64
 97.15   8.00   4.27   7.00   9.64   6.00   9.27   6.00   7.45   2.00   3.27  11.00  12.09  14.00  14.55  26.00  23.91  24.00  28.55  45.00  42.82  44.00  47.82  28.00  31.09 111.00 117.18
 97.25   4.00   4.27  14.00   9.64  14.00   9.45   6.00   7.55   3.00   3.36  15.00  12.18  21.00  15.00  20.00  24.55  33.00  27.64  41.00  42.82  55.00  47.64  24.00  29.82 111.00 115.09
 97.35   5.00   4.09  12.00  10.09   8.00   9.73  11.00   7.45   2.00   3.18  13.00  12.82  16.00  15.09  19.00  24.45  14.00  27.18  37.00  41.64  54.00  48.73  30.00  29.27 116.00 114.55
 97.45   5.00   4.00  12.00  10.36  12.00   9.64   8.00   7.27   3.00   3.18  13.00  12.55  15.00  14.64  24.00  24.64  20.00  25.00  43.00  43.18  49.00  48.73  30.00  27.09 113.00 113.64
 97.55   2.00   3.91  12.00   9.91  13.00   9.36   7.00   7.00   4.00   3.36  10.00  12.73  15.00  14.82  30.00  24.82  26.00  25.27  40.00  41.82  50.00  47.73  24.00  28.73 132.00 115.82
 97.65   3.00   3.91   6.00  10.18  14.00   9.45   5.00   7.64   9.00   3.45  18.00  12.64   8.00  14.64  23.00  24.36  31.00  25.09  41.00  41.64  41.00  47.91  33.00  29.09 114.00 115.09
 97.75   4.00   3.45   8.00  10.18   9.00   9.82   8.00   7.82   4.00   3.45  13.00  13.36  17.00  14.00  32.00  23.64  22.00  25.09  46.00  40.91  44.00  48.55  30.00  29.82 109.00 115.00
 97.85   3.00   3.45  14.00   9.82   7.00   9.45  11.00   7.82   2.00   3.27  14.00  13.64  17.00  12.91  22.00  23.18  31.00  24.64  36.00  40.64  51.00  47.09  26.00  29.91 113.00 114.55
 97.95   4.00   3.18  10.00   9.82  10.00   9.36   4.00   7.45   2.00   3.45  11.00  14.09  13.00  12.45  28.00  23.36  24.00  26.27  54.00  41.91  53.00  46.00  28.00  29.82 110.00 114.27
 98.05   2.00   3.00   8.00   9.73   4.00   9.00   6.00   7.36   5.00   3.73  11.00  13.91  13.00  12.73  25.00  23.00  27.00  27.73  29.00  41.82  37.00  45.64  37.00  30.09 131.00 115.64
 98.15   3.00   3.00   9.00   9.64   7.00   8.64  12.00   7.36   2.00   3.45  10.00  14.18  12.00  12.36  19.00  22.64  24.00  28.55  46.00  42.36  49.00  44.82  30.00  30.00 106.00 114.36
 98.25   3.00   2.82   7.00  10.09  10.00   8.27   8.00   7.18   2.00   3.18  19.00  13.73   7.00  12.18  18.00  22.73  24.00  28.27  37.00  44.09  51.00  45.27  36.00  29.55 110.00 114.18
 98.35   4.00   2.73  10.00  10.27  10.00   7.91   6.00   7.27   1.00   3.18  18.00  13.27   9.00  11.36  15.00  21.55  28.00  28.18  38.00  42.82  39.00  44.55  25.00  29.09 106.00 114.64
 98.45   2.00   2.55  12.00  10.00   7.00   8.18   7.00   7.00   4.00   3.36  18.00  12.82  11.00  11.09  21.00  21.45  32.00  27.27  51.00  41.91  42.00  43.91  29.00  29.64 113.00 114.27
 98.55   3.00   2.45  11.00  10.73   8.00   7.91   7.00   6.82   6.00   3.55  11.00  12.55  18.00  10.91  20.00  20.82  36.00  27.36  42.00  40.09  45.00  43.09  33.00  31.27 128.00 116.00
 98.65   2.00   2.45  11.00  10.36   9.00   8.09   7.00   6.64   1.00   3.45  13.00  12.64  11.00  10.73  26.00  19.64  35.00  26.73  46.00  40.91  41.00  43.45  23.00  29.73 118.00 112.18
 98.75   1.00   2.36  11.00  10.18  10.00   8.55   3.00   5.82   6.00   3.45  13.00  13.00   6.00  10.36  24.00  19.27  28.00  25.91  60.00  39.18  46.00  43.45  28.00  28.73 112.00 114.09
 98.85   3.00   2.36  10.00  10.64   5.00   8.18   9.00   5.64   4.00   3.64   8.00  12.82   8.00  10.73  19.00  20.00  21.00  26.27  32.00  38.82  36.00  42.82  25.00  27.18 114.00 113.91
 98.95   1.00   2.73  11.00  10.45  10.00   7.82   8.00   5.64   4.00   4.09   9.00  11.82  14.00  11.00  21.00  20.64  21.00  26.09  26.00  37.82  44.00  42.82  32.00  26.91 109.00 116.36
 99.05   3.00   3.09  18.00   9.91   7.00   7.91   2.00   5.64   4.00   4.09   8.00  11.09  11.00  11.18  21.00  20.45  25.00  26.00  34.00  36.27  44.00  43.27  46.00  25.64 129.00 115.27
 99.15   2.00   2.82   4.00  10.00   6.00   8.09   4.00   5.36   4.00   3.64  12.00  11.18  11.00  10.09  12.00  19.73  20.00  25.73  38.00  36.64  41.00  43.82  20.00  24.91  89.00 113.00
 99.25   2.00   3.09   7.00   9.45  12.00   7.73   3.00   5.00   2.00   3.82  14.00  10.91   8.00  10.00  15.00  19.00  15.00  26.09  27.00  35.73  49.00  43.55  19.00  24.91 127.00 113.00
 99.35   3.00   3.09  12.00   9.45   6.00   7.73   6.00   6.18   4.00   3.55  17.00  10.73  11.00  10.64  26.00  19.55  28.00  26.18  33.00  32.64  44.00  41.82  19.00  24.73 108.00 112.55
 99.45   8.00   3.00   8.00   9.09   6.00   7.91   6.00   5.64   6.00   3.36   7.00  11.09  12.00  11.00  22.00  20.18  26.00  26.00  27.00  32.00  39.00  42.55  22.00  24.64 133.00 112.45
 99.55   6.00   3.09   6.00   8.82   8.00   7.64   7.00   5.73   4.00   3.27  10.00  11.00  13.00  10.91  19.00  20.00  31.00  25.36  34.00  33.27  47.00  42.18  15.00  25.36 101.00 113.73
 99.65   0.00   3.00  12.00   7.91  10.00   7.73   4.00   6.27   1.00   3.09  12.00  11.18   6.00  10.64  12.00  19.73  33.00  24.55  46.00  32.27  51.00  41.82  25.00  23.45 103.00 111.55
 99.75   5.00   2.91   5.00   8.18   5.00   8.18   3.00   6.18   3.00   2.82  10.00  11.09  10.00  10.36  18.00  20.91  39.00  25.00  36.00  32.55  38.00  41.64  23.00  23.73 118.00 113.55
 99.85   1.00   2.91  11.00   8.82  10.00   8.00  16.00   6.55   3.00   2.82  11.00  10.73  13.00  10.55  30.00  21.64  29.00  26.00  26.00  33.27  27.00  40.55  26.00  24.73 107.00 112.45
 99.95   2.00   3.00   6.00   8.45   7.00   7.55   3.00   6.45   2.00   2.73  12.00  10.00  12.00  10.27  26.00  20.55  19.00  26.36  25.00  32.82  44.00  41.09  24.00  25.73 113.00 111.91
100.05   2.00   2.45   8.00   8.45   7.00   8.09   9.00   6.82   3.00   2.36   8.00  10.73  13.00   9.82  19.00  20.00  14.00  26.36  40.00  32.73  40.00  41.18  40.00  26.27 123.00 109.45
100.15   2.00   2.36   8.00   9.27   8.00   8.45   8.00   6.55   2.00   2.00  10.00  10.73   8.00   9.55  18.00  19.27  16.00  25.00  23.00  33.18  40.00  40.91  25.00  26.82 105.00 108.55
100.25   1.00   2.64   7.00   8.91  11.00   8.09   3.00   6.91   1.00   2.18  11.00  10.73   8.00  10.45  25.00  19.18  25.00  23.73  41.00  31.45  39.00  39.91  23.00  26.45 111.00 107.36
100.35   2.00   2.27  14.00   9.45  10.00   8.27   7.00   7.09   2.00   1.91  10.00  10.91  10.00  10.55  23.00  19.18  26.00  21.91  35.00  31.36  37.00  40.00  30.00  26.82 115.00 106.82
100.45   4.00   2.36   8.00   8.91   1.00   8.09   5.00   6.27   3.00   2.09   9.00  10.64   8.00  10.09  14.00  18.00  32.00  21.45  28.00  32.27  50.00  41.45  30.00  26.09 102.00 105.18
100.55   2.00   2.36   8.00   8.91  12.00   8.18  10.00   6.64   2.00   2.09  15.00  10.82   7.00   9.91  16.00  16.91  26.00  21.45  26.00  33.27  40.00  41.18  28.00  25.27 106.00 103.45
100.65   5.00   2.45  15.00   8.91  12.00   8.45   4.00   6.45   0.00   2.18  10.00  11.18  10.00   9.73  11.00  16.82  16.00  22.00  39.00  32.55  44.00  40.82  21.00  24.27  91.00 102.09
100.75   3.00   2.36   8.00   9.27   6.00   8.64   8.00   6.64   3.00   2.00  12.00  11.09  16.00   9.55  11.00  16.73  19.00  22.55  27.00  33.18  40.00  40.27  21.00  23.82  90.00 102.00
100.85   1.00   2.45  11.00   9.45   7.00   8.09   5.00   6.64   0.00   2.36  12.00  10.82  11.00   9.91  18.00  15.73  19.00  22.64  35.00  32.64  39.00  39.82  27.00  24.45 112.00 100.00
100.95   2.00   2.73   5.00   9.00   8.00   7.73   7.00   6.73   5.00   2.45   8.00  10.55   8.00  10.00  17.00  14.73  24.00  22.45  36.00  32.64  43.00  38.73  18.00  23.91  89.00  97.45
101.05   2.00   2.55   6.00   9.09   8.00   8.00   7.00   6.91   2.00   2.36  14.00  10.82  10.00  10.18  14.00  15.36  19.00  20.82  36.00  32.91  41.00  36.73  15.00  23.36  94.00  96.55
101.15   3.00   2.55   8.00   9.36  10.00   7.64   7.00   6.73   4.00   2.18  12.00  10.36  11.00   9.82  18.00  15.45  20.00  20.36  32.00  33.91  36.00  36.27  29.00  22.82 108.00  93.73
101.25   1.00   2.09  12.00   8.64  10.00   7.55  10.00   6.55   0.00   2.27   9.00  10.27   6.00   9.18  17.00  16.27  22.00  20.18  30.00  32.45  34.00  36.00  20.00  23.09 104.00  93.91
101.35   2.00   2.55   9.00   8.36   5.00   8.27   3.00   6.45   5.00   2.45   8.00   9.82  12.00   8.91  14.00  16.45  26.00  20.00  35.00  32.55  34.00  35.73  30.00  22.73  89.00  94.18
101.45   5.00   2.73   9.00   7.82   6.00   8.55   8.00   6.18   3.00   2.55   7.00   9.82  11.00   9.09  12.00  16.45  24.00  20.18  35.00  32.27  25.00  34.91  24.00  22.18  87.00  93.27
101.55   2.00   2.91   9.00   8.45   4.00   9.00   7.00   6.09   2.00   2.45  12.00   9.73  10.00   9.36  21.00  16.45  14.00  19.45  31.00  32.09  28.00  34.45  24.00  22.82  92.00  93.18
101.65   2.00   3.18  11.00   8.55   8.00   9.18   8.00   5.91   0.00   2.45  10.00   9.73   3.00  10.09  17.00  16.82  21.00  19.45  37.00  31.09  35.00  33.27  22.00  22.82  75.00  90.73
101.75   0.00   3.45   7.00   8.64  11.00   8.82   2.00   5.55   1.00   2.36   9.00   8.91   3.00   9.82  20.00  17.27  14.00  19.91  23.00  30.27  41.00  32.82  24.00  21.45  93.00  90.91
101.85   8.00   3.73   5.00   8.18  14.00   8.73   7.00   5.27   5.00   2.73   7.00   9.36  13.00  10.27  13.00  17.09  17.00  20.09  28.00  30.09  37.00  32.82  17.00  21.91  93.00  88.36
101.95   3.00   3.73   5.00   7.91  10.00   8.91   2.00   5.64   1.00   2.64  12.00   9.45  13.00  10.18  18.00  17.73  21.00  19.18  32.00  29.36  30.00  33.09  21.00  21.18 102.00  86.09
102.05   4.00   3.45  12.00   7.55  13.00   9.27   6.00   5.36   4.00   2.36   7.00  10.27  11.00  10.00  17.00  18.82  16.00  19.64  34.00  28.55  38.00  33.73  25.00  20.82  88.00  86.55
102.15   5.00   3.55   7.00   7.45  10.00   9.82   5.00   5.36   2.00   2.27  14.00  10.27  18.00  10.27  18.00  19.45  19.00  19.27  25.00  27.45  28.00  33.82  15.00  20.73  67.00  85.45
102.25   6.00   3.55   9.00   7.36   6.00   9.73   3.00   5.00   3.00   2.64   3.00  10.55   8.00  10.73  23.00  19.18  25.00  18.73  23.00  27.55  31.00  33.64  14.00  20.36 110.00  85.91
102.35   4.00   3.82   7.00   7.45   9.00   9.73   7.00   5.27   4.00   2.91  14.00  10.82  11.00  11.36  15.00  19.64  24.00  18.82  28.00  27.91  34.00  33.18  25.00  20.00  76.00  86.36
102.45   2.00   3.36   6.00   7.36   7.00   9.09   7.00   4.91   4.00   2.64   9.00  11.36  11.00  10.91  21.00  19.82  16.00  18.27  27.00  28.36  37.00  33.09  22.00  20.27  64.00  84.91
102.55   2.00   3.36   5.00   7.55  10.00   8.55   5.00   5.27   0.00   2.73  16.00  11.09   9.00  10.73  24.00  19.18  29.00  18.00  26.00  27.27  32.00  32.55  20.00  19.73  92.00  82.73
102.65   3.00   3.45   8.00   6.91  10.00   8.09   7.00   5.55   1.00   2.64  12.00  11.55  13.00  10.82  28.00  19.55  10.00  18.64  19.00  27.27  29.00  31.82  23.00  18.91  80.00  81.73
102.75   2.00   3.36  10.00   7.18   7.00   7.45   4.00   5.91   4.00   2.64  13.00  11.09   8.00  10.00  14.00  19.36  15.00  18.09  38.00  27.09  33.00  32.00  18.00  19.18  80.00  82.73
102.85   3.00   3.00   8.00   7.09  11.00   7.55   5.00   6.18   4.00   2.45  12.00  12.18  10.00  10.09  25.00  18.91  15.00  17.45  27.00  28.18  36.00  32.09  20.00  19.55  98.00  80.18
102.95   3.00   2.82   4.00   7.18   7.00   7.27   3.00   6.09   2.00   2.27  13.00  11.82   8.00  10.00  15.00  18.82  11.00  17.00  33.00  28.09  36.00  32.36  20.00  18.64  77.00  79.27
103.05   3.00   2.64   7.00   7.09   4.00   7.36   6.00   6.09   2.00   2.55   9.00  11.82  11.00   9.82  11.00  18.27  18.00  17.45  20.00  28.27  24.00  32.64  15.00  18.36  78.00  81.82
103.15   5.00   2.64   5.00   7.64   8.00   6.64   9.00   6.00   3.00   2.73  12.00  11.45  12.00   9.91  21.00  17.00  23.00  17.18  34.00  28.27  30.00  32.45  16.00  18.18  77.00  81.18
103.25   4.00   2.55  10.00   7.73   3.00   6.36   9.00   5.82   2.00   3.18   9.00  11.36   9.00   9.64  16.00  15.64  13.00  18.36  23.00  29.27  30.00  32.09  18.00  17.18  78.00  79.91
103.35   2.00   2.55   8.00   7.64   7.00   6.55   6.00   6.00   1.00   3.09  15.00  11.27   9.00   9.91  18.00  16.00  18.00  19.00  35.00  28.82  32.00  31.91  18.00  17.27  82.00  79.09
103.45   2.00   2.55   8.00   7.91   6.00   6.45   6.00   6.18   2.00   2.91  10.00  11.09  10.00   9.91  14.00  15.09  19.00  19.00  27.00  28.91  37.00  32.45  15.00  17.18  66.00  78.45
103.55   0.00   2.27   5.00   8.36   8.00   6.64   7.00   6.73   7.00   3.09   9.00  10.64   9.00  10.00  15.00  15.00  21.00  20.00  29.00  29.09  40.00  31.27  19.00  16.82  92.00  80.18
103.65   2.00   2.27  11.00   8.73   2.00   7.00   4.00   6.91   2.00   3.09  12.00  10.36  10.00  10.00  10.00  15.27  26.00  20.27  26.00  29.55  30.00  31.64  18.00  17.18  85.00  80.18
103.75   2.00   2.00   9.00   8.55   7.00   6.82   5.00   6.82   6.00   3.18  11.00  10.27  10.00   9.82  13.00  15.00  23.00  19.36  30.00  28.73  25.00  31.55  12.00  16.82  66.00  80.55
103.85   2.00   1.91   9.00   8.18   9.00   7.09   6.00   6.55   3.00   3.18  12.00  10.27  11.00  10.18  18.00  14.64  22.00  19.55  33.00  28.45  31.00  31.73  19.00  17.45  71.00  78.55
103.95   3.00   2.36  11.00   7.82  10.00   7.27   7.00   6.64   2.00   3.36  10.00  10.18  10.00  10.09  15.00  13.91  15.00  19.64  28.00  27.45  42.00  31.00  19.00  16.82  91.00  76.55
104.05   0.00   2.36   9.00   7.45   9.00   7.09   9.00   6.55   4.00   3.27   8.00  10.00   9.00   9.91  14.00  14.64  22.00  19.36  35.00  28.27  23.00  31.55  16.00  16.18  96.00  75.55
104.15   3.00   3.00  11.00   7.45   8.00   7.00   8.00   6.64   2.00   2.91   6.00  10.45  11.00   9.73  14.00  14.18  21.00  18.82  25.00  29.18  28.00  30.82  19.00  16.18  78.00  73.18
104.25   2.00   3.00   3.00   7.18   6.00   7.36   8.00   6.64   4.00   2.82  11.00  10.09  10.00   9.27  18.00  14.36  13.00  18.73  25.00  28.55  29.00  30.82  12.00  16.09  81.00  70.73
104.35   3.00   3.00   6.00   7.18   6.00   7.82   6.00   6.82   2.00   2.55   9.00  10.64  13.00   9.18  12.00  14.73  15.00  17.73  20.00  28.91  32.00  30.73  25.00  16.45  56.00  72.00
104.45   7.00   3.00   4.00   6.82   9.00   7.36   7.00   6.73   3.00   2.55  14.00  11.00   8.00   8.73  10.00  14.18  19.00  17.09  24.00  28.45  24.00  31.36  11.00  15.64  60.00  72.73
104.55   2.00   2.91   4.00   6.45   4.00   6.91   5.00   7.36   1.00   2.55   8.00  11.18   8.00   8.64  22.00  14.27  16.00  16.91  36.00  27.00  43.00  29.91   8.00  15.73  55.00  71.27
104.65   7.00   3.18   5.00   6.45   7.00   7.00   8.00   7.27   3.00   2.27  14.00  11.55   7.00   8.91  10.00  14.27  15.00  16.82  39.00  26.82  32.00  29.64  19.00  15.27  66.00  68.45
104.75   2.00   3.09   8.00   6.09   6.00   7.09   4.00   6.82   1.00   2.36   8.00  12.18   5.00   9.00  12.00  13.91  25.00  16.27  19.00  26.45  30.00  29.45  17.00  14.73  58.00  67.73
104.85   2.00   3.00   9.00   6.64  12.00   7.55   7.00   6.45   3.00   2.27  17.00  12.09   9.00   9.00  17.00  13.55  12.00  17.18  34.00  27.18  24.00  29.82  16.00  15.00  80.00  66.36
104.95   2.00   3.09   5.00   6.45   4.00   7.82   5.00   6.00   3.00   2.36  16.00  12.64   6.00   8.73  12.00  13.09  15.00  17.27  28.00  28.09  38.00  29.73  10.00  13.82  79.00  67.36
105.05   2.00   2.73   7.00   6.27   5.00   7.91  14.00   5.64   2.00   2.27  12.00  12.55   9.00   8.55  16.00  13.27  13.00  17.45  12.00  28.36  26.00  30.09  20.00  13.91  75.00  67.73
105.15   3.00   2.82   9.00   6.27  10.00   8.00   8.00   5.73   1.00   2.27  12.00  13.18  12.00   8.55  14.00  12.36  21.00  17.45  33.00  27.09  20.00  29.09  11.00  14.36  65.00  68.73
105.25   2.00   2.45   7.00   6.82   9.00   8.45   3.00   5.64   3.00   2.36  13.00  13.27  12.00   8.73  10.00  13.27  15.00  17.91  21.00  26.18  26.00  28.27  13.00  13.45  70.00  69.09
105.35   1.00   2.64   9.00   6.82  11.00   8.45   4.00   5.73   3.00   2.55  10.00  13.45  10.00   9.27  14.00  13.00  23.00  16.45  33.00  28.00  33.00  28.27  15.00  13.18  66.00  68.64
105.45   4.00   2.73   4.00   6.18   9.00   8.09   1.00   5.55   3.00   2.36  15.00  12.91  10.00   9.91   7.00  12.45  16.00  16.73  30.00  27.18  31.00  29.36  12.00  12.55  67.00  66.82
105.55   3.00   2.73   2.00   6.27  10.00   7.91   3.00   6.00   2.00   2.18  13.00  12.45   6.00  10.36  12.00  12.45  21.00  17.55  27.00  26.27  28.00  28.73  12.00  12.82  64.00  64.91
105.65   3.00   2.91   4.00   6.36   5.00   8.00   6.00   5.45   1.00   2.09  15.00  12.55   8.00  10.64  12.00  12.36  16.00  18.09  22.00  28.73  32.00  29.36  13.00  12.18  66.00  64.55
105.75   3.00   3.27  11.00   6.18  12.00   7.73   7.00   5.18   4.00   2.18  15.00  12.27   9.00  10.18  20.00  12.55  20.00  17.36  29.00  27.91  23.00  30.18   9.00  11.91  70.00  65.27
105.85   4.00   3.18   8.00   6.45   6.00   7.73   5.00   5.18   3.00   2.27  10.00  12.27  11.00  10.36   9.00  13.55   9.00  17.82  39.00  27.27  30.00  30.18  14.00  11.73  53.00  64.27
105.95   3.00   3.45   2.00   6.09   8.00   7.36   5.00   5.18   1.00   2.36  11.00  12.18  16.00  10.27  11.00  14.27  15.00  17.18  25.00  26.36  36.00  29.64   9.00  11.73  60.00  64.45
106.05   2.00   3.18   6.00   6.91   2.00   7.09  10.00   5.55   1.00   2.18  11.00  12.00  11.00  10.27  12.00  15.45  24.00  17.55  18.00  26.00  31.00  29.45  13.00  11.45  58.00  64.64
106.15   4.00   3.00   8.00   7.55   6.00   7.27   8.00   5.64   1.00   2.00  13.00  11.73  12.00  10.45  15.00  15.73  19.00  17.64  39.00  25.45  33.00  29.82  13.00  11.64  71.00  63.09
106.25   7.00   2.91   7.00   8.27   7.00   7.45   5.00   5.27   2.00   2.09   9.00  11.18   7.00  11.00  16.00  15.91  13.00  17.64  24.00  26.00  29.00  29.55   8.00  11.64  73.00  62.09
106.35   1.00   3.00  10.00   7.91   9.00   6.73   3.00   5.36   4.00   2.55  13.00  11.00  14.00  11.09  21.00  15.45  20.00  16.64  14.00  25.27  26.00  29.91  11.00  12.45  59.00  60.73
106.45   4.00   3.00   5.00   7.73   7.00   6.73   4.00   5.18   4.00   2.36   9.00  10.82   9.00  10.82  22.00  15.73  16.00  17.73  23.00  23.18  27.00  30.18  15.00  12.91  68.00  59.91
106.55   1.00   2.82  13.00   8.36   6.00   6.64   5.00   5.55   1.00   2.73  13.00  10.82  10.00  10.45  20.00  16.09  20.00  18.09  26.00  23.73  29.00  29.45   9.00  13.18  69.00  60.82
106.65   1.00   2.82   9.00   8.64  12.00   7.00   4.00   5.00   0.00   2.91  10.00  10.82   8.00   9.82  15.00  16.55  22.00  17.18  21.00  24.09  32.00  29.36  14.00  13.00  47.00  61.55
106.75   2.00   2.91  12.00   8.45   7.00   6.82   2.00   5.09   2.00   3.00   9.00  10.45  14.00   9.91  14.00  16.82  16.00  17.18  28.00  22.73  29.00  29.18  13.00  12.73  55.00  59.82
106.85   4.00   2.27   7.00   8.55   4.00   7.00   8.00   4.91   9.00   3.00  13.00  10.36  10.00  10.45  15.00  16.73   9.00  17.45  21.00  23.18  27.00  28.00  18.00  13.73  55.00  58.36
106.95   4.00   2.36   6.00   8.27   6.00   6.91   3.00   5.82   1.00   2.73   8.00  10.18   8.00  10.64  12.00  16.00  21.00  17.55  16.00  23.91  33.00  28.27  19.00  14.09  44.00  58.27
107.05   1.00   2.45   9.00   8.64   7.00   6.64   9.00   5.91   5.00   2.73  11.00  10.00  12.00  10.73  15.00  15.09  19.00  17.64  31.00  25.18  28.00  27.82  12.00  14.00  70.00  56.55
107.15   2.00   2.55   9.00   8.45   6.00   6.45   4.00   5.55   3.00   2.73  11.00   9.55   4.00  10.82  17.00  14.82  14.00  17.09  22.00  25.45  30.00  27.00  11.00  14.27  66.00  55.18
107.25   5.00   2.55   6.00   8.18   4.00   5.64   9.00   6.00   2.00   2.82   9.00   9.36  13.00  10.55  18.00  14.91  19.00  16.36  24.00  25.82  31.00  26.36  10.00  13.64  52.00  56.00
107.35   0.00   2.55   8.00   8.00   9.00   5.73   3.00   6.18   2.00   2.82   8.00   9.91  13.00  10.36  15.00  14.27  16.00  16.64  29.00  25.55  16.00  26.09  19.00  13.64  57.00  57.09
107.45   2.00   2.45   7.00   7.91   8.00   6.18  13.00   6.00   1.00   2.36  11.00   9.73  16.00  10.27  13.00  13.82  21.00  16.55  22.00  25.82  29.00  26.27  15.00  13.36  58.00  58.27
107.55   5.00   2.45   9.00   7.73   4.00   6.09   5.00   6.09   4.00   2.55   7.00  10.36  10.00  10.73  12.00  14.00  17.00  15.91  37.00  26.55  22.00  26.18  14.00  12.09  49.00  60.18
107.65   2.00   2.45  11.00   7.27   4.00   6.27   1.00   5.91   1.00   2.36   8.00  10.18  11.00  10.45  17.00  14.00  14.00  15.55  29.00  26.09  20.00  25.82  12.00  12.18  54.00  60.09
107.75   1.00   2.64   6.00   7.18   3.00   6.09   9.00   5.91   1.00   2.18   8.00  10.00   5.00  10.73  16.00  13.36  14.00  16.45  25.00  25.82  25.00  24.91   7.00  13.00  56.00  59.00
107.85   2.00   2.27  10.00   7.18   8.00   6.36   4.00   5.36   2.00   2.09  15.00   9.91  12.00  10.27   7.00  12.82  19.00  16.36  25.00  24.82  26.00  24.45  13.00  13.36  67.00  59.55
107.95   3.00   2.45   6.00   7.09   9.00   6.09   6.00   5.82   4.00   2.18  11.00  10.18   9.00  10.36  10.00  12.36   8.00  16.73  24.00  23.64  29.00  25.64  15.00  12.64  68.00  59.55
108.05   4.00   2.55   4.00   6.91   5.00   5.91   4.00   4.91   3.00   2.09  15.00   9.82  13.00   9.73  14.00  11.82  14.00  15.82  24.00  24.09  32.00  24.91   5.00  12.27  65.00  60.55
108.15   1.00   2.27   4.00   6.18   9.00   5.82   7.00   4.45   3.00   1.91   9.00  10.45   9.00   9.91  15.00  12.09  15.00  15.45  26.00  23.09  24.00  25.55  13.00  11.91  69.00  60.73
108.25   4.00   2.45   8.00   6.45   4.00   5.91   4.00   4.73   1.00   2.09   9.00  10.55   7.00   9.45  10.00  11.91  24.00  15.27  19.00  22.73  20.00  27.27  20.00  12.64  54.00  62.00
108.35   1.00   2.64   6.00   6.64   7.00   6.09   3.00   4.18   1.00   2.27   8.00  10.18   8.00   9.36  12.00  11.64  18.00  15.00  13.00  22.18  26.00  27.91  14.00  13.55  58.00  62.82
108.45   2.00   2.82   7.00   6.55   6.00   6.18   8.00   4.00   3.00   2.27  11.00   9.09  14.00   9.55  10.00  12.27  20.00  14.82  16.00  22.00  29.00  28.45  11.00  13.27  57.00  62.55
108.55   3.00   2.82   5.00   6.64   6.00   5.82   3.00   3.91   0.00   2.18   7.00   8.91   9.00   9.45   7.00  12.91  11.00  16.00  27.00  21.82  21.00  27.55  11.00  13.36  69.00  62.55
108.65   2.00   2.91   1.00   6.82   3.00   5.73   0.00   4.00   2.00   2.09  14.00   8.27  12.00   9.09  15.00  12.36  13.00  16.09  26.00  21.45  29.00  26.73  10.00  13.91  51.00  63.09
108.75   4.00   3.18  14.00   7.09   5.00   5.73   4.00   3.55   3.00   2.00   9.00   8.45   6.00   8.82  15.00  12.18  12.00  16.36  25.00  22.00  39.00  27.18  20.00  14.09  68.00  61.00
108.85   3.00   3.09   8.00   7.36   5.00   5.64   3.00   3.27   3.00   2.18   4.00   8.18   4.00   8.64  13.00  11.91  11.00  15.00  19.00  22.36  32.00  27.55  17.00  13.36  65.00  61.18
108.95   4.00   3.18   9.00   7.36   9.00   5.36   2.00   3.27   2.00   2.45   3.00   7.91  14.00   8.82  14.00  11.91  17.00  14.91  23.00  22.91  32.00  27.45  10.00  13.00  64.00  62.55
109.05   3.00   3.18   7.00   7.18   5.00   5.45   5.00   3.36   3.00   2.64   9.00   7.55   8.00   8.18  17.00  12.64  21.00  13.64  22.00  22.82  19.00  27.09  16.00  12.45  68.00  62.09
109.15   5.00   3.27   6.00   7.45   4.00   5.64   5.00   3.36   2.00   2.82   8.00   7.45   9.00   7.91   8.00  13.00  15.00  13.91  20.00  22.00  23.00  27.27  11.00  12.55  71.00  61.09
109.25   4.00   3.36   7.00   7.73   9.00   5.82   2.00   3.73   2.00   3.00  11.00   7.00   6.00   7.09  13.00  12.73  18.00  13.91  32.00  21.82  29.00  28.00  15.00  12.64  46.00  60.00
109.35   3.00   3.82  11.00   7.18   3.00   5.91   1.00   4.09   3.00   2.82   6.00   7.00   5.00   7.36   7.00  12.18   9.00  14.55  23.00  21.64  24.00  26.36  12.00  11.82  56.00  59.09
109.45   2.00   3.64   6.00   7.36   4.00   6.18   3.00   3.91   4.00   2.82   5.00   7.36  10.00   8.00  12.00  11.91  17.00  15.18  19.00  21.55  25.00  25.82  10.00  12.09  73.00  57.55
109.55   2.00   3.64   5.00   7.00   7.00   6.09   9.00   4.36   5.00   2.82   7.00   7.45   7.00   7.27  18.00  12.00   6.00  15.45  15.00  20.82  25.00  25.27   5.00  12.82  52.00  56.27
109.65   4.00   3.55   8.00   7.09   8.00   5.91   3.00   4.36   2.00   2.82   6.00   7.18   6.00   7.27  11.00  11.55  14.00  14.91  18.00  20.55  23.00  26.00  12.00  12.18  58.00  54.27
109.75   3.00   3.09   4.00   6.91   5.00   5.91   4.00   4.55   4.00   2.82   9.00   7.36   3.00   7.09  12.00  11.82  13.00  14.73  24.00  20.82  37.00  26.36  11.00  12.27  39.00  52.09
109.85   9.00   2.82   8.00   7.09   6.00   5.91   8.00   4.64   1.00   2.73   9.00   6.82   9.00   7.18   9.00  11.55  19.00  14.45  23.00  20.27  21.00  26.64  11.00  12.00  58.00  52.18
109.95   1.00   3.00  10.00   6.82   8.00   6.00   1.00   5.36   3.00   2.73   8.00   6.91  11.00   7.45  10.00  11.73  18.00  14.55  18.00  20.73  26.00  27.91  20.00  11.73  48.00  52.55
110.05   4.00   3.18   5.00   7.18   8.00   6.55   7.00   5.27   2.00   2.36   4.00   7.09   6.00   7.18  15.00  12.00  20.00  14.09  15.00  20.91  26.00  29.27  18.00  12.09  50.00  50.64
110.15   2.00   3.36   8.00   7.09   3.00   6.27   5.00   5.00   3.00   2.09   6.00   7.18   8.00   7.09  12.00  11.45  15.00  14.82  19.00  21.09  27.00  29.09   9.00  12.73  46.00  50.27
110.25   0.00   3.55   4.00   6.64   4.00   5.73   7.00   5.09   2.00   2.00  10.00   7.09   7.00   6.82  11.00  12.00  13.00  14.73  23.00  21.09  27.00  29.00  12.00  12.45  47.00  49.73
110.35   1.00   3.27   9.00   6.91   9.00   5.82   3.00   4.91   1.00   1.82   5.00   6.73   7.00   7.18  10.00  12.73  15.00  14.73  26.00  20.00  32.00  29.18  12.00  12.73  47.00  51.27
110.45   5.00   2.73   8.00   7.09   4.00   5.55   9.00   4.45   3.00   1.82   7.00   6.73   8.00   7.00   9.00  13.27  10.00  14.09  28.00  20.09  38.00  29.36   9.00  12.73  60.00  50.45
110.55   4.00   3.00  10.00   6.91  10.00   5.09   2.00   4.45   0.00   1.91   7.00   6.36   7.00   6.55  15.00  13.36  12.00  13.82  21.00  20.00  40.00  29.00  14.00  11.82  52.00  50.27
110.65   4.00   2.82   4.00   7.09   4.00   4.55   6.00   4.18   2.00   2.00   8.00   6.55   6.00   6.64  12.00  12.91  14.00  13.45  17.00  20.55  23.00  29.82  12.00  11.36  48.00  50.64
110.75   6.00   2.73   3.00   7.00   2.00   4.82   4.00   4.00   1.00   1.82   5.00   6.45   3.00   6.45  17.00  12.91  13.00  12.91  18.00  20.64  22.00  29.27   9.00  10.82  52.00  50.55
110.85   0.00   2.82   7.00   7.27   6.00   5.00   2.00   3.64   2.00   1.73   5.00   6.45   7.00   6.55  20.00  12.64  13.00  12.36  12.00  21.18  39.00  28.55  14.00  11.09  56.00  51.91
110.95   3.00   3.27  10.00   7.45   3.00   4.64   3.00   4.09   1.00   1.64   9.00   6.64   7.00   6.45  15.00  12.91  12.00  12.73  24.00  19.45  23.00  28.18  11.00  11.00  49.00  51.73
111.05   4.00   3.18   8.00   7.18   3.00   5.45   1.00   3.73   4.00   1.45   4.00   6.82   6.00   6.18  11.00  12.73  15.00  13.09  17.00  18.73  22.00  27.36  10.00  11.18  46.00  51.27
111.15   2.00   3.00   7.00   7.00   2.00   4.82   4.00   3.64   3.00   1.64   6.00   6.82   7.00   6.18  10.00  12.36  16.00  13.73  21.00  18.64  35.00  25.82  13.00  11.00  54.00  49.82
111.25   1.00   3.18   7.00   7.45   6.00   4.73   3.00   3.27   1.00   1.45   5.00   7.09   6.00   5.82  12.00  12.55   9.00  13.91  20.00  18.27  21.00  25.91   3.00  11.27  45.00  48.73
111.35   1.00   2.73   7.00   7.82   6.00   4.82   3.00   3.09   1.00   1.45  10.00   6.91   8.00   6.09   8.00  12.36   7.00  13.73  29.00  18.91  19.00  26.27  15.00  10.91  62.00  47.36
111.45   6.00   3.27  11.00   7.91   5.00   4.73   8.00   3.18   0.00   1.45   7.00   7.18   6.00   5.82  13.00  11.27  19.00  13.82   7.00  19.64  28.00  25.64  11.00  10.27  45.00  45.64
111.55   4.00   3.27   5.00   7.91  13.00   5.09   5.00   3.27   1.00   1.36   9.00   7.00   5.00   5.73   7.00  10.91  14.00  14.27  20.00  18.82  29.00  25.82  11.00   9.91  55.00  45.91
111.65   2.00   3.18   8.00   7.64   3.00   5.27   1.00   3.73   2.00   1.00   7.00   7.36   7.00   6.18  11.00  10.91  19.00  14.73  20.00  18.18  23.00  25.18  12.00   9.82  36.00  46.36
111.75   6.00   3.36   9.00   7.55   3.00   5.64   2.00   3.82   0.00   0.73  11.00   7.27   2.00   6.27  14.00  10.55  16.00  14.36  13.00  18.27  24.00  24.82  15.00   9.55  36.00  45.27
111.85   1.00   3.64   7.00   7.36   3.00   5.18   2.00   3.64   1.00   0.73   3.00   7.18   6.00   6.36  15.00  10.36  11.00  15.36  25.00  18.09  26.00  25.00   5.00   9.82  37.00  46.55
111.95   6.00   3.73   8.00   7.45   5.00   5.27   3.00   3.73   2.00   0.73   8.00   6.73   4.00   6.45   8.00  10.45  14.00  16.27  20.00  18.00  32.00  25.18   7.00   9.00  37.00  45.27
112.05   3.00   3.64  10.00   7.00   7.00   5.27   4.00   3.36   0.00   0.73   7.00   6.82   6.00   6.82  11.00  10.64  17.00  15.82  15.00  19.36  25.00  24.91   7.00   8.91  52.00  45.45
112.15   3.00   3.64   5.00   7.36   5.00   4.45   6.00   3.36   0.00   0.73   8.00   6.82  11.00   6.91  11.00  11.55  20.00  15.73  10.00  19.00  15.00  24.55   9.00   8.73  51.00  45.09
112.25   4.00   3.64   6.00   7.36   6.00   4.64   5.00   3.36   0.00   0.55   5.00   6.73   8.00   6.91   6.00  11.64  12.00  14.82  22.00  19.18  31.00  24.55  10.00   8.55  42.00  45.82
112.35   4.00   3.36   5.00   7.00   1.00   4.91   1.00   3.55   1.00   0.64   4.00   6.36   7.00   7.45  10.00  11.64  20.00  14.82  18.00  19.36  23.00  24.82   6.00   7.82  59.00  47.18
112.45   2.00   3.82   8.00   7.55   7.00   5.00   4.00   3.64   1.00   1.18   5.00   6.91   9.00   7.36   9.00  11.36  17.00  15.45  28.00  19.00  21.00  24.18   6.00   8.36  48.00  48.18
112.55   5.00   3.36   6.00   7.45   5.00   5.27   4.00   3.55   0.00   1.00   8.00   6.73  10.00   7.36  15.00  11.82  14.00  15.73  22.00  18.64  25.00  23.73  10.00   8.64  47.00  50.00
112.65   4.00   3.45   9.00   6.73   4.00   5.27   5.00   3.73   1.00   1.18   9.00   6.64   6.00   7.64  17.00  11.73  13.00  15.18  16.00  18.09  25.00  23.55   9.00   8.82  51.00  50.00
112.75   2.00   3.64   8.00   7.18   5.00   5.18   1.00   3.73   0.00   1.27   6.00   6.18   7.00   6.91  12.00  12.27   9.00  14.73  22.00  18.64  23.00  24.27  10.00   9.18  44.00  50.00
112.85   3.00   3.64   5.00   7.18   6.00   4.91   4.00   3.36   1.00   1.45   7.00   6.36   8.00   6.64  14.00  12.82  16.00  15.00  15.00  18.36  27.00  23.18   7.00   9.27  51.00  48.64
112.95   6.00   3.45  13.00   7.73   4.00   5.45   3.00   3.82   7.00   1.55   9.00   6.64   5.00   7.18  12.00  13.18  18.00  14.09  21.00  18.09  19.00  23.09  11.00   9.55  48.00  47.36
113.05   1.00   3.55   7.00   7.73   8.00   5.18   2.00   4.00   0.00   1.73   6.00   6.82   4.00   7.00  13.00  13.45  17.00  13.55  16.00  16.36  27.00  23.36  10.00   9.73  57.00  46.27
113.15   4.00   3.45   2.00   7.64   7.00   5.00   6.00   3.91   2.00   2.09   6.00   6.82   9.00   6.64  10.00  13.27  11.00  13.64   9.00  16.36  23.00  23.64   9.00   9.55  52.00  45.00
113.25   5.00   3.55  10.00   7.45   4.00   5.27   6.00   3.64   1.00   2.18   3.00   6.55   3.00   6.36  17.00  12.91  15.00  13.36  16.00  15.82  23.00  23.45  13.00   9.73  51.00  44.64
113.35   4.00   3.64   6.00   7.00   3.00   5.18   1.00   3.82   2.00   2.73   7.00   6.73   5.00   6.18  12.00  12.45  15.00  14.27  19.00  15.36  19.00  23.09  11.00   9.73  27.00  45.18
113.45   2.00   3.73  11.00   7.36   7.00   5.36   6.00   3.73   2.00   2.73   7.00   6.55  13.00   5.64  14.00  12.00  10.00  14.00  15.00  16.64  22.00  23.73   9.00  10.00  45.00  45.27
113.55   3.00   3.45   8.00   6.73   4.00   5.45   6.00   3.82   3.00   2.27   7.00   6.73   7.00   6.00  12.00  11.82  11.00  13.09   9.00  16.45  24.00  23.73   8.00   9.91  36.00  46.00
113.65   4.00   3.55   5.00   6.45   3.00   5.09   3.00   3.91   4.00   2.27   8.00   7.00   6.00   6.36  13.00  11.91  15.00  12.91  22.00  16.55  28.00  24.36   8.00   9.82  33.00  45.73
113.75   5.00   3.18   7.00   6.82   7.00   4.82   2.00   3.64   2.00   2.36   6.00   7.00   3.00   5.91  13.00  12.27  10.00  13.18  10.00  17.82  23.00  24.18  11.00   9.64  47.00  43.82
113.85   3.00   2.82   3.00   6.64   4.00   5.18   3.00   3.27   6.00   2.27   8.00   7.36   5.00   6.45   7.00  11.55  19.00  12.64  17.00  17.27  19.00  24.64  10.00   8.91  50.00  42.64
113.95   4.00   2.73   9.00   7.00   8.00   5.09   3.00   3.55   1.00   2.18   5.00   7.00   2.00   6.55   9.00  11.09  13.00  12.55  29.00  17.09  34.00  25.82  10.00   8.55  52.00  43.91
114.05   3.00   2.91   6.00   7.00   5.00   5.00   4.00   3.27   2.00   2.18  11.00   6.55   9.00   6.18  10.00  10.82   8.00  12.82  19.00  17.36  19.00  26.45  10.00   8.55  56.00  43.73
114.15   2.00   2.82   4.00   7.36   4.00   5.55   3.00   3.18   0.00   2.00   9.00   7.00   8.00   6.00  14.00  10.45  15.00  12.73  17.00  18.09  34.00  26.82   9.00   9.00  54.00  44.36
114.25   0.00   2.64   6.00   7.64   4.00   5.73   3.00   3.55   3.00   2.00   6.00   7.00   4.00   5.82  14.00  10.45  14.00  13.18  23.00  17.91  21.00  26.82   7.00   9.09  31.00  45.00
114.35   1.00   2.36   8.00   7.73   8.00   5.64   2.00   3.55   0.00   1.82   7.00   7.36   9.00   6.09   9.00  10.27   9.00  13.45  10.00  19.27  28.00  27.09   5.00   8.73  38.00  44.55
114.45   3.00   2.18  10.00   8.00   2.00   5.82   4.00   3.82   1.00   1.55   3.00   7.00   6.00   6.00   7.00  10.36  14.00  12.73  17.00  19.73  32.00  27.45   7.00   8.27  41.00  44.09
114.55   4.00   2.18  11.00   7.82   6.00   5.36   3.00   3.91   2.00   1.45   2.00   7.27   9.00   6.45  11.00  10.64  13.00  12.73  18.00  18.45  29.00  26.45   9.00   8.36  43.00  43.18
114.65   2.00   2.18  12.00   7.73  10.00   5.18   5.00   3.73   1.00   1.36  12.00   6.82   5.00   6.09   8.00  11.00  10.00  13.45  17.00  18.45  28.00  27.18  13.00   8.18  43.00  42.00
114.75   2.00   2.45   8.00   8.00   5.00   5.18   7.00   4.18   4.00   1.45   8.00   6.55   4.00   6.18  13.00  11.00  20.00  13.55  20.00  18.18  28.00  26.55   9.00   7.73  40.00  40.64
114.85   2.00   3.00   8.00   8.09   6.00   5.09   2.00   4.00   0.00   1.36  10.00   6.18   6.00   6.45  11.00  10.73  13.00  13.27  25.00  17.27  26.00  27.09   7.00   7.55  42.00  41.36
114.95   1.00   3.18   6.00   7.82   6.00   5.09   6.00   4.18   3.00   1.64   4.00   5.73   4.00   5.91   8.00  10.91  11.00  13.27  22.00  17.36  23.00  26.73   5.00   8.27  45.00  41.73
115.05   4.00   3.18   7.00   7.36   3.00   5.18   4.00   4.64   0.00   1.64   8.00   6.27   7.00   6.00  12.00  12.00  13.00  12.91  15.00  17.36  23.00  25.36  11.00   8.55  42.00  41.45
115.15   3.00   2.91   5.00   7.27   3.00   5.00   2.00   4.45   1.00   1.73   6.00   6.45   5.00   5.82  14.00  12.09  16.00  12.82  19.00  16.91  27.00  24.18   8.00   8.45  43.00  41.18
115.25   5.00   3.18   7.00   6.82   4.00   4.18   8.00   4.09   1.00   1.82   6.00   5.64   9.00   5.82  14.00  12.27  16.00  13.09  14.00  16.82  27.00  23.00   4.00   7.91  39.00  42.64
115.35   6.00   3.18   7.00   6.55   3.00   4.64   1.00   4.00   2.00   1.64   2.00   5.27   7.00   6.36  11.00  12.27  11.00  12.55  13.00  16.18  27.00  22.45   5.00   7.91  39.00  42.18
115.45   3.00   3.18   5.00   6.45   8.00   4.36   4.00   4.27   3.00   1.91   2.00   4.82   3.00   6.27  11.00  12.36   9.00  12.27  11.00  15.09  24.00  23.00  13.00   7.82  42.00  42.18
115.55   3.00   3.45   5.00   6.55   3.00   4.45   9.00   4.18   1.00   1.64   9.00   5.36   7.00   6.73  19.00  12.91  10.00  12.27  17.00  15.18  17.00  23.45  10.00   7.82  38.00  41.73
115.65   1.00   3.09  10.00   6.45   4.00   4.64   1.00   4.09   3.00   1.82   4.00   5.36   7.00   6.91  12.00  12.73  12.00  11.73  13.00  15.27  16.00  23.00   8.00   7.45  40.00  41.82
115.75   5.00   3.45   7.00   7.18   1.00   4.55   1.00   4.36   2.00   1.91   3.00   5.45   5.00   7.45  10.00  12.73  13.00  11.64  16.00  14.91  15.00  22.36   7.00   7.64  59.00  41.27
115.85   2.00   3.18   5.00   7.36  10.00   4.45   6.00   4.27   2.00   1.91   4.00   5.45  10.00   7.18  13.00  12.18  14.00  11.45  13.00  15.27  22.00  21.82   9.00   8.36  35.00  41.73
115.95   2.00   3.09   7.00   7.82   3.00   4.45   5.00   4.82   3.00   1.91   5.00   5.91   5.00   7.45  12.00  11.82  10.00  11.55  13.00  15.82  32.00  21.55   6.00   9.00  42.00  41.55
116.05   4.00   2.91   7.00   8.27   7.00   4.09   5.00   4.73   0.00   1.73  10.00   6.09   9.00   7.64  14.00  11.82  11.00  11.73  23.00  16.82  28.00  22.73   5.00   8.45  40.00  41.09
116.15   0.00   3.00   6.00   8.45   5.00   4.55   3.00   4.09   2.00   2.00   8.00   6.00   9.00   7.27  10.00  11.27   7.00  11.91  16.00  16.73  18.00  23.91   7.00   8.18  43.00  40.82
116.25   7.00   3.18  13.00   8.36   2.00   4.82   5.00   4.64   2.00   2.09   7.00   5.91  11.00   6.82  14.00  11.00  15.00  12.45  15.00  16.73  20.00  24.73  10.00   8.45  37.00  40.36
116.35   2.00   3.00   9.00   8.36   3.00   5.27   7.00   4.82   1.00   2.00   6.00   6.73   6.00   7.09   8.00  11.00  14.00  12.36  18.00  16.82  21.00  25.09  12.00   8.45  44.00  39.00
116.45   5.00   2.91  12.00   8.27   3.00   5.00   7.00   4.91   2.00   2.27   7.00   6.82  10.00   6.55   7.00  10.73  12.00  11.82  19.00  16.91  24.00  25.27  12.00   8.73  37.00  39.36
116.55   1.00   2.91  10.00   8.00   4.00   5.18   3.00   4.91   1.00   2.00   4.00   6.91   5.00   6.64  11.00  10.55  11.00  11.91  22.00  17.27  37.00  24.18   7.00   9.18  37.00  38.73
116.65   4.00   3.00   7.00   8.18   8.00   5.18   2.00   4.82   4.00   2.18   8.00   6.73   3.00   6.18  13.00  10.36  12.00  12.00  16.00  16.27  30.00  23.36   7.00   9.45  35.00  38.18
116.75   3.00   3.09   9.00   8.27   7.00   5.00   7.00   4.82   4.00   2.27   3.00   6.55   2.00   6.00   9.00  10.27  18.00  12.36  13.00  15.64  25.00  23.91  11.00   9.64  35.00  37.36
116.85   3.00   2.73   7.00   7.73   6.00   5.00   3.00   4.73   1.00   2.18  12.00   6.55   8.00   5.64  10.00   9.27  12.00  11.82  17.00  16.45  19.00  23.64   7.00   9.36  44.00  38.27
116.95   1.00   2.73   4.00   7.36   7.00   5.18   7.00   4.36   5.00   2.09   5.00   6.55   4.00   5.73  10.00   9.36   8.00  11.73  14.00  16.55  24.00  23.82  12.00   9.09  39.00  37.82
117.05   2.00   2.45   4.00   6.82   5.00   5.27   5.00   4.18   0.00   2.18   6.00   6.36   6.00   5.09  10.00   9.73  11.00  11.64  17.00  16.82  20.00  23.55  11.00   8.91  35.00  37.82
117.15   5.00   3.27   9.00   6.55   7.00   5.45   4.00   4.18   2.00   2.45   8.00   6.55   4.00   5.09  12.00   9.82  12.00  11.82  12.00  16.55  19.00  22.09   8.00   9.27  34.00  37.82
117.25   1.00   3.18   7.00   7.00   3.00   5.55   3.00   4.55   3.00   2.27   6.00   6.18   7.00   5.27   9.00   9.18  11.00  11.45   9.00  16.64  24.00  20.64   9.00   9.36  34.00  36.91
117.35   3.00   3.18   7.00   6.45   2.00   5.36   4.00   4.09   1.00   2.09   7.00   6.36   7.00   6.36   3.00   8.91   9.00  10.45  24.00  17.00  17.00  21.82   7.00   9.09  47.00  37.27
117.45   2.00   3.27   5.00   6.45   5.00   5.09   3.00   4.09   0.00   2.18   6.00   5.64   7.00   6.27   9.00   9.27  13.00  10.45  19.00  16.55  23.00  22.36   9.00   8.64  39.00  37.36
117.55   2.00   3.18   6.00   6.82   4.00   5.00   5.00   3.64   3.00   1.82   5.00   6.00   3.00   6.45  11.00   8.64  11.00  11.18  22.00  16.45  21.00  22.00  10.00   8.09  37.00  37.73
117.65  10.00   3.18   7.00   7.00   6.00   5.00   3.00   3.73   4.00   2.00   6.00   6.09   5.00   6.36  12.00   8.91  13.00  11.64  19.00  15.91  21.00  22.73  11.00   7.73  37.00  38.36
117.75   3.00   3.09  12.00   6.91   9.00   4.91   6.00   3.64   2.00   2.00   4.00   5.64   5.00   6.27   6.00   8.64   8.00  11.36  17.00  16.73  14.00  23.09   8.00   7.45  25.00  37.45
117.85   3.00   3.18   3.00   6.64   5.00   5.18   2.00   3.91   2.00   1.91   5.00   5.73  14.00   6.73   6.00   8.64   7.00  11.27  17.00  16.82  38.00  22.55   8.00   7.45  39.00  37.64
117.95   4.00   3.09   7.00   6.55   3.00   6.00   3.00   4.45   2.00   2.00   4.00   5.73   7.00   6.82  14.00   9.18  12.00  11.36  12.00  16.00  25.00  22.45   2.00   7.27  45.00  36.91
118.05   0.00   3.27   8.00   7.00   6.00   5.91   2.00   4.64   1.00   2.18   9.00   5.91   6.00   7.27   3.00   9.00  16.00  11.18  13.00  16.09  20.00  22.18   6.00   7.18  43.00  37.55
118.15   2.00   3.36   6.00   6.64   5.00   6.18   6.00   4.55   2.00   1.91   7.00   5.91   5.00   7.55  13.00   8.64  16.00  11.55  11.00  15.27  28.00  22.00   7.00   7.18  42.00  36.82
118.25   4.00   2.73   8.00   6.55   6.00   5.82   3.00   4.55   2.00   1.73   3.00   6.00   3.00   7.45   9.00   8.73   9.00  11.64  21.00  15.27  23.00  22.73   5.00   6.64  24.00  36.45
118.35   2.00   2.73   4.00   5.91   6.00   5.18   6.00   4.55   2.00   1.73   7.00   6.00  12.00   7.45   9.00   9.55  10.00  12.45  10.00  15.55  18.00  23.09   9.00   6.82  36.00  36.73
118.45   2.00   2.64   6.00   6.36  11.00   5.27  10.00   4.73   2.00   1.55   7.00   6.00   8.00   6.73   9.00   9.73  10.00  13.36  15.00  15.82  16.00  21.55   5.00   6.45  39.00  37.36
118.55   4.00   2.36  10.00   6.73   4.00   5.18   5.00   4.64   2.00   1.36   8.00   6.09  12.00   6.45   7.00   9.00  11.00  13.64  20.00  15.91  20.00  21.55   8.00   6.82  46.00  36.91
118.65   3.00   2.73   2.00   6.73   7.00   5.09   4.00   4.45   0.00   1.36   5.00   5.73   6.00   7.00   7.00   9.73  15.00  13.18  13.00  15.91  19.00  21.18  10.00   6.91  29.00  36.18
118.75   3.00   2.64   6.00   7.00   2.00   5.09   3.00   4.55   2.00   1.18   7.00   5.55   4.00   7.09  13.00   9.27  14.00  12.91  19.00  16.09  29.00  21.00   5.00   6.73  33.00  35.73
118.85   3.00   2.36   5.00   6.82   2.00   5.00   6.00   4.64   2.00   1.09   4.00   6.00   5.00   7.09  15.00   9.27  17.00  13.36  20.00  15.45  18.00  21.00  10.00   6.91  28.00  37.09
118.95   2.00   2.45   8.00   7.09   6.00   4.82   4.00   4.27   0.00   1.09   5.00   6.18   6.00   6.55   8.00   9.36  17.00  13.36  20.00  16.45  21.00  22.36   4.00   6.91  46.00  37.36
119.05   1.00   2.45  11.00   7.64   2.00   4.36   2.00   3.55   0.00   1.09   5.00   6.18   4.00   6.18   6.00   9.82  15.00  13.18  13.00  17.00  25.00  22.55   6.00   7.27  40.00  36.00
119.15   4.00   2.09   8.00   7.55   5.00   4.64   0.00   3.45   1.00   1.09   5.00   6.36  12.00   5.91  11.00   9.91  11.00  13.36  13.00  16.45  16.00  22.27   7.00   7.09  35.00  34.73
119.25   1.00   2.18   9.00   7.73   5.00   4.45   7.00   3.45   0.00   1.18   5.00   6.09   6.00   5.91   8.00  10.64  13.00  13.00  13.00  16.27  26.00  22.91   5.00   6.82  37.00  34.91
119.35   1.00   2.36   6.00   7.91   5.00   4.64   4.00   4.09   1.00   1.00   8.00   5.55   3.00   6.09   9.00  10.36  14.00  12.82  14.00  15.73  23.00  21.36   7.00   7.27  39.00  35.27
119.45   3.00   2.55   7.00   8.36   4.00   4.64   2.00   3.82   2.00   0.91   9.00   5.64   6.00   6.45  10.00   9.36  10.00  12.09  21.00  15.73  33.00  20.91   9.00   7.09  39.00  35.91
119.55   2.00   2.45  12.00   8.09   6.00   4.64   2.00   3.91   2.00   0.91   7.00   5.64   4.00   6.09  14.00   9.27   8.00  11.91  21.00  14.64  18.00  20.91   9.00   7.64  24.00  34.00
119.65   0.00   2.45   9.00   7.64   7.00   5.09   4.00   4.36   2.00   1.00  10.00   5.55   9.00   6.09   8.00   9.82  13.00  11.64  14.00  15.64  17.00  20.73   6.00   7.91  32.00  33.55
119.75   4.00   2.64   4.00   7.91   5.00   5.09   4.00   4.64   1.00   1.09   2.00   6.00   6.00   5.82  15.00   9.45  11.00  11.73  11.00  16.36  26.00  21.55   7.00   7.82  31.00  33.36
119.85   5.00   2.73   8.00   7.73   4.00   5.18  10.00   4.27   0.00   1.18   1.00   5.91   6.00   6.00  10.00   9.82  12.00  11.91  13.00  16.55  12.00  21.36  10.00   7.82  37.00  33.27
119.95   5.00   2.73  10.00   7.82   2.00   5.09   3.00   4.36   1.00   1.27   5.00   5.73   9.00   6.45   4.00  10.09   9.00  11.73  20.00  16.45  13.00  20.82   8.00   7.64  35.00  34.36
120.05   1.00   3.00   5.00   7.73   6.00   5.00   5.00   4.73   0.00   1.18   5.00   5.55   2.00   6.36   7.00  10.09  15.00  11.73   8.00  15.27  21.00  19.91  10.00   7.64  25.00  33.45
120.15   1.00   3.09   6.00   7.00   7.00   4.82   7.00   5.09   1.00   1.36   4.00   5.55   4.00   6.36  12.00   9.64  12.00  12.64  24.00  14.73  23.00  20.45   9.00   7.73  35.00  34.27
120.25   6.00   3.09  11.00   6.55   5.00   5.09   3.00   4.82   2.00   1.36  10.00   4.91   9.00   5.91   7.00   9.64  12.00  12.09  21.00  15.00  25.00  20.73   6.00   7.45  33.00  35.18
120.35   2.00   2.91   7.00   6.64   6.00   5.18   3.00   4.64   1.00   1.45   4.00   5.27   8.00   6.18  12.00   8.73  15.00  12.27  15.00  16.09  24.00  20.64   5.00   7.82  36.00  35.91
120.45   1.00   2.73   7.00   6.36   4.00   5.00   5.00   3.82   2.00   1.45   6.00   5.91   8.00   6.09  12.00   8.82  12.00  11.82  13.00  16.45  17.00  21.09   5.00   7.45  51.00  34.91
120.55   6.00   2.45   6.00   6.09   3.00   5.09   6.00   3.73   1.00   1.55   7.00   6.36   5.00   5.82  10.00   9.27  10.00  11.91   8.00  15.73  23.00  21.73   9.00   7.64  29.00  34.64
120.65   3.00   2.64   4.00   6.64   4.00   4.82   6.00   3.82   4.00   1.82   7.00   6.82   4.00   6.18   9.00   9.45  18.00  11.36  15.00  16.55  24.00  21.55  10.00   7.64  33.00  34.36
120.75   0.00   2.73   4.00   6.45  10.00   4.55   1.00   3.55   2.00   2.00   3.00   6.82   4.00   6.45   8.00   9.73   7.00  11.09  17.00  16.00  20.00  21.73   3.00   7.55  42.00  34.73
120.85   2.00   2.27   5.00   6.36   6.00   4.55   2.00   3.45   2.00   1.91   6.00   6.73   9.00   6.09   5.00  10.18  13.00  11.27  23.00  14.91  25.00  20.82  11.00   7.73  39.00  35.09
120.95   3.00   2.27   5.00   6.27   2.00   4.27   1.00   3.18   0.00   1.91   8.00   6.55   5.00   5.82  11.00   9.91   7.00  10.55  17.00  15.18  17.00  20.64   6.00   8.18  26.00  34.91
121.05   2.00   2.36   7.00   6.00   3.00   4.27   2.00   3.00   2.00   1.91  10.00   6.64   6.00   5.82   9.00   9.64  10.00  10.55  12.00  15.09  20.00  21.18  10.00   8.36  32.00  33.45
121.15   3.00   1.91  11.00   5.55   3.00   4.64   6.00   2.55   3.00   2.00  10.00   6.55   6.00   6.00   9.00   9.91   9.00  10.55  17.00  16.55  19.00  21.09  10.00   8.36  22.00  35.00
121.25   2.00   1.91   4.00   5.45   4.00   4.45   4.00   2.09   3.00   1.64   4.00   6.27   7.00   6.27  15.00  10.27   9.00   9.64  18.00  16.91  25.00  21.18   8.00   8.00  39.00  35.73
121.35   1.00   2.09  10.00   5.91   5.00   4.00   2.00   2.45   1.00   1.64   9.00   6.27   5.00   6.18  12.00  10.18  14.00  10.27   9.00  17.00  15.00  21.82   8.00   8.73  37.00  35.64
121.45   2.00   2.27   6.00   6.00   3.00   4.00   0.00   2.55   1.00   1.45   2.00   5.82   5.00   6.36   9.00  11.00   7.00  10.45  18.00  16.27  22.00  21.55  10.00   7.82  34.00  35.36
121.55   2.00   2.18   4.00   6.09   4.00   4.18   3.00   2.82   2.00   1.64   7.00   5.73   8.00   6.82   9.00  11.00  12.00  10.64  12.00  16.36  23.00  21.45   7.00   8.09  35.00  36.73
121.65   1.00   2.09   1.00   6.09   7.00   4.18   1.00   2.64   2.00   1.55   6.00   5.27   7.00   6.64  13.00  11.00  10.00  11.27  24.00  17.09  22.00  21.64   9.00   8.27  46.00  37.18
121.75   3.00   2.27   3.00   6.18   2.00   4.27   1.00   2.18   0.00   1.36   4.00   4.91   7.00   6.45  13.00  10.73   8.00  11.45  19.00  16.82  25.00  22.36   6.00   7.64  41.00  38.27
121.85   2.00   2.45   9.00   6.82   5.00   4.64   5.00   2.27   2.00   1.18   3.00   5.09   3.00   6.18   7.00  10.18  14.00  11.73  18.00  16.55  27.00  22.27  11.00   7.27  41.00  37.45
121.95   4.00   2.36   6.00   6.55   6.00   4.45   3.00   2.36   0.00   1.18   1.00   5.00  11.00   6.09  14.00  10.45  15.00  12.00  15.00  17.45  22.00  23.18   1.00   6.73  36.00  37.55
122.05   2.00   2.36   6.00   6.73   4.00   4.55   4.00   2.64   2.00   1.27   7.00   5.09  10.00   6.00  11.00  11.18   9.00  12.73  18.00  17.09  16.00  23.00   9.00   6.36  41.00  38.45
122.15   1.00   2.45   7.00   7.09   3.00   4.55   0.00   2.91   1.00   1.18   5.00   5.45   4.00   5.73   9.00  11.45  17.00  12.36  20.00  17.45  22.00  23.18  12.00   6.91  37.00  38.64
122.25   5.00   2.73  12.00   7.36   4.00   4.36   1.00   3.45   1.00   1.18   6.00   5.64   4.00   5.45   6.00  11.09  11.00  12.64  14.00  16.36  27.00  23.18   3.00   6.82  34.00  37.82
122.35   4.00   2.64  11.00   8.09   8.00   4.45   5.00   3.73   1.00   1.18   6.00   6.00   4.00   5.45   9.00  10.64  12.00  12.82  15.00  16.36  24.00  23.55   4.00   6.82  30.00  36.55
122.45   0.00   2.73   7.00   7.91   3.00   4.64   3.00   3.64   1.00   1.27   8.00   6.00   4.00   5.73  15.00  10.82  17.00  12.91  19.00  16.27  25.00  22.73   2.00   6.18  38.00  35.09
122.55   2.00   2.64   8.00   8.09   4.00   4.55   3.00   3.64   2.00   1.36   3.00   6.45   4.00   5.27  17.00  10.73  15.00  12.82  14.00  16.00  20.00  22.00   6.00   6.82  44.00  34.82
122.65   3.00   2.82   8.00   8.00   4.00   4.64   6.00   3.45   1.00   1.45  11.00   6.82   5.00   5.27  12.00  10.91   8.00  13.27  16.00  15.91  25.00  22.55  13.00   6.73  37.00  33.64
122.75   4.00   2.82   4.00   8.09   5.00   4.82   7.00   3.82   2.00   1.36   8.00   7.00   4.00   6.00   9.00  10.73  13.00  12.73  12.00  15.18  22.00  22.73   8.00   6.09  37.00  32.82
122.85   2.00   2.45  11.00   7.55   3.00   5.09   4.00   4.09   0.00   1.64   8.00   6.91   7.00   6.09   8.00  11.09  10.00  12.73  19.00  14.73  29.00  21.45   6.00   7.00  27.00  33.09
122.95   3.00   2.18   7.00   7.09   7.00   4.73   4.00   4.09   3.00   1.64   3.00   6.45   6.00   6.82   9.00  11.27  15.00  12.64  17.00  14.73  18.00  20.64   4.00   7.18  25.00  33.73
123.05   3.00   2.27   8.00   7.00   5.00   4.91   3.00   4.09   1.00   1.64   6.00   6.00   6.00   7.09  13.00  11.00  14.00  12.09  12.00  14.36  14.00  19.82   8.00   7.55  33.00  33.18
123.15   4.00   2.55   5.00   6.91   5.00   5.18   2.00   4.27   3.00   1.55  11.00   6.55  10.00   7.55  13.00  10.18  14.00  11.64  17.00  14.45  22.00  19.91   8.00   7.45  28.00  32.36
123.25   1.00   2.36   8.00   6.91   5.00   5.00   4.00   4.55   0.00   1.55   7.00   6.36  12.00   7.82   7.00  10.09  11.00  12.00  12.00  14.73  24.00  20.36   5.00   6.82  28.00  31.36
123.35   1.00   2.55   6.00   7.18   7.00   5.09   4.00   4.45   4.00   1.45   5.00   6.55   5.00   8.27  10.00  10.09  11.00  11.82   9.00  15.45  13.00  20.27  13.00   6.91  37.00  31.00
123.45   1.00   2.45   6.00   7.00   4.00   5.00   5.00   4.45   1.00   1.45   1.00   6.45  12.00   8.09  11.00  10.09  11.00  11.73  15.00  15.18  15.00  20.55   6.00   7.00  37.00  32.09
123.55   1.00   2.36   6.00   7.27   5.00   5.27   3.00   4.36   1.00   1.27   3.00   7.00   7.00   8.18  12.00  10.00  11.00  11.27  15.00  15.64  16.00  21.00   6.00   7.82  32.00  33.36
123.65   5.00   2.18   7.00   7.27   7.00   5.27   5.00   4.27   1.00   1.18   9.00   7.00   9.00   8.09   8.00  10.45  10.00  11.18  15.00  16.09  21.00  21.18   5.00   7.55  35.00  33.27
123.75   1.00   2.00   8.00   7.45   2.00   5.18   9.00   4.73   1.00   0.91   9.00   6.73   8.00   7.64  11.00  10.18  12.00  11.45  19.00  16.27  30.00  20.36   6.00   7.27  26.00  33.09
123.85   6.00   2.00   7.00   7.00   6.00   5.18   6.00   4.45   1.00   1.00  10.00   6.36   9.00   7.00   9.00  10.55  11.00  11.36  20.00  17.09  21.00  20.73   9.00   7.45  33.00  32.55
123.95   1.00   2.18   9.00   7.36   2.00   4.91   4.00   4.73   0.00   0.91   7.00   6.55   5.00   7.18   8.00  10.64   9.00  11.27  16.00  18.27  32.00  21.27   7.00   7.00  39.00  32.09
124.05   2.00   2.36  10.00   7.64  10.00   5.27   3.00   4.82   1.00   1.00   9.00   7.18   7.00   6.64   8.00  10.64  10.00  10.82  22.00  18.36  23.00  21.91  13.00   6.91  39.00  31.27
124.15   1.00   2.36   8.00   8.18   5.00   5.27   2.00   5.00   0.00   1.18   6.00   7.55   5.00   6.45  18.00  10.64  13.00  10.73  17.00  18.64  16.00  22.18   5.00   7.00  32.00  31.27
124.25   2.00   2.09   7.00   8.18   4.00   5.09   7.00   5.18   0.00   1.09   8.00   6.91   5.00   6.55  10.00  10.82  17.00  11.45  19.00  18.36  13.00  22.45   5.00   6.91  26.00  30.45
124.35   1.00   2.00   3.00   7.91   5.00   5.00   1.00   4.91   1.00   1.00   3.00   6.73   5.00   6.55  11.00  10.91  10.00  11.73  21.00  17.73  28.00  22.27   7.00   6.82  22.00  31.27
124.45   3.00   1.55  10.00   8.00   4.00   4.91   7.00   4.91   3.00   1.00   7.00   6.09   7.00   6.55  11.00  10.82  10.00  12.09  22.00  17.18  19.00  22.55   8.00   6.55  32.00  30.73
124.55   3.00   1.82   9.00   7.45   8.00   4.82   6.00   4.73   2.00   1.18   8.00   6.36   6.00   6.82  11.00  10.91   6.00  12.73  16.00  17.27  22.00  21.55   5.00   6.64  28.00  30.45
124.65   1.00   1.73  12.00   7.18   5.00   4.27   5.00   4.64   3.00   1.09   7.00   5.91   5.00   6.64  12.00  11.00  10.00  12.73  18.00  17.45  19.00  22.00   7.00   5.91  32.00  29.55
124.75   2.00   1.82   7.00   6.82   5.00   4.36   7.00   4.91   0.00   1.09   2.00   5.91  10.00   6.73  10.00  10.55  18.00  12.64  12.00  18.27  24.00  22.00   4.00   6.09  26.00  30.00
124.85   0.00   1.73   5.00   6.45   1.00   4.27   6.00   4.36   0.00   1.45   7.00   5.73   8.00   6.91  12.00  10.27  15.00  12.09  12.00  17.91  28.00  23.27   5.00   6.55  35.00  31.36
124.95   1.00   1.91   8.00   7.18   5.00   4.64   6.00   4.91   1.00   1.64   3.00   6.09   9.00   6.91   8.00  10.09  15.00  11.91  14.00  16.82  24.00  22.18   6.00   6.45  27.00  32.00
125.05   4.00   2.00   3.00   7.45   1.00   4.73   2.00   4.55   2.00   1.55  10.00   6.09   8.00   6.91   9.00  10.64  16.00  11.91  17.00  16.09  21.00  22.00   8.00   6.27  36.00  32.36
125.15   1.00   2.18   7.00   7.27   4.00   4.45   2.00   4.45   0.00   1.64   4.00   5.91   5.00   7.18   9.00  10.36  10.00  12.00  24.00  16.09  28.00  22.00   5.00   6.73  29.00  32.82
125.25   2.00   2.36   4.00   6.55   6.00   4.09   5.00   4.55   0.00   1.45   6.00   6.00   6.00   7.27  13.00  10.45  12.00  12.64  26.00  15.91  16.00  22.36   7.00   7.09  37.00  32.18
125.35   1.00   2.45   3.00   6.64   3.00   4.09   1.00   4.27   4.00   1.55   6.00   6.45   7.00   7.45   7.00  10.55  11.00  12.09  15.00  16.27  27.00  23.00  10.00   7.45  41.00  33.45
125.45   3.00   2.82  11.00   7.09   9.00   4.82   7.00   4.09   3.00   1.64   7.00   6.45   5.00   7.00   9.00  10.55   8.00  11.73   9.00  16.36  16.00  22.82   6.00   7.45  29.00  32.82
125.55   4.00   2.73  13.00   6.73   5.00   4.82   3.00   3.91   2.00   1.55   7.00   6.82   7.00   7.00  17.00  10.36  10.00  11.64  14.00  16.73  17.00  24.00   6.00   7.55  36.00  34.09
125.65   5.00   2.91   7.00   7.09   5.00   5.55   5.00   4.09   3.00   1.64   6.00   6.18   9.00   7.36   8.00  10.64   7.00  11.73  16.00  16.91  22.00  24.09  10.00   7.91  33.00  34.91
125.75   3.00   3.00   4.00   7.09   1.00   5.64   6.00   4.64   1.00   1.82   8.00   6.55   6.00   7.36  13.00  10.45  17.00  12.27  16.00  15.91  23.00  24.09  11.00   8.00  25.00  34.73
125.85   3.00   3.00   8.00   7.00   5.00   5.82   4.00   4.36   1.00   1.82   7.00   7.00  12.00   7.45  11.00   9.82  12.00  12.55  16.00  15.36  31.00  24.09   8.00   7.73  40.00  34.27
125.95   4.00   3.18  10.00   7.45   9.00   6.27   4.00   4.36   1.00   1.82   7.00   6.91   3.00   7.36  12.00  10.00  11.00  12.64  13.00  16.36  26.00  23.73   5.00   8.00  28.00  33.18
126.05   0.00   3.09   4.00   7.09   5.00   5.82   4.00   3.82   0.00   1.64   7.00   7.36   9.00   7.45   6.00   9.91  14.00  12.91  18.00  17.82  37.00  25.09   7.00   8.00  41.00  33.55
126.15   6.00   2.82   7.00   6.36   9.00   6.09   4.00   3.73   3.00   1.64   3.00   7.36  12.00   7.18  12.00   9.45  17.00  13.09  19.00  18.09  22.00  25.64  12.00   7.91  45.00  32.73
126.25   2.00   2.45   7.00   6.55   5.00   6.27   8.00   3.64   2.00   1.82   8.00   7.18   5.00   7.00   7.00   9.27  16.00  13.27  13.00  18.27  28.00  26.45   6.00   7.45  27.00  32.18
126.35   2.00   2.55   3.00   6.91   8.00   6.45   2.00   3.64   0.00   1.82  11.00   7.36   7.00   6.82   6.00   9.09  15.00  12.09  20.00  18.27  16.00  26.82   4.00   7.09  32.00  32.45
126.45   3.00   2.45   8.00   6.91   8.00   6.18   1.00   3.55   4.00   2.18   5.00   7.55   6.00   6.27   9.00   9.09  12.00  12.36  26.00  19.09  23.00  26.27  13.00   6.82  29.00  31.73
126.55   2.00   2.45   7.00   6.91   4.00   6.00   1.00   3.45   1.00   2.27  12.00   7.45   6.00   6.91   8.00   8.55  11.00  12.45  25.00  19.27  31.00  26.18   6.00   6.82  33.00  32.09
126.65   1.00   2.91   5.00   7.36   8.00   6.00   2.00   3.73   2.00   2.36   7.00   7.45   4.00   6.55  12.00   8.64  12.00  11.91  17.00  18.82  23.00  25.09   5.00   6.91  27.00  31.82
126.75   1.00   2.45   9.00   7.45   7.00   6.18   4.00   3.73   5.00   2.09   4.00   7.55   7.00   6.64   6.00   7.82   9.00  11.18  18.00  18.73  31.00  26.00   5.00   6.45  27.00  30.82
126.85   4.00   2.55   8.00   7.09   3.00   6.27   6.00   3.45   1.00   2.18  10.00   7.45   4.00   6.73  11.00   7.73   4.00  10.73  16.00  19.55  27.00  26.27   7.00   6.73  28.00  31.09
126.95   2.00   2.91   8.00   7.45   2.00   6.18   3.00   3.73   5.00   2.18   9.00   7.36   6.00   6.45  11.00   8.00  15.00  11.45  25.00  19.64  25.00  26.18   5.00   7.09  32.00  31.36
127.05   4.00   2.91  10.00   7.55   7.00   6.00   3.00   4.18   2.00   2.09   6.00   7.36  10.00   6.36   6.00   8.18  12.00  11.73  15.00  18.45  25.00  26.00   5.00   6.55  32.00  32.18
127.15   5.00   3.00   9.00   7.91   5.00   6.45   7.00   4.36   1.00   2.36   7.00   6.64   5.00   6.09   7.00   8.36   8.00  11.64  13.00  17.73  25.00  25.73   8.00   6.64  38.00  32.55
127.25   1.00   3.27   8.00   8.00  11.00   6.18   4.00   4.45   0.00   2.27   4.00   6.73  13.00   6.64   3.00   7.91   9.00  11.82  18.00  18.09  32.00  25.64   7.00   6.64  34.00  33.00
127.35   3.00   3.55   3.00   7.91   6.00   5.91   5.00   4.73   3.00   1.82   7.00   6.91   6.00   6.82   6.00   8.18  11.00  12.27  22.00  18.09  31.00  24.64   9.00   6.45  30.00  32.82
127.45   6.00   3.36   7.00   7.73   7.00   6.73   5.00   4.64   0.00   1.82  10.00   6.73   4.00   7.45   9.00   7.91  23.00  13.09  21.00  17.91  15.00  24.18   8.00   6.09  35.00  33.64
127.55   3.00   3.64   9.00   7.55   6.00   6.91   6.00   4.91   3.00   1.55   5.00   6.27   5.00   7.36  11.00   8.09  15.00  13.00  13.00  17.09  21.00  24.45   7.00   6.73  38.00  33.91
127.65   3.00   3.64  11.00   7.45   9.00   6.36   3.00   5.18   4.00   1.55   4.00   6.45   3.00   6.91  10.00   8.36  10.00  13.09  17.00  17.09  28.00  24.55   7.00   6.91  37.00  33.18
127.75   4.00   3.36   6.00   7.00   5.00   6.18   3.00   4.64   1.00   1.45   8.00   6.18  10.00   7.00   7.00   8.82  14.00  13.18  21.00  17.09  22.00  24.00   5.00   6.73  32.00  32.55
127.85   4.00   3.64   8.00   6.64   4.00   6.00   7.00   4.82   0.00   1.55   6.00   6.27   9.00   6.82   9.00   9.18  14.00  13.18  18.00  17.18  20.00  24.09   3.00   6.73  25.00  32.00
127.95   2.00   3.82   6.00   7.36  12.00   5.73   5.00   5.18   1.00   1.55   8.00   6.36  11.00   6.64   8.00   9.64  13.00  13.64  14.00  17.64  22.00  23.18   3.00   6.55  37.00  32.91
128.05   5.00   3.36   6.00   7.36   4.00   5.45   6.00   4.91   2.00   1.55   4.00   6.18   5.00   6.73  13.00   9.73  14.00  12.91  16.00  18.00  28.00  24.64  12.00   6.73  35.00  32.55
128.15   4.00   3.27   9.00   7.00   1.00   5.36   6.00   5.00   2.00   1.55   8.00   6.73   5.00   7.27   9.00   9.55  13.00  12.64  15.00  17.64  26.00  25.09   7.00   6.73  24.00  32.27
128.25   2.00   3.09   4.00   6.18   3.00   4.91   1.00   5.00   0.00   1.82   4.00   7.18   6.00   7.82  12.00   9.27   9.00  13.00  13.00  18.09  19.00  24.55   6.00   7.00  31.00  32.55
128.35   4.00   2.91   4.00   6.45   9.00   5.18   6.00   5.00   1.00   2.18   5.00   7.09  11.00   7.45   7.00   9.73   9.00  12.55  19.00  17.27  33.00  25.00   7.00   7.18  28.00  32.82
128.45   5.00   2.64  11.00   6.18   3.00   5.64   9.00   4.82   3.00   2.36   8.00   7.09   4.00   7.00  11.00   9.82  16.00  13.27  27.00  16.55  21.00  25.36   7.00   8.00  40.00  33.91
128.55   1.00   2.82   7.00   6.27   4.00   5.09   2.00   5.09   0.00   2.45   8.00   7.00   5.00   6.73  10.00   9.45  15.00  13.27  25.00  17.45  31.00  25.09  10.00   8.45  31.00  33.91
128.65   2.00   2.91   5.00   5.91   5.00   5.00   7.00   4.73   3.00   2.55  11.00   7.09  11.00   6.55   9.00   9.09  12.00  13.18   9.00  17.91  26.00  24.82   7.00   8.00  35.00  34.73
128.75   1.00   2.91   2.00   5.45   4.00   5.36   3.00   4.45   7.00   2.45   9.00   7.36   9.00   7.09   7.00   8.64  14.00  13.27  22.00  17.91  22.00  25.36  10.00   7.55  40.00  35.64
128.85   2.00   3.00   9.00   5.82   8.00   5.64   3.00   4.73   5.00   2.55   7.00   7.64   6.00   7.36  12.00   8.55   9.00  13.64  12.00  18.00  27.00  25.27   7.00   7.64  35.00  36.91
128.95   1.00   2.91   5.00   6.27   9.00   5.09   5.00   4.45   2.00   2.45   6.00   7.91   4.00   7.27  10.00   9.09  22.00  13.91  10.00  18.36  24.00  23.73  12.00   7.64  37.00  37.73
129.05   4.00   2.64   7.00   5.82   6.00   5.36   8.00   4.00   2.00   2.36   7.00   8.09   8.00   7.73   4.00   9.09  13.00  13.45  24.00  17.55  19.00  23.91   8.00   7.73  37.00  37.18
129.15   6.00   2.73   2.00   6.00   3.00   5.45   2.00   4.73   3.00   2.45   5.00   8.09   3.00   8.00   9.00   8.73  13.00  13.09  21.00  16.91  25.00  22.27   7.00   7.73  44.00  38.09
129.25   4.00   3.00   4.00   5.64   5.00   5.64   3.00   4.18   1.00   2.18  11.00   7.64  11.00   7.91   4.00   8.73  14.00  13.36  15.00  18.00  32.00  22.55   2.00   7.73  34.00  37.64
129.35   3.00   3.27   8.00   6.00   6.00   5.64   4.00   4.18   1.00   1.91   7.00   7.82   9.00   8.27  11.00   9.27  13.00  13.73  14.00  17.73  18.00  23.36   7.00   7.55  45.00  37.45
129.45   3.00   3.36   9.00   5.73   3.00   5.27   3.00   4.27   0.00   1.73   8.00   7.45  10.00   8.00  13.00   9.45  12.00  13.91  23.00  18.27  16.00  23.45   7.00   7.73  37.00  37.64
129.55   2.00   3.55   6.00   6.73   6.00   5.09   4.00   4.55   2.00   1.73  10.00   7.64   9.00   8.27  11.00   9.36  11.00  12.64  18.00  18.73  23.00  23.64   8.00   7.36  34.00  36.73
129.65   2.00   3.45   9.00   6.45   5.00   4.91  10.00   4.27   1.00   1.73   8.00   7.73   8.00   7.82   6.00   9.82  11.00  12.64  18.00  17.73  13.00  23.82  10.00   7.18  41.00  37.27
129.75   5.00   3.18   1.00   7.18   7.00   5.09   1.00   4.45   0.00   1.64   6.00   8.18  10.00   7.91   9.00  10.00  15.00  13.00  21.00  17.73  29.00  24.45   7.00   7.18  30.00  37.18
129.85   4.00   2.91   6.00   7.27   4.00   5.18   3.00   4.64   4.00   1.82  11.00   7.91  13.00   7.36  13.00  10.36  18.00  12.82  19.00  18.36  31.00  23.91   8.00   8.09  38.00  38.36
129.95   3.00   3.00   6.00   7.09   4.00   5.64   4.00   5.00   3.00   1.91   3.00   8.09   3.00   7.00  14.00  10.27  11.00  12.73  18.00  19.73  28.00  24.18   9.00   7.91  37.00  36.73
130.05   3.00   2.91  16.00   6.82   7.00   5.55   8.00   5.09   2.00   1.91   8.00   7.64   7.00   6.91   9.00   9.64   8.00  12.55  15.00  20.09  26.00  25.18   8.00   8.18  27.00  37.36
130.15   3.00   3.09   4.00   7.09   4.00   5.00   5.00   4.91   2.00   1.91   8.00   7.36   3.00   7.18   9.00   9.91  13.00  12.82  13.00  19.82  21.00  26.09   6.00   8.09  43.00  37.36
130.25   3.00   3.55  10.00   6.73   5.00   5.27   4.00   4.45   2.00   1.91  10.00   7.27   4.00   7.09  11.00  10.91  17.00  12.55  21.00  19.55  32.00  27.73   7.00   8.00  43.00  36.73
130.35   1.00   3.09   5.00   7.09   6.00   5.09   5.00   4.82   3.00   2.09   8.00   7.64   5.00   6.91   8.00  10.73  12.00  12.55  22.00  19.55  26.00  27.45  12.00   7.82  47.00  37.82
130.45   4.00   2.91   6.00   7.00  11.00   5.00   8.00   4.91   2.00   1.82   9.00   6.82   5.00   6.82  10.00  10.27  12.00  12.27  29.00  19.18  21.00  27.27   5.00   7.36  27.00  37.09
130.55   2.00   2.64   6.00   6.73   2.00   4.82   4.00   5.00   0.00   1.73   3.00   7.00   9.00   7.36   6.00   9.55  10.00  12.64  27.00  19.00  27.00  27.45  10.00   7.09  44.00  36.91
130.65   4.00   2.73   9.00   5.82   0.00   4.64   2.00   4.82   2.00   1.91   7.00   6.91  12.00   7.27  14.00   9.73  14.00  13.36  15.00  19.36  33.00  26.91   7.00   7.00  34.00  37.64
130.75   7.00   2.55   5.00   6.09   8.00   4.91   5.00   5.00   1.00   1.82   7.00   7.18   7.00   7.45  17.00   9.91   8.00  13.45  15.00  19.45  31.00  26.82   9.00   7.27  34.00  36.73
130.85   0.00   2.36   5.00   5.73   5.00   4.91   5.00   5.09   2.00   1.64  10.00   7.27   8.00   7.73   7.00  10.09  15.00  13.09  21.00  18.91  26.00  25.82   5.00   7.00  42.00  36.64
130.95   2.00   2.45   5.00   5.64   3.00   4.64   4.00   5.18   1.00   1.36   2.00   7.09  12.00   7.91   8.00  10.09  15.00  13.09  15.00  18.09  29.00  26.00   3.00   6.64  30.00  35.45
131.05   0.00   2.27   3.00   5.45   2.00   3.91   5.00   5.18   2.00   1.18   5.00   7.09   9.00   7.82   6.00  10.27  15.00  13.18  16.00  17.27  30.00  26.27   6.00   6.82  35.00  35.91
131.15   4.00   2.18   6.00   5.55   5.00   3.91   6.00   5.09   4.00   1.27   7.00   7.36   6.00   7.73  11.00  10.64  16.00  13.73  19.00  16.18  20.00  26.82   7.00   6.45  35.00  35.45
131.25   1.00   2.09   7.00   5.18   7.00   4.36   7.00   5.45   1.00   1.45  11.00   7.55   5.00   7.91  11.00  10.36  14.00  13.64  14.00  16.45  20.00  25.45   9.00   6.55  33.00  35.55
131.35   1.00   1.55   6.00   5.09   5.00   4.09   5.00   5.27   0.00   1.55  11.00   7.36   7.00   8.00  13.00  10.73  13.00  14.18  15.00  16.73  21.00  25.36   4.00   6.45  42.00  35.91
131.45   2.00   1.91   4.00   5.45   3.00   3.91   6.00   5.55   0.00   1.55   6.00   7.36   7.00   8.27   8.00  10.73  12.00  14.18  13.00  17.00  28.00  25.36   8.00   6.82  34.00  35.82
131.55   2.00   2.00   4.00   5.82   3.00   4.18   8.00   5.45   0.00   1.64   9.00   8.09   4.00   8.09  12.00  10.73  13.00  13.91  20.00  18.09  24.00  24.82   7.00   7.36  32.00  36.45
131.65   1.00   2.45   7.00   6.00   2.00   4.27   3.00   5.36   1.00   1.64   6.00   8.82   8.00   8.00  10.00  11.18  16.00  13.45  15.00  18.64  33.00  24.09   6.00   7.36  39.00  36.09
131.75   3.00   2.45   5.00   5.91   5.00   3.82   6.00   5.09   4.00   1.45   9.00   9.27  14.00   8.73  11.00  11.64  13.00  13.27  18.00  18.73  18.00  25.00   8.00   7.64  35.00  37.18
131.85   1.00   2.73   4.00   5.91   5.00   3.55   3.00   4.82   2.00   1.45   5.00   8.91   8.00   9.09  21.00  12.00  14.00  13.45  18.00  18.82  30.00  25.09   8.00   7.64  38.00  37.82
131.95   4.00   2.91   9.00   6.18   3.00   3.09   8.00   4.64   2.00   1.55  10.00   8.55  11.00   9.64   7.00  11.27  15.00  13.55  24.00  18.36  26.00  24.91   9.00   7.73  41.00  37.55
132.05   3.00   2.73   9.00   6.45   6.00   3.18   3.00   4.55   2.00   1.73  10.00   8.73  10.00   9.55   8.00  11.91  12.00  13.73  27.00  19.45  23.00  24.64   9.00   8.27  37.00  38.73
132.15   5.00   2.73   5.00   6.82   3.00   3.18   4.00   4.18   2.00   2.00  13.00   8.55   8.00   9.82  11.00  11.36  10.00  13.91  22.00  19.27  22.00  23.73   6.00   8.36  31.00  39.09
132.25   4.00   2.82   5.00   6.55   0.00   3.36   3.00   4.00   2.00   2.18  12.00   8.64  14.00   9.82  16.00  11.27  14.00  13.27  20.00  19.36  30.00  22.27  10.00   9.00  47.00  38.73
132.35   4.00   2.64   7.00   6.55   4.00   3.27   4.00   4.00   1.00   2.00   7.00   8.27   9.00   9.27  15.00  11.45  16.00  13.00  15.00  19.73  21.00  22.82   9.00   9.36  40.00  38.36
132.45   3.00   2.82   9.00   7.18   0.00   3.00   3.00   4.73   1.00   2.00   7.00   8.27  13.00   8.91   5.00  10.09  14.00  13.55  10.00  19.73  19.00  22.45   5.00   9.09  39.00  38.91
132.55   0.00   2.73   7.00   7.00   4.00   3.18   5.00   4.45   2.00   2.00   8.00   8.18   6.00   8.91  15.00  10.09  14.00  13.00  25.00  19.09  25.00  22.55  14.00   9.09  47.00  38.91
132.65   2.00   2.64   8.00   6.55   3.00   3.09   4.00   4.27   3.00   1.82   7.00   7.73   7.00   8.73   6.00  10.82  15.00  13.09  18.00  17.91  14.00  22.82   8.00   8.91  36.00  39.27
132.75   2.00   2.36   4.00   6.82   4.00   3.18   1.00   4.09   3.00   2.00   7.00   7.27   8.00   8.82   9.00  11.09   9.00  13.91  16.00  18.27  17.00  23.27  13.00   9.18  35.00  39.64
132.85   1.00   2.18   5.00   7.09   4.00   3.45   6.00   4.27   2.00   1.91   5.00   6.91   8.00   8.27  13.00  10.27  10.00  13.55  22.00  18.09  24.00  22.18  12.00   9.55  31.00  38.64
132.95   3.00   2.18  11.00   6.73   2.00   3.45  11.00   4.09   2.00   1.91   5.00   6.82   4.00   8.27   6.00   9.91  20.00  13.55  18.00  18.36  26.00  22.73   5.00   9.36  44.00  38.45
133.05   3.00   2.09   7.00   6.82   5.00   3.82   5.00   4.55   2.00   1.91   9.00   6.91  11.00   8.36   7.00  10.36   9.00  13.45  17.00  19.27  27.00  22.45   9.00   9.82  41.00  39.36
133.15   2.00   2.36   4.00   6.91   5.00   4.09   1.00   4.64   0.00   2.09   5.00   7.09   8.00   8.36  16.00  10.09  13.00  13.09  14.00  18.91  26.00  21.36   7.00   9.09  41.00  38.64
133.25   2.00   2.27   8.00   6.82   4.00   4.27   2.00   5.00   4.00   1.82   8.00   7.09   9.00   8.82  14.00  10.45  19.00  12.64  26.00  18.82  27.00  22.55   9.00   9.09  35.00  39.27
133.35   2.00   2.09   8.00   7.09   3.00   4.27   5.00   5.09   1.00   1.82   8.00   7.45   8.00   9.00   7.00  10.91  10.00  12.91  18.00  20.00  18.00  23.09  14.00   8.45  36.00  40.18
133.45   4.00   2.18   3.00   7.18   4.00   4.00   2.00   5.27   1.00   1.82   6.00   7.73   9.00   9.64  11.00  10.36  16.00  13.00  18.00  20.45  27.00  23.73   7.00   8.09  38.00  39.73
133.55   2.00   2.09  10.00   6.73   4.00   3.91   8.00   4.73   1.00   1.73   8.00   7.64  14.00   9.82  10.00  11.09  13.00  12.09  20.00  21.18  16.00  22.91  10.00   8.45  49.00  39.18
133.65   3.00   2.27   8.00   6.64   7.00   4.18   6.00   4.55   4.00   1.64  10.00   7.18   6.00   9.36  12.00  11.27  10.00  12.36  21.00  21.27  13.00  23.18   6.00   8.64  39.00  39.00
133.75   1.00   2.55   7.00   7.18   5.00   4.00   8.00   4.82   0.00   1.82   7.00   7.09  12.00   9.73  10.00  11.27  10.00  12.64  17.00  21.64  27.00  23.27   8.00   8.64  43.00  38.82
133.85   0.00   2.45   7.00   6.91   4.00   4.00   2.00   5.18   3.00   1.91  11.00   6.91  10.00   9.55  14.00  10.91  12.00  12.73  29.00  21.45  23.00  22.82   6.00   8.45  45.00  40.27
133.95   2.00   2.36   6.00   6.82   1.00   4.36   8.00   4.82   2.00   2.00   8.00   6.82  15.00   9.55   7.00  11.91  11.00  13.00  27.00  22.45  31.00  22.91   8.00   8.09  26.00  40.73
134.05   2.00   2.36   6.00   7.09   1.00   4.64   5.00   5.36   1.00   2.00   4.00   6.82   6.00   9.45  14.00  11.82  10.00  12.82  26.00  22.45  17.00  22.82   9.00   7.91  38.00  41.18
134.15   5.00   2.36   6.00   7.00   8.00   4.82   3.00   5.09   1.00   2.00   4.00   6.36   6.00   9.09   9.00  12.18  12.00  12.55  18.00  22.27  30.00  23.18  11.00   7.45  39.00  40.18
134.25   5.00   2.18  10.00   7.27   3.00   4.55   4.00   4.91   2.00   2.18   4.00   6.00  12.00   9.18  16.00  12.55  16.00  13.00  18.00  22.36  27.00  24.36   7.00   7.82  39.00  41.91
134.35   1.00   2.27   5.00   7.18   4.00   4.45   6.00   4.45   5.00   2.36   6.00   6.09   7.00   8.91  10.00  12.27  20.00  13.09  24.00  22.73  22.00  23.91   7.00   8.00  51.00  40.73
134.45   1.00   2.45   7.00   6.73   7.00   4.45   1.00   4.73   2.00   2.55   7.00   5.82   8.00   8.55  18.00  12.00  13.00  13.45  29.00  22.09  19.00  23.27  10.00   8.91  41.00  40.27
134.55   4.00   2.64   6.00   7.00   7.00   4.91   8.00   4.27   1.00   2.45   6.00   5.82   8.00   7.82  10.00  12.27  14.00  14.18  18.00  21.91  26.00  22.00   5.00   8.73  43.00  41.73
134.65   2.00   2.55   9.00   6.55   6.00   5.36   5.00   4.45   1.00   2.36   3.00   6.00  10.00   7.64  14.00  11.73  10.00  15.00  18.00  21.45  20.00  22.82   5.00   8.36  38.00  42.00
134.75   1.00   2.45  11.00   6.36   4.00   5.09   4.00   4.64   6.00   2.45   6.00   6.36   7.00   7.91  16.00  11.82  15.00  14.73  22.00  21.64  26.00  21.55  10.00   8.36  58.00  43.09
134.85   2.00   2.18   6.00   6.00   4.00   5.36   3.00   4.36   2.00   2.36   8.00   7.27   9.00   7.73   7.00  11.36  11.00  14.82  21.00  22.09  22.00  21.73  10.00   8.09  30.00  43.36
134.95   2.00   2.45   2.00   6.45   4.00   5.64   5.00   4.36   5.00   2.00   8.00   7.45   6.00   8.45  11.00  11.45  16.00  14.64  22.00  21.91  16.00  21.00  16.00   8.55  40.00  42.73
135.05   4.00   2.55   9.00   6.00   6.00   5.36   3.00   4.45   1.00   1.82   8.00   7.82   7.00   8.27  10.00  10.82  19.00  14.64  25.00  21.09  17.00  21.82   6.00   8.45  42.00  43.09
135.15   1.00   2.27   1.00   5.82   6.00   5.18   7.00   4.00   0.00   1.91   6.00   7.64   4.00   8.09   8.00  11.27  19.00  14.82  21.00  20.91  26.00  21.18   5.00   8.91  41.00  42.73
135.25   4.00   2.55   4.00   5.45   5.00   4.82   5.00   3.82   2.00   1.91   8.00   8.09   9.00   7.73  10.00  11.00   9.00  16.00  20.00  21.18  16.00  21.55  11.00   9.09  51.00  42.55
135.35   2.00   2.55   6.00   4.73   6.00   5.00   1.00   3.91   1.00   1.55  14.00   8.09  10.00   8.27  11.00  10.64  17.00  16.18  23.00  21.09  29.00  21.18   4.00   9.27  42.00  40.27
135.45   4.00   2.45  10.00   4.55   7.00   5.27   6.00   3.91   1.00   1.64   8.00   8.00  15.00   8.00  11.00  11.27  18.00  16.36  22.00  20.64  14.00  21.00  12.00   9.36  44.00  41.09
135.55   2.00   2.36   2.00   5.09   4.00   5.18   2.00   3.82   0.00   1.36  11.00   7.91   6.00   8.18  11.00  11.18  13.00  16.09  20.00  20.45  28.00  21.91   9.00   8.82  45.00  41.09
135.65   1.00   2.45   4.00   4.73   5.00   4.91   3.00   3.82   2.00   1.36   4.00   8.00   6.00   8.18  15.00  11.18  16.00  15.73  16.00  20.55  19.00  22.91  10.00   9.09  39.00  41.73
135.75   5.00   2.45   5.00   5.00   2.00   4.91   3.00   3.45   1.00   1.64   8.00   7.73   6.00   8.36  11.00  11.73  23.00  15.55  21.00  20.45  24.00  22.73   7.00   9.45  36.00  42.18
135.85   1.00   2.27   3.00   5.09   6.00   5.36   5.00   3.45   2.00   1.73   6.00   7.36  13.00   8.18  12.00  12.27  17.00  16.18  21.00  20.27  22.00  24.27  12.00   9.00  33.00  40.55
135.95   1.00   2.18   4.00   5.27   7.00   5.36   3.00   3.82   3.00   1.73   7.00   6.91   6.00   8.18  14.00  12.36  13.00  15.82  16.00  20.55  20.00  23.45  11.00   9.36  39.00  40.09
136.05   1.00   2.18   8.00   5.18   3.00   5.45   4.00   3.64   2.00   1.73   7.00   6.91   8.00   7.45  10.00  12.64  13.00  15.82  20.00  21.18  26.00  24.09  10.00   9.45  40.00  39.36
136.15   5.00   2.18   5.00   5.55   3.00   5.82   3.00   4.09   1.00   1.82   9.00   6.27   7.00   7.91  10.00  12.82  15.00  15.91  26.00  20.91  28.00  23.73   9.00  10.27  49.00  38.55
136.25   1.00   2.36   4.00   5.82   6.00   6.09   3.00   4.09   3.00   1.73   3.00   6.55   6.00   8.09  14.00  12.27  17.00  15.18  20.00  22.00  24.00  23.55   9.00  10.27  46.00  39.18
136.35   2.00   2.09   5.00   5.82  10.00   6.64   5.00   4.18   3.00   1.64   4.00   6.09   7.00   7.82  16.00  12.18  16.00  15.09  18.00  21.91  33.00  23.00   6.00  10.27  33.00  39.00
136.45   1.00   2.00   8.00   6.09   6.00   6.91   5.00   4.00   1.00   1.64   9.00   6.36  10.00   7.27  12.00  11.64  13.00  15.09  26.00  22.18  20.00  23.64   8.00  10.00  37.00  39.73
136.55   4.00   2.18   9.00   6.36   8.00   6.82   4.00   4.00   1.00   1.45   8.00   6.00   7.00   7.55  14.00  11.27  18.00  16.00  29.00  24.00  21.00  24.64  13.00   9.55  36.00  40.36
136.65   2.00   2.18   6.00   6.18   8.00   7.18   7.00   3.91   1.00   1.64   4.00   6.73  11.00   7.00  13.00  11.00  14.00  16.18  17.00  24.00  24.00  24.73  18.00   9.91  36.00  41.00
136.75   3.00   1.91   7.00   6.27   8.00   7.18   3.00   4.00   1.00   1.55   7.00   6.73   8.00   7.27   9.00  11.27   8.00  16.09  28.00  23.27  17.00  24.27  10.00   9.82  46.00  40.82
136.85   2.00   1.82   5.00   6.82   8.00   7.00   4.00   3.91   0.00   1.36   3.00   6.73   3.00   7.27  10.00  11.18  22.00  16.91  20.00  23.27  18.00  24.91   7.00  10.00  34.00  40.36
136.95   0.00   2.00   6.00   7.00   9.00   6.64   3.00   4.09   2.00   1.18   9.00   7.73   7.00   7.45   6.00  10.73  17.00  16.73  24.00  22.82  29.00  24.09   9.00  10.00  41.00  40.55
137.05   3.00   2.00   7.00   6.82   6.00   6.73   3.00   4.36   1.00   1.18   3.00   7.64   9.00   7.64  10.00  10.27  23.00  16.82  36.00  22.00  31.00  25.09   6.00  10.27  46.00  40.55
137.15   1.00   1.82   6.00   6.18   7.00   6.64   3.00   4.55   4.00   1.09  15.00   7.91   2.00   7.36   7.00  10.45  15.00  16.73  20.00  20.27  27.00  26.00  14.00   9.91  47.00  40.73
137.25   2.00   1.73   6.00   6.18   3.00   6.09   4.00   4.27   0.00   1.00   9.00   8.64  10.00   7.18  13.00  10.73  14.00  16.82  18.00  20.82  23.00  27.18   8.00   9.09  47.00  42.36
137.35   0.00   1.82  10.00   6.00   4.00   5.73   2.00   4.18   1.00   1.09   3.00   8.55   6.00   7.27  13.00  10.45  26.00  17.00  20.00  19.82  31.00  28.09  11.00   8.73  41.00  42.00
137.45   4.00   1.73   7.00   6.27   6.00   5.55   7.00   4.27   1.00   1.27  15.00   8.91   9.00   7.45  11.00  11.09  14.00  16.18  13.00  19.82  24.00  28.82   6.00   9.00  35.00  42.55
137.55   1.00   2.18   6.00   6.09   7.00   5.09   8.00   4.18   1.00   1.18   8.00   9.09  12.00   7.45   7.00  11.64  14.00  16.36  17.00  20.00  31.00  28.82  11.00   8.91  37.00  42.73
137.65   2.00   2.00   2.00   5.91   7.00   4.91   6.00   4.18   0.00   1.09  11.00   9.55   4.00   7.18  16.00  11.64  17.00  16.36  10.00  18.00  31.00  27.55   9.00   9.36  38.00  42.36
137.75   1.00   2.00   6.00   5.82   2.00   4.64   4.00   4.18   0.00   0.73  12.00   9.00   9.00   7.73  16.00  12.27  15.00  16.18  23.00  18.18  37.00  27.18   9.00   9.45  54.00  41.18
137.85   4.00   2.00   5.00   5.55   4.00   4.82   2.00   4.55   2.00   0.82   6.00   8.64   9.00   7.09   6.00  11.64  10.00  16.55  17.00  18.09  27.00  27.09   6.00   9.27  42.00  41.55
137.95   1.00   2.09   8.00   5.09   6.00   5.00   5.00   4.82   2.00   0.91   7.00   8.82   5.00   7.09  17.00  11.27  13.00  15.55  20.00  19.18  26.00  26.27  10.00   9.18  40.00  42.45
138.05   5.00   2.00   4.00   4.73   4.00   4.82   2.00   4.36   1.00   0.91  11.00   7.82   7.00   6.55  12.00  11.36  19.00  16.45  26.00  20.18  29.00  26.27   8.00   9.27  43.00  43.36
138.15   1.00   2.18   5.00   4.64   4.00   4.45   3.00   3.82   0.00   1.09   8.00   7.91   6.00   6.27  10.00  12.00  23.00  17.18  14.00  20.82  17.00  25.91  11.00   9.18  42.00  43.18
138.25   1.00   2.36   5.00   4.91   4.00   4.36   3.00   3.73   0.00   1.18   9.00   7.64   8.00   6.36  14.00  11.27  13.00  16.64  22.00  21.82  23.00  25.36  15.00   9.73  34.00  43.55
138.35   2.00   2.36   3.00   4.55   5.00   4.64   8.00   3.82   1.00   1.27   5.00   7.09   3.00   6.27   6.00  10.91  18.00  17.18  17.00  22.82  22.00  24.18   6.00   9.91  51.00  41.45
138.45   1.00   2.45   5.00   4.55   6.00   4.45   5.00   4.09   2.00   1.27   5.00   6.91   6.00   6.00   9.00  11.45  15.00  17.82  32.00  23.45  22.00  23.91  10.00  10.27  51.00  41.36
138.55   3.00   2.36   3.00   4.36   4.00   4.27   2.00   4.18   1.00   1.45   4.00   7.18   3.00   6.36  12.00  10.91  24.00  17.91  24.00  23.36  24.00  24.18   7.00  10.45  45.00  41.18
138.65   3.00   2.18   5.00   4.55   3.00   4.55   2.00   4.27   3.00   1.45   9.00   6.73   9.00   6.55  14.00  11.00  22.00  18.18  24.00  23.09  27.00  24.55  10.00  11.09  35.00  40.64
138.75   4.00   2.18   5.00   5.00   6.00   4.36   5.00   4.36   1.00   1.45   8.00   6.45   5.00   6.91   8.00  11.09  11.00  16.82  21.00  23.36  25.00  25.36  15.00  11.09  42.00  42.09
138.85   1.00   2.36   2.00   5.09   5.00   4.45   5.00   4.36   1.00   1.45   6.00   6.36   8.00   7.00  12.00  11.27  21.00  17.45  34.00  22.82  24.00  25.36  11.00  10.91  31.00  42.00
138.95   5.00   2.36   5.00   6.00   2.00   4.45   5.00   3.82   2.00   1.55   4.00   6.73   6.00   7.45  12.00  11.27  17.00  17.09  24.00  23.27  24.00  25.45  10.00  11.27  41.00  41.45
139.05   0.00   2.27   6.00   6.27   4.00   4.27   6.00   3.64   4.00   1.64  10.00   7.09   9.00   8.00  11.00  12.27  14.00  17.36  19.00  22.36  29.00  25.45  12.00  10.73  38.00  40.27
139.15   3.00   2.18   6.00   6.55   7.00   4.09   3.00   3.82   1.00   1.64   6.00   8.00   9.00   8.09  13.00  12.45  22.00  16.36  23.00  21.82  33.00  25.27  15.00  10.45  37.00  40.64
139.25   1.00   2.00  10.00   7.09   2.00   4.55   4.00   3.91   0.00   1.45   5.00   7.91  10.00   7.73  11.00  12.00   8.00  16.00  17.00  21.45  26.00  24.64  11.00  10.55  58.00  42.00
139.35   3.00   1.73   6.00   7.27   5.00   4.18   3.00   3.82   0.00   1.64   8.00   7.73   9.00   8.00  16.00  12.82  20.00  16.27  16.00  21.18  23.00  24.09  13.00  10.27  33.00  42.00
139.45   2.00   1.64  13.00   7.73   5.00   4.09   2.00   3.73   2.00   1.82   9.00   7.73   8.00   7.73   6.00  12.82  14.00  15.91  22.00  19.55  23.00  24.73  10.00   9.91  45.00  43.55
139.55   0.00   1.36   8.00   7.91   4.00   4.00   3.00   3.91   3.00   1.64   9.00   8.18  12.00   8.18  20.00  12.82  18.00  15.27  22.00  19.82  22.00  24.82   4.00   9.55  38.00  43.73
139.65   2.00   1.45   6.00   7.45   2.00   4.27   4.00   3.45   1.00   1.45  14.00   7.45   4.00   8.18  14.00  13.45  13.00  15.82  18.00  20.00  22.00  24.64   4.00   9.36  49.00  45.36
139.75   1.00   1.45  11.00   7.36   8.00   4.09   3.00   3.64   1.00   1.64   8.00   7.55   5.00   8.09   9.00  13.18  18.00  15.18  20.00  20.36  20.00  24.36  11.00   8.91  50.00  47.27
139.85   1.00   1.55   7.00   6.82   2.00   4.18   4.00   3.73   3.00   1.73   6.00   7.73   8.00   7.73  17.00  13.73  14.00  15.64  18.00  21.27  19.00  24.73  12.00   8.91  42.00  45.55
139.95   0.00   1.36   7.00   6.64   4.00   4.09   4.00   3.91   3.00   1.91   6.00   7.73   5.00   7.45  12.00  13.18  17.00  15.45  16.00  21.18  31.00  25.09   7.00   8.55  48.00  47.55
140.05   2.00   1.64   7.00   5.73   1.00   4.27   7.00   3.82   0.00   1.82   9.00   7.64  11.00   7.09  12.00  14.55  10.00  15.45  27.00  21.64  25.00  25.00   6.00   9.36  43.00  47.09
140.15   1.00   1.73   1.00   5.09   7.00   4.36   1.00   4.00   2.00   1.82   2.00   7.45   9.00   6.64  18.00  14.09  20.00  15.36  21.00  21.18  27.00  25.27  10.00   9.55  56.00  47.45
140.25   3.00   1.64   5.00   5.00   5.00   4.64   5.00   3.91   3.00   1.82   7.00   6.91   8.00   7.27  10.00  13.73  15.00  16.00  27.00  21.18  30.00  26.27  10.00  10.55  58.00  46.91
140.35   2.00   1.73   4.00   4.55   3.00   4.00   5.00   3.82   1.00   1.91   7.00   6.64   6.00   7.91  17.00  13.91  13.00  16.73  27.00  21.00  30.00  26.45  11.00  10.36  39.00  46.73
140.45   1.00   1.73   4.00   4.27   4.00   4.27   5.00   3.64   2.00   1.64   8.00   7.00   6.00   7.27  10.00  13.91  18.00  17.09  15.00  21.09  27.00  27.73   9.00  10.36  55.00  47.64
140.55   5.00   1.73   3.00   4.36   7.00   4.27   1.00   3.45   1.00   1.36   8.00   7.09   4.00   7.45  21.00  13.82  14.00  17.55  27.00  21.73  22.00  26.91  19.00  10.45  40.00  47.27
140.65   1.00   1.82   1.00   4.73   5.00   4.73   5.00   3.18   3.00   1.45   7.00   6.91   7.00   6.91  15.00  13.73  17.00  18.18  17.00  20.27  25.00  26.64   6.00  10.64  42.00  47.18
140.75   1.00   1.73   5.00   5.27   5.00   4.18   3.00   3.18   1.00   1.55   8.00   7.18  11.00   6.55  10.00  13.09  20.00  18.00  18.00  20.09  33.00  26.64  15.00  10.82  43.00  46.82
140.85   2.00   1.55   6.00   5.64   1.00   4.09   2.00   3.09   2.00   1.45   5.00   7.00  12.00   6.18  11.00  13.09  26.00  17.73  18.00  19.82  22.00  26.00   9.00  10.82  48.00  45.00
140.95   1.00   1.45   4.00   5.82   5.00   4.36   2.00   3.27   0.00   1.36  10.00   6.73   1.00   6.27  17.00  12.45  18.00  17.91  19.00  19.36  33.00  25.64  12.00  11.36  52.00  46.18
141.05   0.00   1.64   8.00   6.09   4.00   4.45   2.00   3.36   0.00   1.18   7.00   6.55   7.00   6.27  11.00  12.91  22.00  17.82  23.00  20.36  22.00  26.73   8.00  11.82  44.00  45.00
141.15   3.00   1.27  11.00   6.36   6.00   4.09   4.00   3.45   1.00   1.18   7.00   6.27   5.00   6.64  11.00  12.18  17.00  18.09  11.00  19.73  22.00  27.00   8.00  10.82  42.00  45.00
141.25   0.00   1.45   7.00   6.64   1.00   3.82   1.00   3.18   3.00   0.91   5.00   6.36   5.00   6.55  11.00  11.73  18.00  18.36  19.00  20.27  27.00  27.09  12.00  10.82  52.00  44.82
141.35   1.00   1.55   9.00   6.27   4.00   3.36   4.00   3.18   2.00   1.00   5.00   6.27   4.00   6.27  10.00  11.91  12.00  18.09  24.00  20.45  23.00  26.73  10.00  10.55  38.00  45.45
141.45   1.00   1.45   6.00   6.55   6.00   3.45   7.00   3.73   0.00   0.91   4.00   6.64   7.00   5.55  10.00  11.64  15.00  17.55  22.00  20.36  26.00  27.18  17.00  10.73  52.00  45.91
141.55   3.00   1.45   7.00   7.00   5.00   3.73   6.00   3.64   0.00   0.91   6.00   6.55   6.00   5.91  15.00  10.36  17.00  17.64  26.00  21.00  39.00  26.27  14.00  10.73  42.00  44.55
141.65   1.00   1.82   6.00   6.82   3.00   4.00   2.00   4.00   1.00   1.09   5.00   6.55   8.00   6.27  13.00  10.55  17.00  16.82  20.00  20.73  25.00  26.64   8.00  10.73  40.00  44.91
141.75   3.00   1.73   4.00   6.09   2.00   3.73   2.00   4.00   0.00   1.00   8.00   7.09   6.00   7.00  10.00  10.73  20.00  17.18  23.00  21.64  26.00  26.64   6.00  11.09  40.00  47.18
141.85   2.00   1.73   1.00   5.64   0.00   4.00   3.00   4.27   2.00   0.91   7.00   7.45   8.00   6.82  12.00  10.18  17.00  16.18  20.00  21.55  29.00  26.36  12.00  11.18  50.00  46.91
141.95   1.00   1.82   9.00   5.18   2.00   4.09   8.00   4.27   1.00   0.91   9.00   7.45   4.00   7.45   8.00  10.64  20.00  16.55  17.00  20.82  27.00  26.55  11.00  10.91  53.00  46.64
142.05   1.00   1.91   9.00   5.36   8.00   4.36   1.00   4.09   0.00   1.00   9.00   7.45   5.00   7.45   3.00  10.73  19.00  16.27  26.00  20.55  23.00  26.73  12.00  10.55  37.00  45.55
142.15   4.00   1.91   6.00   5.55   7.00   4.00   6.00   4.09   2.00   1.09   7.00   7.45  11.00   7.09  13.00  10.64  13.00  15.73  20.00  19.91  26.00  25.45   8.00  10.00  48.00  46.73
142.25   2.00   2.09   3.00   5.45   3.00   4.18   4.00   4.09   0.00   1.27  13.00   7.36  13.00   7.09  13.00  10.45  21.00  16.09  21.00  19.36  22.00  25.82  12.00  10.36  67.00  46.82
142.35   0.00   2.36   2.00   5.18   4.00   4.09   4.00   4.09   2.00   1.36   9.00   7.36   3.00   7.36   5.00  10.73   7.00  16.18  18.00  18.82  24.00  26.82  13.00  10.91  49.00  47.09
142.45   2.00   2.64   4.00   5.64   5.00   4.27   4.00   4.09   2.00   1.36   5.00   7.27  11.00   7.09  15.00  10.27  16.00  16.00  16.00  18.45  25.00  26.27   7.00  11.55  35.00  45.73
142.55   2.00   2.91   8.00   5.09   9.00   4.45   5.00   3.73   1.00   1.36   4.00   6.91   7.00   7.27  11.00  10.55  12.00  15.82  19.00  18.18  28.00  27.55  13.00  11.27  40.00  44.73
142.65   3.00   3.00   9.00   4.64   1.00   4.36   6.00   3.73   1.00   1.55   6.00   6.64   2.00   8.00  14.00  11.64  11.00  15.73  19.00  17.64  25.00  27.55   8.00  10.82  55.00  45.82
142.75   3.00   3.00   5.00   4.55   5.00   3.91   2.00   3.64   3.00   1.45   4.00   6.55   8.00   7.64  11.00  11.36  21.00  15.27  14.00  18.00  29.00  26.91  12.00  11.18  41.00  45.36
142.85   6.00   3.00   1.00   5.00   1.00   4.00   2.00   3.73   1.00   1.73   8.00   6.27   9.00   7.55  13.00  11.55  21.00  14.64  17.00  17.36  37.00  27.45  12.00  11.00  43.00  44.18
142.95   5.00   3.36   6.00   5.09   2.00   4.18   3.00   3.73   2.00   1.64   6.00   6.45   5.00   7.82   7.00  12.18  15.00  15.27  16.00  17.82  23.00  26.73  19.00  10.91  35.00  44.82
143.05   4.00   3.45   3.00   5.09   4.00   4.18   4.00   3.64   1.00   1.55   5.00   6.36   6.00   7.36  11.00  11.82  18.00  15.64  14.00  18.09  41.00  26.55   8.00  11.45  42.00  46.18
143.15   2.00   3.36   4.00   4.82   7.00   3.73   1.00   3.55   2.00   1.73   6.00   6.64  13.00   7.45  15.00  11.73  18.00  15.55  20.00  18.45  23.00  27.09   7.00  10.82  49.00  46.73
143.25   4.00   3.18   5.00   4.82   2.00   4.09   5.00   3.18   1.00   1.64   6.00   6.73   7.00   7.82  10.00  11.82   8.00  15.27  24.00  19.09  19.00  27.45  12.00  11.18  43.00  46.36
143.35   2.00   3.27   8.00   5.00   4.00   4.09   5.00   3.36   3.00   1.45  10.00   7.09  12.00   7.27  15.00  11.45  14.00  14.82  14.00  19.45  28.00  27.45  10.00  11.36  54.00  46.91
143.45   4.00   2.91   3.00   5.36   6.00   4.45   4.00   3.36   1.00   1.55  11.00   7.09   6.00   6.73  12.00  11.27  14.00  13.73  23.00  20.36  16.00  26.64  12.00  11.27  56.00  47.91
143.55   3.00   2.45   4.00   5.18   5.00   4.55   3.00   3.45   1.00   1.45   4.00   7.36   6.00   6.55  11.00  11.73  20.00  13.09  19.00  20.45  23.00  27.45  13.00  10.45  50.00  49.09
143.65   1.00   2.27   5.00   5.09   4.00   4.82   4.00   3.27   3.00   1.36   7.00   7.18   8.00   6.91  10.00  12.45  11.00  12.73  23.00  20.27  34.00  25.45   6.00  10.73  46.00  50.27
143.75   1.00   2.36   9.00   5.36   5.00   4.27   2.00   3.36   0.00   1.36   7.00   7.09   6.00   6.36  15.00  12.09   8.00  11.91  26.00  20.09  29.00  26.09  12.00  11.00  51.00  49.73
143.85   4.00   2.36   7.00   5.36   5.00   4.27   4.00   3.27   1.00   1.36   8.00   6.82   2.00   6.09   7.00  12.27  16.00  12.82  18.00  19.55  29.00  26.36  14.00  11.09  47.00  49.36
143.95   2.00   2.45   5.00   5.18   5.00   4.27   2.00   3.00   2.00   1.18   8.00   6.36   3.00   5.55  11.00  11.73   9.00  12.82  27.00  20.64  28.00  26.91  11.00  10.55  54.00  48.09
144.05   0.00   2.18   4.00   5.36   3.00   4.18   4.00   2.82   1.00   1.18   9.00   6.27   3.00   5.64  12.00  11.36   8.00  12.64  17.00  20.91  32.00  27.18  10.00  10.55  48.00  48.18
144.15   2.00   2.00   2.00   5.55   7.00   4.36   2.00   3.09   0.00   1.09   3.00   6.36  10.00   5.55  19.00  11.09  14.00  12.09  12.00  20.45  19.00  27.18  11.00  10.73  55.00  48.64
144.25   3.00   2.18   7.00   5.27   1.00   4.27   2.00   2.91   2.00   1.00   5.00   6.09   7.00   5.82  11.00  11.27   9.00  12.27  18.00  20.55  30.00  26.55  10.00  10.82  43.00  47.82
144.35   4.00   2.36   5.00   4.55   2.00   4.18   4.00   2.91   1.00   1.27   3.00   5.73   4.00   5.64  12.00  11.09  18.00  12.91  18.00  20.73  22.00  25.82  13.00  10.64  39.00  46.55
144.45   3.00   2.36   6.00   4.27   4.00   3.82   2.00   2.82   1.00   1.27   5.00   5.64   6.00   5.91   9.00  11.45  14.00  13.09  26.00  21.09  34.00  25.45   4.00  10.36  40.00  46.82
144.55   1.00   2.27   5.00   4.36   5.00   4.18   2.00   3.00   1.00   1.36  10.00   5.45   7.00   6.45   8.00  11.64  12.00  13.36  26.00  20.73  19.00  25.09  12.00  10.73  57.00  46.27
144.65   1.00   2.36   6.00   4.18   7.00   4.18   6.00   3.00   0.00   1.27   5.00   5.09   5.00   7.00   8.00  11.64  14.00  13.82  14.00  20.82  23.00  24.45  15.00  10.55  55.00  45.82
144.75   3.00   2.82   2.00   4.45   3.00   3.73   2.00   3.09   2.00   1.45   4.00   5.64  11.00   6.82  12.00  11.00  13.00  13.82  24.00  21.18  27.00  26.00   7.00  10.18  37.00  45.45
144.85   3.00   2.73   1.00   4.09   4.00   3.91   2.00   3.00   3.00   1.45   3.00   5.55   4.00   6.64  13.00  11.00  15.00  13.91  28.00  21.82  21.00  25.55  10.00  10.27  37.00  45.00
144.95   4.00   2.45   4.00   4.45   1.00   4.27   3.00   3.09   1.00   1.36   7.00   5.91   5.00   7.18  11.00  10.82  18.00  13.36  22.00  21.18  25.00  25.64  11.00  10.45  50.00  45.55
145.05   1.00   2.27   6.00   4.45   9.00   4.27   4.00   3.18   3.00   1.27   6.00   5.73   9.00   7.45  13.00  11.09  12.00  13.55  23.00  20.73  24.00  25.45  15.00  11.82  48.00  45.82
145.15   1.00   2.18   2.00   4.45   3.00   4.00   4.00   3.36   0.00   1.27   5.00   5.18   9.00   7.55  12.00  11.45  13.00  13.18  18.00  20.18  25.00  25.36   8.00  12.09  43.00  45.09
145.25   7.00   2.27   5.00   4.27   2.00   3.64   3.00   3.09   2.00   1.27   9.00   5.27   8.00   8.18  12.00  11.27  14.00  13.18  16.00  20.64  36.00  25.82   7.00  11.45  51.00  44.36
145.35   2.00   2.00   3.00   4.45   3.00   3.73   1.00   3.36   2.00   1.18   4.00   5.27   5.00   8.18  11.00  11.27  10.00  13.82  25.00  20.09  25.00  25.18  11.00  12.18  38.00  45.64
145.45   1.00   1.73   9.00   5.00   6.00   4.09   5.00   3.73   0.00   1.09   7.00   5.91  10.00   8.36  10.00  10.82  12.00  13.36  11.00  18.00  23.00  25.91  15.00  12.27  45.00  47.00
145.55   1.00   1.45   6.00   4.82   4.00   4.45   3.00   4.00   0.00   1.18   3.00   6.00   9.00   8.27  12.00  11.45  16.00  12.73  21.00  16.82  32.00  25.82  19.00  12.18  43.00  46.18
145.65   0.00   1.64   5.00   4.73   2.00   4.18   4.00   4.09   1.00   1.00   4.00   6.36   8.00   8.00  12.00  11.00   8.00  12.91  20.00  16.09  18.00  26.64  15.00  11.64  49.00  45.64
145.75   2.00   1.64   4.00   4.64   3.00   4.18   3.00   4.00   0.00   1.18   6.00   6.91  12.00   8.27   6.00  10.36  14.00  13.45  19.00  16.09  28.00  26.18   8.00  12.18  47.00  45.91
145.85   0.00   1.09   4.00   4.91   4.00   4.45   5.00   3.73   1.00   1.00   4.00   6.27  11.00   8.09  12.00  10.09  20.00  13.36  18.00  16.09  20.00  24.91  15.00  12.45  51.00  45.55
145.95   0.00   1.18   7.00   4.91   8.00   4.64   6.00   3.91   2.00   0.91  10.00   6.27   6.00   8.27   8.00  10.00  10.00  13.36   5.00  15.64  29.00  24.64  11.00  12.55  52.00  45.82
146.05   1.00   1.36   2.00   4.55   5.00   4.55   6.00   3.64   2.00   1.00   8.00   5.91   4.00   7.82  18.00   9.91  11.00  12.91   9.00  16.27  24.00  24.55  10.00  12.55  41.00  45.73
146.15   3.00   1.45   5.00   4.55   6.00   4.82   5.00   3.73   1.00   1.09  10.00   6.00   6.00   7.73   8.00  10.18  14.00  12.45  15.00  16.27  33.00  24.09   9.00  12.18  42.00  46.18
146.25   1.00   1.64   1.00   5.00   3.00   5.00   3.00   3.45   2.00   1.00  11.00   6.18  12.00   7.36   5.00  10.00  19.00  12.73  18.00  16.18  20.00  24.09  14.00  11.64  46.00  45.27
146.35   1.00   1.82   8.00   5.00   5.00   4.82   0.00   3.36   0.00   1.09   2.00   6.27   6.00   6.91   9.00  10.27  13.00  12.18  16.00  15.82  22.00  23.18  10.00  11.91  47.00  45.00
146.45   3.00   2.00   3.00   4.91   5.00   4.73   3.00   3.00   1.00   1.00   4.00   6.55   7.00   6.55  10.00  10.18  10.00  12.09  20.00  15.82  22.00  23.18  12.00  11.55  41.00  43.82
146.55   3.00   2.09   5.00   4.82   5.00   4.36   2.00   2.55   1.00   0.91   3.00   6.73   5.00   6.73   9.00  11.00   7.00  12.73  18.00  16.36  22.00  22.09  15.00  11.45  44.00  44.91
146.65   2.00   2.09   6.00   5.09   7.00   4.18   4.00   2.45   1.00   0.82   4.00   6.55   8.00   6.82  15.00  10.09  11.00  13.09  21.00  16.55  27.00  22.09  15.00  11.45  48.00  46.09
146.75   2.00   2.00  10.00   4.82   4.00   4.00   1.00   2.36   0.00   0.73   6.00   6.36   4.00   6.64  10.00  10.45  11.00  13.00  19.00  16.36  18.00  20.73   9.00  11.45  39.00  46.36
146.85   4.00   2.00   4.00   5.18   1.00   4.27   2.00   2.36   1.00   0.64   7.00   5.64   7.00   6.18   9.00  10.45   8.00  12.36  15.00  15.45  18.00  20.55  11.00  11.45  44.00  45.45
146.95   2.00   2.00   3.00   5.00   3.00   4.09   1.00   2.64   0.00   0.64   7.00   5.82   7.00   5.91  11.00  10.45  19.00  12.09  18.00  15.27  20.00  20.27  11.00  11.18  38.00  45.00
147.05   1.00   2.09   6.00   5.18   4.00   3.91   1.00   2.55   1.00   0.55  12.00   6.73   8.00   6.09  17.00  10.45  17.00  12.18  11.00  14.73  17.00  20.00  10.00  10.82  64.00  45.00
147.15   1.00   1.82   5.00   5.09   3.00   3.73   5.00   2.55   1.00   0.82   6.00   7.27   5.00   6.18   8.00  10.09  15.00  12.45  11.00  14.64  24.00  19.64  10.00  11.18  54.00  45.73
147.25   2.00   1.73   2.00   4.91   4.00   3.55   4.00   2.45   0.00   1.00   8.00   8.00   4.00   6.00  12.00  10.09  13.00  12.82  13.00  14.73  18.00  18.73   9.00  10.82  45.00  45.55
147.35   1.00   1.64   5.00   4.27   6.00   3.64   3.00   2.45   1.00   1.09   3.00   7.73   7.00   6.18   5.00  10.36  12.00  13.36   8.00  14.45  18.00  19.18  14.00  11.45  36.00  46.09
147.45   1.00   1.45   6.00   4.45   3.00   3.91   3.00   2.45   0.00   1.18   4.00   7.82   3.00   6.09   9.00  10.73  10.00  13.64  14.00  14.09  19.00  19.45   7.00  11.09  42.00  46.73
147.55   4.00   1.36   5.00   4.55   3.00   3.91   2.00   2.82   0.00   1.18  14.00   7.73   9.00   6.45  10.00  10.09  11.00  13.45  14.00  14.27  19.00  19.91   8.00  10.73  41.00  47.45
147.65   0.00   1.27   4.00   4.45   3.00   4.00   2.00   2.82   4.00   1.18   9.00   7.09   6.00   6.27   5.00   9.00  10.00  13.36  17.00  14.91  18.00  19.36  19.00  10.91  52.00  44.73
147.75   1.00   1.18   4.00   4.45   5.00   3.91   3.00   2.36   3.00   1.27  12.00   7.09   6.00   6.18  15.00   9.18  15.00  13.64  22.00  15.09  17.00  19.36  11.00  11.18  46.00  43.09
147.85   1.00   1.18   3.00   4.73   5.00   3.73   1.00   2.45   1.00   1.27   3.00   7.18   6.00   6.55  13.00   9.27  17.00  13.09  16.00  15.55  23.00  19.55  16.00  11.36  45.00  42.82
147.95   2.00   1.36   6.00   4.82   4.00   3.91   2.00   2.36   2.00   1.18   8.00   7.73   6.00   6.36  13.00   9.36  11.00  13.36  11.00  16.00  21.00  19.73   7.00  10.73  51.00  43.00
148.05   1.00   1.27   4.00   5.00   3.00   3.91   5.00   2.36   0.00   1.27   6.00   8.27  11.00   6.73   4.00   9.18  17.00  13.00  20.00  16.36  25.00  20.18   7.00  11.18  46.00  42.27
148.15   0.00   1.09   5.00   5.00   5.00   4.00   1.00   2.36   1.00   1.27   5.00   7.18   6.00   6.45   5.00   9.36  16.00  13.27  18.00  15.27  11.00  20.09  12.00  11.18  34.00  43.73
148.25   0.00   1.18   5.00   5.27   2.00   4.18   0.00   2.27   2.00   0.91   6.00   6.82   4.00   6.55  10.00   9.82  18.00  13.27  13.00  14.91  24.00  19.82  13.00  10.64  36.00  43.55
148.35   2.00   1.09   5.00   5.64   2.00   4.09   5.00   2.27   0.00   0.73   9.00   6.55   8.00   6.73  13.00   9.27   7.00  12.82  18.00  15.00  20.00  20.27  11.00  10.64  42.00  42.82
148.45   3.00   1.00   6.00   5.73   8.00   3.91   2.00   2.55   0.00   0.73   9.00   6.55   5.00   6.82   6.00   9.64  15.00  12.55  13.00  15.00  20.00  20.18   7.00  10.18  38.00  43.00
148.55   0.00   0.82   8.00   5.36   3.00   3.91   3.00   2.36   1.00   0.73  10.00   6.18   7.00   7.18   7.00   9.45   6.00  12.36  18.00  15.00  24.00  19.82  12.00  10.27  34.00  42.82
148.65   2.00   0.73   5.00   5.18   4.00   3.82   2.00   2.00   0.00   0.82   2.00   5.73   6.00   6.45  12.00  10.18  14.00  12.00   2.00  14.27  18.00  19.64   8.00  10.45  57.00  43.36
148.75   1.00   0.91   7.00   5.27   5.00   3.64   1.00   2.00   0.00   1.00   5.00   5.55   7.00   6.73  10.00  10.55  10.00  11.82  13.00  14.27  15.00  20.36  13.00   9.73  50.00  45.27
148.85   0.00   1.09   8.00   5.55   4.00   3.82   3.00   2.18   1.00   0.91   9.00   5.55   8.00   7.09   9.00  10.45  10.00  10.91  23.00  13.91  22.00  19.64  11.00   9.18  38.00  46.55
148.95   0.00   1.09   4.00   5.36   3.00   3.82   4.00   2.09   1.00   1.00   3.00   5.64   7.00   7.00  17.00  10.09  14.00  11.00  16.00  13.18  22.00  21.00  11.00   8.73  47.00  46.82
149.05   0.00   0.82   2.00   5.09   4.00   3.18   0.00   2.18   2.00   1.09   4.00   5.09  10.00   7.36  11.00  10.55   9.00  11.73  11.00  13.91  17.00  20.91   8.00   8.82  49.00  47.18
149.15   0.00   1.09   2.00   4.73   2.00   3.18   1.00   2.09   1.00   1.18   1.00   4.91   3.00   7.27  12.00  10.64  13.00  12.55  12.00  13.27  23.00  20.36   9.00   8.73  52.00  48.73
149.25   2.00   1.09   6.00   5.09   3.00   2.91   1.00   2.18   3.00   1.27   3.00   5.36   9.00   7.18   9.00  10.00  14.00  12.64  18.00  15.45  19.00  20.55   4.00   9.09  55.00  47.55
149.35   2.00   1.18   8.00   4.64   4.00   2.82   2.00   2.36   1.00   1.73   6.00   5.55   8.00   7.00   9.00   9.45   8.00  13.00   9.00  15.91  16.00  21.45   7.00   8.36  50.00  46.91
149.45   2.00   1.18   3.00   4.18   2.00   2.73   4.00   2.36   1.00   1.73  10.00   5.00   7.00   7.09   9.00  10.09   8.00  13.27  10.00  15.45  35.00  21.00   6.00   7.82  45.00  46.27
149.55   0.00   1.45   3.00   4.55   1.00   2.82   3.00   2.18   1.00   1.82   3.00   5.64   9.00   7.18  11.00   9.55  23.00  12.82  21.00  15.27  19.00  20.91   8.00   7.45  42.00  45.27
149.65   3.00   1.55   4.00   4.73   3.00   2.55   2.00   2.55   2.00   1.64   8.00   5.82   6.00   6.91   8.00   9.09  15.00  13.73  11.00  15.45  18.00  21.45  11.00   7.36  51.00  44.27
149.75   2.00   1.73   9.00   5.00   1.00   2.64   3.00   2.64   1.00   1.64   7.00   5.91   5.00   7.27   5.00   9.00  15.00  13.27  26.00  16.00  20.00  20.36  12.00   7.09  44.00  42.82
149.85   2.00   1.64   2.00   4.91   4.00   2.45   3.00   3.27   5.00   1.55   7.00   6.27   5.00   7.09   4.00   8.64  14.00  13.09  18.00  15.73  25.00  20.73   5.00   7.91  43.00  41.64
149.95   0.00   1.64   3.00   4.36   3.00   2.45   3.00   3.36   1.00   1.73   3.00   6.36   9.00   6.64  16.00   8.55  13.00  13.45  18.00  16.27  17.00  20.55   5.00   7.82  31.00  40.91
150.05   3.00   1.82   8.00   4.36   4.00   2.55   2.00   3.27   2.00   1.73  10.00   5.82   8.00   6.36  11.00   8.55   9.00  13.64  14.00  17.09  21.00  19.45   7.00   7.91  36.00  40.00
150.15   1.00   2.00   4.00   5.00   1.00   2.64   4.00   3.45   0.00   1.73   6.00   6.18   7.00   6.00   6.00   8.18  19.00  12.55  13.00  16.27  23.00  18.91   7.00   8.09  38.00  40.82
150.25   2.00   1.73   5.00   5.00   3.00   2.45   2.00   3.45   1.00   1.82   2.00   5.91   7.00   6.45  11.00   8.73   8.00  12.18  18.00  16.45  11.00  18.64   6.00   7.73  36.00  39.91
150.35   1.00   1.82   5.00   4.45   1.00   2.55   8.00   3.45   2.00   1.73   7.00   6.27   7.00   6.82   5.00   9.18  12.00  11.91  15.00  16.64  23.00  18.82  13.00   7.18  42.00  39.91
150.45   2.00   1.82   2.00   4.73   4.00   2.64   3.00   3.27   3.00   1.45   7.00   6.18   3.00   7.45   8.00   9.27  12.00  11.64  15.00  16.64  14.00  18.18   6.00   7.55  42.00  38.36
150.55   4.00   2.00   3.00   4.82   3.00   2.64   3.00   3.27   1.00   1.55   4.00   6.27   4.00   7.00   9.00   8.55  10.00  11.27  19.00  16.64  23.00  19.09   7.00   7.64  35.00  38.64
150.65   2.00   1.82  10.00   4.55   2.00   2.55   5.00   3.36   1.00   1.45   7.00   5.64   5.00   6.82   7.00   8.00  11.00  11.36  12.00  16.36  13.00  19.27  10.00   7.45  51.00  39.18
150.75   0.00   2.00   4.00   4.36   1.00   2.64   2.00   3.45   3.00   1.73   5.00   5.18  11.00   7.09  14.00   8.09  11.00  10.82  13.00  15.64  15.00  19.27   7.00   7.55  41.00  39.00
150.85   3.00   2.18   3.00   4.36   2.00   2.91   3.00   3.36   0.00   1.64  11.00   5.91   9.00   6.82  10.00   7.82  12.00  10.55  28.00  15.18  22.00  20.45   6.00   7.91  44.00  40.64
150.95   2.00   2.09   5.00   4.82   5.00   2.91   1.00   2.82   2.00   1.45   6.00   5.55  12.00   6.91   5.00   8.36  11.00  10.45  18.00  15.00  18.00  20.64   9.00   7.64  26.00  39.73
151.05   2.00   2.09   4.00   5.00   3.00   2.73   3.00   2.55   2.00   1.45   4.00   5.27   4.00   7.45   8.00   8.09   9.00  10.45  18.00  15.18  27.00  21.00   6.00   7.64  34.00  39.82
151.15   1.00   1.82   5.00   4.91   3.00   2.73   3.00   2.45   1.00   1.45   3.00   5.27   6.00   7.64   5.00   8.73  10.00  10.27  11.00  15.55  23.00  21.27   5.00   7.82  42.00  40.18
151.25   3.00   1.73   2.00   4.82   2.00   3.09   5.00   2.36   3.00   1.55   1.00   5.55  10.00   7.36   7.00   9.27  13.00  10.00   5.00  15.64  23.00  21.82   8.00   7.55  36.00  39.27
151.35   4.00   1.82   5.00   4.64   6.00   3.45   1.00   2.27   0.00   1.27  10.00   5.55   4.00   7.00   8.00   8.82   5.00  10.09  13.00  15.64  24.00  22.09  10.00   7.18  54.00  39.55
151.45   0.00   1.64  10.00   5.18   1.00   3.45   2.00   2.27   0.00   1.27   3.00   5.18   8.00   6.36  11.00   9.00  11.00   9.73  13.00  14.55  25.00  21.82  10.00   7.36  32.00  38.18
151.55   2.00   1.45   4.00   5.45   2.00   3.45   0.00   2.45   3.00   1.09   4.00   5.09   9.00   5.91   5.00   9.36  12.00   9.91  17.00  14.45  18.00  22.27   6.00   7.18  43.00  39.82
151.65   1.00   1.64   2.00   5.36   3.00   3.45   2.00   2.36   1.00   1.00   4.00   5.27   6.00   6.09  16.00   9.45   8.00  10.09  23.00  14.36  26.00  21.64   9.00   7.45  39.00  41.09
151.75   1.00   1.82   9.00   5.45   6.00   3.45   4.00   2.55   2.00   0.91  10.00   5.36   2.00   6.00  13.00   9.91   8.00  10.09  13.00  14.27  19.00  20.82   7.00   7.91  41.00  40.91
151.85   1.00   1.82   2.00   5.73   5.00   3.91   1.00   2.36   0.00   0.73   5.00   6.09   7.00   5.82   9.00  10.36  12.00   9.82  13.00  15.91  18.00  20.36   3.00   7.64  44.00  41.18
151.95   1.00   1.45   9.00   5.91   2.00   3.64   3.00   2.45   0.00   0.91   7.00   5.82   2.00   5.64  12.00  10.36   8.00  10.09  16.00  16.27  19.00  19.55   8.00   7.55  29.00  40.09
152.05   0.00   1.64   8.00   5.73   5.00   3.73   3.00   2.36   0.00   0.91   5.00   5.91   7.00   5.55   9.00  10.36  13.00  10.18  17.00  16.73  23.00  19.18   7.00   7.09  44.00  41.73
152.15   4.00   1.64   3.00   5.64   3.00   3.91   2.00   2.82   1.00   0.73   6.00   6.36   6.00   5.45   9.00  11.09  11.00   9.64  17.00  16.64  20.00  19.55   9.00   7.09  48.00  41.27
152.25   3.00   1.64   6.00   5.64   3.00   4.00   5.00   2.82   0.00   0.73   4.00   6.73   5.00   5.64  10.00  10.55  10.00  10.09  10.00  16.45  14.00  19.18  10.00   7.27  40.00  41.82
152.35   3.00   1.64   5.00   5.73   7.00   3.82   3.00   2.45   1.00   0.55   9.00   6.45   8.00   6.00  12.00  10.09  10.00  10.00  23.00  16.45  18.00  19.27   5.00   7.36  39.00  42.09
152.45   0.00   1.55   7.00   6.00   3.00   3.45   2.00   2.91   2.00   0.82   7.00   6.73   2.00   6.18   8.00  10.27   8.00  10.09  17.00  17.00  15.00  20.00   9.00   7.91  42.00  42.00
152.55   2.00   1.55   8.00   5.55   2.00   3.55   1.00   2.91   0.00   0.82   4.00   7.09   7.00   6.27  11.00  10.09  12.00  10.18  18.00  17.09  21.00  19.91   5.00   8.00  50.00  42.91
152.65   2.00   1.73   3.00   5.09   4.00   3.09   5.00   2.82   1.00   1.00   9.00   7.45   8.00   5.91  13.00   9.73   6.00  10.09  16.00  16.55  22.00  19.64   6.00   8.55  38.00  43.09
152.75   1.00   1.45   2.00   5.18   4.00   3.09   2.00   3.00   1.00   1.18   8.00   7.55   8.00   5.91  10.00   9.36  13.00   9.73  21.00  16.36  22.00  19.73  11.00   8.55  45.00  42.09
152.85   1.00   1.36  10.00   5.00   4.00   3.36   0.00   2.82   0.00   1.18   7.00   7.64   6.00   6.36   8.00   9.36   7.00   9.91  13.00  16.36  20.00  20.82   8.00   8.73  44.00  41.73
152.95   0.00   1.64   5.00   5.18   1.00   3.09   6.00   3.00   3.00   1.18   8.00   7.45   9.00   6.00  11.00   9.09  13.00  10.09  19.00  15.73  26.00  21.00   9.00   9.00  43.00  41.00
153.05   1.00   1.91   4.00   5.09   3.00   3.00   3.00   3.09   0.00   1.00  11.00   7.00   3.00   6.55  10.00   9.27   9.00  10.27  17.00  15.55  18.00  21.64   9.00   8.91  39.00  41.09
153.15   2.00   1.73   3.00   4.82   0.00   3.36   2.00   3.09   2.00   1.00   9.00   7.09   3.00   7.36   5.00   9.36  12.00   9.64  11.00  15.36  20.00  21.18  13.00   9.36  46.00  40.09
153.25   1.00   1.64   4.00   5.09   3.00   3.45   4.00   3.09   3.00   0.91   7.00   6.64   6.00   7.00   5.00   9.27   7.00  10.91  15.00  15.09  21.00  20.91   9.00   9.91  37.00  40.91
153.35   2.00   1.91   4.00   5.27   6.00   3.36   3.00   3.09   0.00   0.91   5.00   6.18  10.00   6.91  10.00   9.45  12.00  10.36  10.00  14.09  26.00  20.00  12.00   9.91  36.00  40.55
153.45   6.00   2.00   7.00   4.73   4.00   3.27   5.00   3.36   1.00   1.00   7.00   6.09   4.00   7.18   9.00  10.09  12.00  10.82  16.00  14.64  20.00  19.91   8.00  10.00  31.00  39.55
153.55   3.00   2.18   6.00   4.64   2.00   3.45   3.00   3.00   0.00   0.82   2.00   6.18   8.00   7.27  10.00   9.73  10.00  10.73  15.00  14.27  22.00  19.09   8.00   9.55  43.00  37.82
153.65   0.00   2.18   5.00   4.64   6.00   3.45   1.00   3.00   0.00   1.09   5.00   5.55  16.00   7.82  12.00   9.82   5.00  10.64  16.00  13.73  16.00  19.45  10.00   9.55  39.00  37.64
153.75   1.00   2.27   6.00   4.55   5.00   3.73   5.00   3.00   0.00   0.91   4.00   4.91   4.00   7.91  12.00  10.27  20.00  10.45  13.00  14.27  19.00  19.91  12.00   9.27  47.00  36.18
153.85   4.00   2.45   4.00   4.82   3.00   3.82   2.00   2.91   1.00   0.82   3.00   4.91   7.00   7.82  12.00  10.55   7.00  10.18  10.00  13.64  12.00  19.91  11.00   9.00  41.00  36.00
153.95   2.00   2.36   4.00   4.91   3.00   3.27   3.00   2.91   1.00   1.09   6.00   5.00   9.00   7.27  15.00  10.18  12.00   9.91  19.00  14.18  19.00  19.27   9.00   8.27  33.00  35.82
154.05   2.00   2.00   4.00   4.73   3.00   3.00   2.00   2.55   1.00   1.18   9.00   4.73  10.00   7.55   7.00  10.09  12.00   9.55  15.00  14.27  17.00  19.36   4.00   8.45  24.00  36.27
154.15   1.00   1.73   4.00   4.45   3.00   3.18   3.00   2.45   3.00   1.36   4.00   4.73   9.00   7.36  11.00  10.09   8.00   9.36  11.00  14.00  22.00  20.09   9.00   8.18  37.00  36.27
154.25   3.00   1.91   2.00   4.45   3.00   3.09   2.00   2.55   0.00   1.45   2.00   5.18   4.00   6.55  10.00  10.09  10.00   9.64  17.00  13.55  25.00  20.73  10.00   7.73  30.00  36.00
154.35   3.00   2.00   7.00   4.45   4.00   2.82   3.00   2.18   2.00   1.55   7.00   5.36   5.00   6.64   8.00   9.55   4.00   8.36   8.00  13.64  21.00  21.18   6.00   7.09  35.00  33.36
154.45   1.00   1.73   5.00   4.55   0.00   3.00   3.00   2.64   3.00   1.55   6.00   5.64   4.00   6.55   6.00   8.91   9.00   8.18  16.00  14.00  19.00  22.27   4.00   7.55  34.00  32.00
154.55   2.00   1.64   5.00   5.09   1.00   3.27   1.00   2.64   2.00   1.64   4.00   5.45   7.00   6.09   8.00   8.45   8.00   8.00  17.00  13.82  21.00  22.91  10.00   7.73  36.00  32.64
154.65   0.00   1.73   3.00   5.00   4.00   3.45   2.00   2.91   2.00   1.82   2.00   5.45   6.00   6.09  10.00   8.64   8.00   7.91  12.00  14.45  30.00  23.82   5.00   8.45  43.00  33.00
154.75   2.00   2.09   5.00   5.00   5.00   3.55   2.00   2.91   1.00   1.64  10.00   5.91   7.00   5.55  12.00   8.64   8.00   8.27  11.00  15.00  23.00  23.55   5.00   8.36  36.00  33.00
154.85   2.00   1.91   6.00   5.00   2.00   3.36   1.00   2.91   1.00   1.82   6.00   6.36   5.00   5.91   6.00   8.55   6.00   8.55  14.00  14.45  24.00  23.27   5.00   7.91  18.00  33.45
154.95   1.00   1.82   5.00   4.82   5.00   3.27   7.00   3.00   1.00   1.73   6.00   6.27   6.00   6.09   5.00   8.82   5.00   9.00  14.00  15.18  24.00  22.55  16.00   8.09  26.00  33.18
155.05   1.00   1.91  10.00   4.73   6.00   3.27   3.00   3.00   2.00   1.55   4.00   6.00   4.00   6.55  10.00   9.18  10.00   9.00  17.00  15.45  26.00  21.64  11.00   8.27  40.00  33.09
155.15   3.00   1.73   3.00   4.64   5.00   3.45   5.00   3.09   3.00   1.45   9.00   6.18  10.00   6.36   9.00   9.73  11.00   8.73  22.00  15.82  27.00  21.00  12.00   7.82  28.00  33.64
155.25   5.00   1.82   4.00   5.00   4.00   3.27   3.00   3.27   1.00   1.36   9.00   7.00   3.00   6.36  11.00   9.45  12.00   9.27  17.00  16.64  19.00  20.27   8.00   8.00  37.00  33.27
155.35   1.00   2.00   2.00   5.09   1.00   2.82   2.00   3.18   2.00   1.27   7.00   6.64   8.00   6.27   9.00   9.27  13.00   9.45  11.00  16.18  22.00  18.91   5.00   8.00  35.00  33.82
155.45   2.00   1.82   5.00   4.73   3.00   2.82   4.00   3.45   1.00   1.27   6.00   6.73   7.00   6.64  11.00   9.91   9.00   9.82  16.00  16.09  13.00  18.36   8.00   8.09  32.00  35.36
155.55   2.00   1.91   4.00   4.73   0.00   2.82   3.00   2.82   1.00   1.27   3.00   6.73   9.00   6.82  10.00  10.18   9.00  10.36  19.00  16.55   9.00  17.27   6.00   7.36  33.00  35.64
155.65   0.00   2.09   4.00   4.45   3.00   2.73   2.00   3.00   1.00   1.27   6.00   7.09   5.00   7.00  14.00   9.55   5.00  10.82  21.00  16.55  14.00  16.45   5.00   7.18  42.00  34.91
155.75   1.00   2.09   7.00   4.73   2.00   2.73   4.00   2.64   1.00   1.09  11.00   6.82   6.00   6.64   7.00   9.45  14.00  10.55  21.00  16.09  22.00  15.64   7.00   6.45  39.00  34.82
155.85   4.00   1.73   6.00   4.73   0.00   2.45   1.00   2.64   0.00   1.27   6.00   6.18   6.00   7.09  10.00   9.36  10.00  10.18   6.00  16.64   8.00  15.45   5.00   6.55  42.00  35.00
155.95   0.00   2.09   2.00   5.09   2.00   2.55   4.00   2.82   1.00   1.27   7.00   5.82   9.00   6.82  13.00   9.64  10.00  10.00  13.00  17.00  18.00  16.09   6.00   6.27  35.00  35.00
156.05   2.00   1.91   5.00   5.27   5.00   2.64   0.00   3.09   1.00   1.27   6.00   6.00   8.00   6.45   8.00   9.45  11.00  10.27  19.00  16.64  12.00  17.27   8.00   6.18  29.00  36.36
156.15   3.00   1.82   7.00   5.00   5.00   2.91   5.00   3.00   2.00   1.27   8.00   5.91   6.00   6.36   3.00   9.27  15.00  10.36  17.00  16.82  17.00  17.91   9.00   6.45  32.00  36.09
156.25   3.00   1.91   6.00   5.00   5.00   2.73   1.00   3.27   1.00   1.45   6.00   5.91   6.00   6.91   8.00   9.00   8.00  10.91  17.00  15.55  18.00  17.91   4.00   6.55  27.00  35.64
156.35   1.00   2.00   4.00   4.73   1.00   2.73   3.00   3.27   3.00   1.55   2.00   5.36   8.00   7.36  10.00   9.36   8.00  10.36  23.00  15.36  17.00  18.09   9.00   6.82  39.00  33.82
156.45   5.00   1.82   6.00   4.73   2.00   3.00   4.00   3.55   2.00   1.73   3.00   5.45   5.00   7.55  12.00   8.73  11.00  10.73  15.00  16.55  29.00  18.82   2.00   6.82  35.00  33.73
156.55   0.00   2.09   7.00   5.00   4.00   3.27   7.00   3.18   1.00   1.64   8.00   5.18   3.00   7.55   9.00   8.55  12.00  10.73  12.00  16.27  26.00  18.82   7.00   6.73  47.00  34.36
156.65   1.00   1.91   1.00   4.73   3.00   3.36   2.00   3.36   1.00   1.64   2.00   5.45   8.00   8.00   8.00   9.00  10.00  10.55  21.00  16.36  16.00  19.36   9.00   6.36  30.00  34.91
156.75   1.00   1.82   4.00   4.73   1.00   3.27   5.00   3.36   3.00   1.45   6.00   5.18  11.00   7.82  11.00   9.64  11.00   9.91   7.00  16.91  14.00  19.73   6.00   6.18  37.00  35.09
156.85   2.00   1.55   4.00   4.64   2.00   2.91   4.00   3.36   2.00   1.45   5.00   5.27  11.00   7.73  11.00   9.91   8.00   9.91  19.00  17.09  24.00  20.00  10.00   6.09  19.00  35.73
156.95   2.00   1.82   6.00   4.82   3.00   3.09   4.00   3.55   2.00   1.36   7.00   5.73   8.00   7.27   3.00  10.64  14.00   9.64  19.00  16.91  16.00  20.18   5.00   5.55  41.00  35.73
157.05   3.00   1.45   5.00   5.09   5.00   3.27   0.00   3.45   0.00   1.27   4.00   6.09   9.00   7.45  11.00  10.55  10.00   9.27  10.00  16.82  18.00  19.09   5.00   5.91  42.00  35.27
157.15   0.00   1.55   2.00   4.73   6.00   3.45   2.00   3.45   1.00   1.18   9.00   5.82  13.00   7.91  13.00  10.55   9.00   9.27  20.00  16.18  18.00  17.91   4.00   5.64  35.00  34.09
157.25   2.00   1.55   7.00   5.09   4.00   3.91   5.00   3.55   0.00   1.09   5.00   6.18   4.00   7.64  10.00  10.82   8.00   9.45  23.00  15.82  21.00  17.91   7.00   5.64  34.00  34.73
157.35   0.00   1.73   5.00   4.82   1.00   4.36   1.00   3.36   1.00   0.82   7.00   6.36   5.00   7.64  11.00  10.64   8.00   9.18  19.00  16.36  21.00  17.73   3.00   5.91  34.00  34.36
157.45   4.00   1.91   6.00   4.82   3.00   4.45   5.00   3.45   2.00   0.64   7.00   6.36   3.00   7.00  18.00  10.36   5.00   9.45  21.00  15.64  19.00  16.82   3.00   5.91  39.00  36.18
157.55   1.00   1.82   9.00   4.55   4.00   4.82   3.00   3.36   1.00   0.82   7.00   6.18   7.00   7.18  11.00  10.73   7.00   9.18  14.00  14.64  17.00  17.09   6.00   6.18  30.00  35.45
157.65   1.00   1.55   3.00   4.45   6.00   4.45   7.00   3.73   0.00   0.82   5.00   6.18   8.00   6.73   9.00  10.45  12.00   9.09   5.00  14.82  13.00  17.45   4.00   6.55  34.00  33.73
157.75   1.00   1.64   5.00   4.64   8.00   4.18   3.00   4.00   0.00   0.82   6.00   5.82   5.00   6.09  11.00  10.09  12.00   9.18  17.00  13.45  16.00  16.82   9.00   6.91  37.00  33.09
157.85   3.00   1.64   1.00   4.64   6.00   4.09   3.00   3.73   0.00   0.91   8.00   6.00  11.00   6.27   9.00  10.18   8.00   9.18  13.00  12.55  12.00  16.45   9.00   6.55  33.00  32.64
157.95   4.00   1.64   4.00   4.27   3.00   4.18   5.00   4.00   0.00   0.91   5.00   6.18   4.00   6.64   8.00  10.00  11.00   9.82  11.00  11.55  14.00  15.64  10.00   7.09  39.00  32.73
158.05   1.00   1.36   3.00   4.09   7.00   4.09   3.00   3.64   4.00   0.82   5.00   5.82  10.00   7.45   7.00   9.27  11.00   9.73   8.00  11.09  19.00  15.82   8.00   7.36  33.00  32.91
158.15   0.00   1.36   4.00   4.00   1.00   4.36   4.00   3.55   0.00   0.82   4.00   6.09   4.00   8.00   8.00   9.00   9.00  10.00  12.00  11.00  22.00  15.91   9.00   7.18  23.00  33.18
158.25   1.00   1.45   4.00   4.27   3.00   4.09   5.00   3.27   1.00   1.09   5.00   6.18   6.00   7.73   9.00   9.09  10.00   9.55   5.00  11.82  11.00  15.18   8.00   7.55  28.00  32.64
158.35   2.00   1.45   7.00   4.36   3.00   3.73   2.00   3.27   1.00   1.18   7.00   6.09   6.00   7.82  11.00   8.64   8.00   9.27  13.00  11.55  17.00  15.91   3.00   7.27  29.00  32.09
158.45   0.00   1.18   1.00   5.09   2.00   3.18   4.00   3.09   1.00   1.18   9.00   5.73   9.00   7.36   9.00   8.18  15.00   9.55   8.00  11.64  12.00  16.73   9.00   6.91  35.00  32.64
158.55   1.00   1.00   4.00   5.09   2.00   3.00   1.00   3.00   1.00   1.27   3.00   5.91  12.00   7.45  10.00   8.36   4.00   9.55  16.00  11.55  21.00  17.82   6.00   6.18  41.00  32.55
158.65   1.00   1.09   8.00   5.09   7.00   2.91   2.00   3.09   1.00   1.00  10.00   5.64  13.00   7.09   8.00   8.64  10.00   9.45  13.00  12.18  18.00  17.82   4.00   5.82  33.00  32.09
158.75   2.00   1.27   6.00   4.91   3.00   3.27   4.00   3.09   3.00   1.00   6.00   5.82   5.00   7.27  10.00   8.55   7.00   9.82  14.00  12.00   5.00  17.91   8.00   5.36  28.00  32.00
158.85   1.00   1.55   6.00   4.82   4.00   3.09   3.00   2.73   1.00   1.09   5.00   6.45   6.00   7.55   6.00   8.36   9.00   9.82  14.00  12.64  24.00  18.55   6.00   5.64  31.00  31.91
158.95   0.00   1.64   9.00   4.64   0.00   3.36   1.00   2.64   0.00   1.00   4.00   6.27   6.00   7.55   4.00   8.45  11.00   9.82  14.00  12.55  21.00  19.36   5.00   6.00  39.00  31.55
159.05   2.00   1.64   4.00   4.73   1.00   3.36   4.00   2.45   1.00   1.00   7.00   6.55   5.00   7.45  10.00   9.09  11.00   9.55  10.00  12.91  26.00  20.45   2.00   5.91  38.00  31.27
159.15   2.00   1.91   3.00   4.91   6.00   3.36   4.00   2.64   1.00   1.00   2.00   7.00   6.00   6.91  10.00   8.91  10.00  10.18  15.00  12.64  19.00  19.64   4.00   6.00  28.00  30.64
159.25   2.00   2.00   2.00   4.73   5.00   3.09   4.00   2.64   0.00   1.00   6.00   6.55   6.00   6.36   7.00   8.91  13.00  10.27  10.00  12.73  23.00  19.91   4.00   6.00  22.00  31.00
159.35   4.00   2.00   3.00   4.45   1.00   3.09   1.00   2.55   2.00   0.91  12.00   7.00   9.00   6.73   7.00   9.00  10.00  10.27  12.00  12.36  18.00  21.82  11.00   5.73  27.00  31.73
159.45   3.00   1.91   5.00   4.00   6.00   3.09   1.00   2.55   0.00   1.27   5.00   7.36   6.00   7.55  12.00   9.82   8.00  10.00  12.00  12.09  26.00  22.09   7.00   5.73  25.00  31.73
159.55   0.00   2.09   2.00   3.64   2.00   3.18   2.00   2.55   1.00   1.27  12.00   7.45   8.00   7.73  16.00  10.64  12.00   9.36  12.00  12.45  24.00  22.09   8.00   5.36  32.00  30.55
159.65   4.00   2.00   6.00   4.18   2.00   3.18   3.00   2.27   1.00   1.27   8.00   7.64   6.00   8.00   8.00  10.82  11.00   9.73  13.00  13.00  12.00  21.09   7.00   5.82  34.00  30.55
159.75   2.00   2.18   6.00   4.18   4.00   2.82   2.00   2.27   1.00   1.18   5.00   8.36   7.00   8.18   8.00  10.73  11.00   9.36  14.00  12.73  21.00  21.73   4.00   5.73  37.00  30.36
159.85   2.00   2.18   3.00   4.18   3.00   2.45   3.00   2.27   2.00   1.18  11.00   8.55   9.00   8.45  11.00  10.64   7.00   9.45  10.00  13.00  26.00  21.27   5.00   5.82  36.00  30.00
159.95   0.00   2.09   1.00   4.82   4.00   2.55   3.00   2.45   5.00   1.00   9.00   8.27  15.00   8.00  15.00  10.91   6.00   9.64  11.00  12.91  27.00  21.09   6.00   6.09  31.00  30.73
160.05   2.00   2.00   5.00   4.91   1.00   2.09   1.00   2.64   0.00   1.00   5.00   8.27   8.00   8.00  13.00  10.64   4.00   9.45  18.00  13.36  21.00  20.73   1.00   5.73  26.00  31.64
160.15   1.00   2.09  10.00   5.18   1.00   2.00   1.00   2.73   1.00   1.00   9.00   8.09   8.00   7.73  12.00  10.09  15.00   9.55  16.00  13.64  15.00  19.91   7.00   5.36  38.00  30.91
160.25   4.00   1.73   3.00   5.00   2.00   2.00   4.00   2.45   0.00   1.00  10.00   8.18   8.00   8.00   9.00  10.09   6.00   9.00  12.00  13.64  26.00  20.18   3.00   5.36  26.00  31.09
160.35   2.00   1.64   2.00   5.27   1.00   1.73   4.00   2.64   0.00   0.91   8.00   8.55   9.00   8.00   6.00  10.09  14.00   9.64  13.00  14.00  18.00  20.09   5.00   5.45  18.00  31.45
160.45   3.00   1.64  10.00   5.45   2.00   1.64   3.00   2.36   0.00   0.73   9.00   8.00   4.00   7.73  10.00   9.91  12.00  10.00  11.00  14.45  16.00  19.64  14.00   5.91  35.00  30.91
160.55   2.00   1.64   6.00   5.82   1.00   1.55   3.00   2.36   0.00   0.36   5.00   7.91   6.00   7.00   9.00   9.00   6.00  10.55  17.00  15.64  22.00  19.09   3.00   6.09  35.00  31.73
160.65   1.00   1.55   5.00   5.64   1.00   1.64   3.00   2.55   1.00   0.64  10.00   8.27   5.00   7.00  10.00   8.27  13.00  11.09  15.00  15.91  15.00  18.73   4.00   6.55  24.00  32.09
160.75   0.00   1.55   4.00   5.09   2.00   1.91   0.00   2.73   1.00   0.82   9.00   7.64   9.00   6.82   8.00   7.82   5.00  10.45  13.00  15.55  15.00  19.36   7.00   6.45  36.00  31.09
160.85   1.00   1.45   9.00   5.36   1.00   1.91   4.00   2.36   0.00   0.82   9.00   7.55   7.00   6.73   8.00   8.18  18.00  10.73  18.00  15.64  20.00  18.82   5.00   7.27  41.00  32.00
160.95   2.00   1.27   5.00   5.55   2.00   2.18   0.00   2.27   0.00   1.09   5.00   7.27   6.00   6.45   9.00   8.27  11.00  10.45  15.00  15.73  21.00  19.45  10.00   7.64  30.00  33.82
161.05   0.00   1.09   5.00   5.00   3.00   2.27   3.00   2.09   1.00   1.09   8.00   6.55   7.00   6.55   5.00   8.55  12.00  10.45  24.00  16.27  21.00  20.36   8.00   6.91  40.00  33.73
161.15   1.00   1.18   3.00   4.64   2.00   2.91   3.00   2.00   3.00   1.18   9.00   7.09   8.00   6.36   5.00   8.55  10.00  10.82  21.00  15.91  17.00  20.55   6.00   7.27  30.00  33.00
161.25   1.00   1.27   4.00   4.91   4.00   3.00   3.00   2.00   3.00   1.09   2.00   6.73   6.00   6.18   7.00   8.27   8.00  10.73  12.00  15.36  22.00  21.18   6.00   7.09  27.00  33.64
161.35   3.00   1.45   6.00   5.00   2.00   2.82   0.00   2.27   0.00   1.00   9.00   6.82   7.00   6.09  13.00   8.55   9.00  11.55  13.00  15.91  20.00  21.18  12.00   6.73  36.00  32.91
161.45   0.00   1.45   4.00   4.82   4.00   3.18   3.00   2.36   3.00   1.27   5.00   6.64   6.00   6.09   7.00   8.64  11.00  10.91  14.00  15.00  25.00  20.55   9.00   7.27  38.00  32.18
161.55   1.00   1.27   4.00   4.91   3.00   3.27   1.00   2.82   0.00   1.27   1.00   6.73   5.00   6.09  13.00   8.91  12.00  10.91  17.00  15.09  26.00  21.09   6.00   7.00  34.00  32.36
161.65   3.00   1.36   2.00   5.00   8.00   3.36   2.00   2.82   1.00   1.27  11.00   7.18   4.00   6.27   9.00   9.09  10.00  10.73  13.00  14.00  24.00  21.18   7.00   6.73  27.00  31.64
161.75   2.00   1.27   8.00   5.00   2.00   3.45   3.00   2.64   0.00   1.18   6.00   7.09   3.00   6.27   7.00   9.45  12.00  10.55   9.00  13.64  22.00  21.09   2.00   7.09  31.00  31.00
161.85   2.00   1.27   5.00   5.09   0.00   3.45   3.00   2.55   0.00   1.00  10.00   7.55   8.00   6.18  11.00   9.64  14.00  11.00  19.00  13.73  15.00  20.73   3.00   7.45  28.00  31.45
161.95   1.00   1.00   7.00   4.73   5.00   3.55   5.00   2.82   3.00   1.09   7.00   7.45   7.00   6.45   9.00   9.45  11.00  10.64   8.00  14.18  13.00  20.36  11.00   6.64  33.00  30.73
162.05   0.00   1.00   6.00   4.64   3.00   3.45   5.00   2.82   0.00   0.91   6.00   7.91   6.00   6.55  12.00   9.91  11.00  10.82  16.00  13.91  27.00  19.27   7.00   6.36  32.00  29.82
162.15   1.00   1.00   6.00   4.64   4.00   3.36   3.00   3.45   1.00   0.91  13.00   8.73   9.00   7.09   7.00   9.73  10.00  10.55  12.00  13.36  22.00  18.27   5.00   6.18  32.00  28.73
162.25   0.00   0.82   3.00   4.64   3.00   3.00   1.00   3.36   2.00   0.82   8.00   8.45   8.00   7.36   9.00   9.55   8.00  10.36  17.00  13.64  16.00  17.45  10.00   6.18  23.00  28.91
162.35   1.00   0.64   5.00   4.27   4.00   2.82   2.00   3.36   1.00   0.91   7.00   8.64   5.00   8.09   9.00   9.64  13.00  10.36  13.00  13.64  18.00  17.27  10.00   6.64  32.00  29.73
162.45   0.00   0.55   2.00   4.45   3.00   3.27   3.00   3.27   1.00   1.09   8.00   8.27  10.00   7.73  11.00   9.27   5.00   9.82  18.00  12.91  16.00  17.82   3.00   7.09  28.00  29.82
162.55   0.00   0.55   3.00   4.00   3.00   3.27   3.00   3.18   1.00   1.00  10.00   8.00   7.00   7.91  12.00   9.73  13.00   9.91  11.00  12.82  13.00  18.18   6.00   6.73  28.00  29.36
162.65   1.00   0.64   4.00   3.82   2.00   3.27   8.00   3.00   0.00   1.00  10.00   8.27  11.00   8.00  11.00   9.45   9.00  10.18  11.00  13.18  15.00  17.45   4.00   6.45  22.00  29.45
162.75   1.00   0.55   2.00   3.55   4.00   3.00   1.00   3.09   0.00   1.00   8.00   8.27   7.00   8.18   7.00   9.55   8.00  10.45  16.00  13.91  15.00  17.64   7.00   6.36  29.00  29.00
162.85   0.00   0.64   4.00   3.91   0.00   3.09   3.00   3.00   1.00   0.91   8.00   8.27  11.00   8.55   8.00  10.00  12.00  11.18   9.00  14.00  20.00  17.45   7.00   5.91  40.00  29.45
162.95   1.00   0.73   7.00   3.64   5.00   3.09   2.00   3.09   2.00   1.09   6.00   8.27   4.00   9.45   7.00  10.27   8.00  11.45  11.00  14.18  21.00  17.36   8.00   5.82  29.00  29.18
163.05   1.00   0.82   2.00   4.09   5.00   2.91   4.00   2.82   2.00   1.18   4.00   7.91   9.00   9.64  14.00  10.09  12.00  11.82   7.00  13.27  17.00  18.09   7.00   5.82  28.00  29.55
163.15   1.00   0.82   4.00   3.91   3.00   2.82   3.00   3.00   0.00   1.09   9.00   7.45   7.00   9.64   9.00  10.36  14.00  11.73  20.00  13.45  19.00  18.91   4.00   5.73  33.00  29.45
163.25   0.00   1.00   3.00   4.36   1.00   3.00   4.00   2.64   1.00   1.09  13.00   7.27  11.00   9.27   8.00  10.55  13.00  12.18  20.00  13.82  24.00  19.09   4.00   5.91  27.00  31.09
163.35   1.00   1.09   7.00   4.45   4.00   3.00   0.00   3.09   1.00   1.09   8.00   7.45  12.00   9.27  14.00  10.36  16.00  12.45  18.00  13.91  14.00  19.55   5.00   5.64  28.00  31.55
163.45   2.00   1.27   2.00   4.36   4.00   3.09   3.00   2.91   3.00   1.00   7.00   7.36  15.00   9.00  12.00  11.09  16.00  12.55  15.00  14.64  17.00  18.91   9.00   5.64  29.00  31.36
163.55   1.00   1.36   7.00   4.27   1.00   3.27   0.00   2.91   2.00   1.09   4.00   7.36  12.00   9.36   9.00  11.64   9.00  13.00   8.00  14.36  24.00  19.09   3.00   5.09  32.00  30.73
163.65   0.00   1.27   1.00   4.82   2.00   3.00   5.00   2.82   0.00   0.91   5.00   7.73   7.00   9.18  15.00  11.55  12.00  12.64  13.00  14.91  22.00  18.91   5.00   4.73  27.00  31.45
163.75   3.00   1.18   9.00   4.64   4.00   3.00   4.00   2.55   0.00   1.09   8.00   7.73   7.00   8.91  13.00  11.91  14.00  12.18  15.00  15.36  17.00  19.27   6.00   4.91  40.00  30.64
163.85   2.00   1.18   3.00   4.64   4.00   2.91   6.00   2.36   0.00   1.00  10.00   7.55   7.00   8.36   5.00  12.55  11.00  12.18  17.00  15.18  20.00  19.00   4.00   5.18  34.00  30.73
163.95   2.00   1.09   3.00   4.09   1.00   2.82   1.00   2.45   0.00   1.18   7.00   7.82   8.00   7.91  16.00  12.09  13.00  11.82  17.00  14.27  13.00  19.27   7.00   5.00  38.00  31.18
164.05   2.00   1.00   6.00   4.18   7.00   2.55   2.00   2.55   3.00   1.00   6.00   8.09   8.00   7.55  13.00  12.09  13.00  11.18   8.00  14.09  23.00  19.55   2.00   4.36  22.00  31.09
164.15   0.00   1.00   8.00   3.73   2.00   2.55   3.00   2.91   0.00   0.82   8.00   9.18   7.00   7.09  13.00  12.18   8.00  11.00  13.00  15.00  15.00  19.91   3.00   5.00  36.00  30.09
164.25   0.00   1.00   2.00   4.09   3.00   2.73   0.00   2.73   2.00   1.00   9.00   9.36   4.00   7.00  13.00  11.27   9.00  10.82  25.00  15.36  23.00  19.45   6.00   5.45  24.00  31.27
164.35   0.00   0.91   3.00   3.82   0.00   2.55   2.00   2.45   0.00   1.09  11.00   9.91   5.00   7.55  15.00  11.36  13.00  10.00  18.00  15.00  21.00  19.91   7.00   5.64  28.00  30.45
164.45   0.00   0.91   1.00   4.00   3.00   2.55   1.00   2.09   3.00   1.18  11.00   9.82   7.00   7.73   9.00  12.36  12.00   9.64   8.00  15.73  17.00  20.09   3.00   5.91  33.00  30.18
164.55   1.00   0.73   3.00   4.18   1.00   3.00   4.00   2.36   1.00   1.27  10.00  10.36  11.00   7.91  12.00  11.82   9.00   9.27  13.00  15.27  20.00  20.64   2.00   5.91  28.00  29.18
164.65   1.00   0.55   2.00   4.00   1.00   3.00   4.00   2.45   0.00   1.27  16.00  10.45   7.00   8.18  10.00  11.09   7.00   8.64  18.00  16.82  28.00  20.64  10.00   6.55  21.00  30.36
164.75   0.00   0.64   5.00   3.82   4.00   3.00   3.00   2.36   2.00   1.36   7.00  10.27   6.00   8.73   5.00  11.00  10.00   8.64  17.00  17.18  17.00  20.91  10.00   6.45  40.00  29.64
164.85   2.00   0.64   6.00   3.82   2.00   3.00   1.00   2.45   1.00   1.45  14.00   9.91  13.00   9.27  14.00  11.00   5.00   8.55  11.00  16.73  22.00  20.27   8.00   6.36  31.00  29.82
164.95   2.00   0.73   5.00   3.91   4.00   3.18   2.00   2.36   1.00   1.73   9.00  10.09   9.00   9.55  16.00  11.09   7.00   8.09  25.00  16.73  22.00  19.91   7.00   6.18  31.00  29.36
165.05   0.00   0.73   5.00   4.27   6.00   3.27   4.00   2.82   1.00   1.45  13.00  10.09  10.00   9.91  10.00  11.00   9.00   7.91  12.00  17.73  19.00  20.45   7.00   6.18  27.00  29.36
165.15   0.00   0.64   4.00   4.36   7.00   3.36   3.00   3.00   3.00   1.45   7.00  10.09  11.00   9.64   5.00  10.91   6.00   8.27  25.00  18.00  23.00  21.00   9.00   6.82  35.00  28.82
165.25   1.00   0.64   6.00   4.45   2.00   3.64   2.00   3.00   1.00   1.64   6.00   9.73  13.00  10.09  12.00  11.00   8.00   8.55  17.00  17.55  18.00  20.18   2.00   6.64  28.00  29.27
165.35   0.00   0.64   2.00   4.27   3.00   3.73   1.00   3.45   3.00   1.55   5.00   9.55  10.00  10.36  13.00  11.27   8.00   8.27  20.00  17.45  16.00  20.45   5.00   6.55  26.00  29.18
165.45   1.00   0.45   4.00   4.27   2.00   3.91   1.00   3.55   3.00   1.55  13.00   9.27   8.00   9.73  16.00  10.82   8.00   9.09  18.00  17.82  17.00  20.27   5.00   6.82  23.00  29.36
165.55   0.00   0.45   5.00   4.00   4.00   3.64   6.00   3.64   0.00   1.45  11.00   9.55  11.00   9.64   8.00  10.09  10.00   9.00  19.00  16.73  23.00  19.91   3.00   6.64  33.00  30.09
165.65   0.00   0.55   4.00   4.00   2.00   3.36   6.00   3.55   1.00   1.45  10.00   8.91   8.00   9.91  11.00   9.64  13.00   9.45  16.00  17.45  26.00  19.27   9.00   6.73  22.00  30.36
165.75   1.00   0.64   3.00   4.09   4.00   3.00   4.00   3.36   2.00   1.36  12.00   8.27  12.00   9.82  11.00  10.45  10.00  10.00  13.00  16.64  19.00  18.09   8.00   7.00  26.00  29.82
165.85   0.00   0.55   3.00   4.09   5.00   3.27   8.00   3.27   1.00   1.45   5.00   8.36   9.00  10.09   8.00  10.36   7.00  10.82  16.00  16.64  20.00  18.45   9.00   7.64  39.00  29.55
165.95   0.00   0.64   6.00   4.09   4.00   3.45   2.00   3.64   1.00   1.27  11.00   8.18   6.00  10.00   9.00  10.00  14.00  10.82  15.00  16.64  20.00  18.64  11.00   7.73  33.00  29.64
166.05   2.00   0.73   2.00   3.73   1.00   3.64   3.00   3.82   0.00   1.18  12.00   7.91   8.00  10.18   8.00   9.36   6.00  11.55  13.00  16.27  18.00  18.45   5.00   7.55  39.00  30.55
166.15   1.00   0.82   5.00   4.09   3.00   3.64   3.00   3.73   1.00   1.36   6.00   7.82  13.00   9.82   5.00   9.18  14.00  11.55  20.00  16.18  12.00  18.00   8.00   7.45  30.00  29.82
166.25   1.00   0.91   5.00   4.09   3.00   3.82   1.00   3.27   2.00   1.36   0.00   7.91  10.00  10.18  14.00   9.09  12.00  11.45  16.00  16.27  10.00  18.27  12.00   7.18  29.00  30.18
166.35   0.00   0.91   6.00   4.36   5.00   4.00   1.00   3.00   2.00   1.45   7.00   7.91  16.00  10.09  11.00   9.55  17.00  11.55  17.00  16.45  22.00  18.36   9.00   7.18  25.00  30.64
166.45   1.00   0.91   2.00   4.27   5.00   3.64   5.00   2.55   1.00   1.64   3.00   8.00   9.00   9.91   9.00   9.55   8.00  12.55  20.00  16.64  18.00  18.64   6.00   6.82  27.00  29.45
166.55   2.00   0.91   0.00   4.18   4.00   3.73   3.00   2.55   2.00   1.64  10.00   8.27  10.00   9.55   9.00  10.09  16.00  12.36  14.00  16.18  15.00  18.45   3.00   6.36  33.00  29.00
166.65   1.00   0.73   9.00   4.64   4.00   3.73   5.00   2.55   2.00   1.73  10.00   8.45   7.00  10.00   6.00  10.55  10.00  13.00  18.00  16.09  18.00  18.45   2.00   6.36  25.00  27.73
166.75   1.00   0.91   4.00   4.55   4.00   4.18   1.00   2.64   1.00   1.73  11.00   8.55  12.00   9.09  10.00  11.64  12.00  12.82  17.00  15.36  29.00  18.82   6.00   6.18  26.00  27.82
166.85   1.00   0.82   6.00   4.27   6.00   4.55   1.00   2.73   3.00   1.55  12.00  10.00  11.00   8.82  16.00  11.64  11.00  12.64  15.00  15.27  20.00  18.82   8.00   5.73  31.00  27.64
166.95   0.00   0.82   2.00   3.82   1.00   4.27   3.00   3.00   3.00   1.36   6.00  11.00   7.00   8.00   8.00  12.18  18.00  12.09  18.00  15.55  23.00  18.45   5.00   6.00  26.00  28.18
167.05   0.00   0.73   5.00   4.27   5.00   4.18   2.00   2.82   1.00   1.64  14.00  11.64   2.00   8.82  15.00  12.73  12.00  12.91  10.00  15.09  18.00  18.18   6.00   6.00  28.00  28.18
167.15   0.00   0.73   7.00   4.64   1.00   4.09   3.00   2.73   1.00   1.55  14.00  11.64  13.00   9.09  13.00  13.27  13.00  12.36  12.00  14.91  18.00  18.27   5.00   6.55  25.00  28.36
167.25   3.00   0.82   4.00   4.00   8.00   4.27   4.00   2.36   1.00   1.45   7.00  11.64   3.00   9.09  17.00  13.82  12.00  12.18  12.00  15.09  16.00  18.27   6.00   7.00  31.00  28.18
167.35   0.00   0.91   2.00   3.82   7.00   4.45   2.00   2.55   0.00   1.55  16.00  11.36   7.00   8.73  14.00  13.91  10.00  11.82  15.00  15.36  10.00  18.00   7.00   6.82  27.00  29.27
167.45   0.00   0.91   1.00   3.73   2.00   4.27   4.00   2.91   0.00   1.45  18.00  11.36   7.00   8.55  17.00  13.64  11.00  11.82  20.00  15.73  18.00  17.91  12.00   6.45  31.00  29.73
167.55   0.00   1.09   7.00   4.00   4.00   4.55   3.00   2.82   4.00   1.36  10.00  12.27  18.00   8.82  15.00  14.18  17.00  11.00  15.00  16.27  15.00  18.09   6.00   6.45  27.00  30.55
167.65   2.00   1.36   4.00   4.00   3.00   4.55   2.00   3.36   1.00   1.27  10.00  12.00  13.00   9.45  15.00  14.18  10.00  10.82  12.00  17.09  16.00  17.91   9.00   6.64  35.00  30.18
167.75   2.00   1.45   2.00   3.64   6.00   4.55   1.00   3.18   1.00   1.36  10.00  12.45   7.00   9.00  12.00  14.00   8.00  10.64  20.00  17.18  18.00  18.45   7.00   6.82  23.00  30.82
167.85   2.00   1.18   2.00   4.00   6.00   4.09   3.00   3.00   2.00   1.82   8.00  13.00   8.00   9.55  11.00  13.18   8.00  10.73  20.00  17.18  26.00  18.64   4.00   6.91  38.00  30.55
167.95   1.00   1.18   5.00   4.45   4.00   3.73   5.00   3.00   2.00   1.91  12.00  12.45   9.00   9.73  13.00  13.18  11.00  11.27  19.00  17.55  19.00  19.73   4.00   7.27  36.00  30.55
168.05   2.00   1.45   5.00   5.18   4.00   4.09   2.00   2.82   2.00   2.27  16.00  11.91  10.00   9.73  14.00  12.73   9.00  11.09  24.00  16.82  25.00  20.18   5.00   6.64  35.00  31.00
168.15   3.00   1.55   5.00   4.73   5.00   4.09   8.00   2.55   0.00   2.09  11.00  12.64   9.00   8.73  15.00  12.55  10.00  10.18  19.00  17.64  16.00  20.36   8.00   6.73  24.00  32.18
168.25   1.00   1.36   3.00   4.73   1.00   3.91   1.00   2.82   2.00   2.18  19.00  13.09   8.00   8.36  11.00  11.91  11.00  10.45  13.00  18.18  24.00  20.64   7.00   6.36  32.00  32.09
168.35   0.00   1.27   8.00   5.09   3.00   3.73   2.00   3.00   6.00   2.09  13.00  12.82   9.00   8.73   8.00  12.18  13.00  10.55  12.00  18.09  18.00  20.91   7.00   6.27  28.00  33.00
168.45   0.00   1.18   7.00   5.09   3.00   3.45   2.00   3.09   1.00   1.91  10.00  12.82   9.00   8.55  14.00  12.36  16.00  11.36  19.00  17.27  22.00  20.45  11.00   6.09  27.00  32.18
168.55   3.00   1.18   9.00   4.91   6.00   3.45   2.00   2.82   4.00   1.73  12.00  12.82   7.00   9.09  12.00  12.73   9.00  11.36  12.00  16.82  23.00  20.73   5.00   6.55  36.00  31.18
168.65   1.00   1.00   2.00   5.18   4.00   3.55   0.00   2.91   2.00   1.55  18.00  12.91   7.00   9.45  13.00  12.91   7.00  11.36  24.00  15.91  17.00  21.27   7.00   6.73  40.00  31.55
168.75   0.00   0.91   4.00   5.09   1.00   3.18   5.00   2.36   2.00   1.55  15.00  12.73   9.00  10.00   8.00  13.27  13.00  11.27  18.00  15.73  19.00  21.45   5.00   6.64  34.00  31.09
168.85   1.00   0.91   6.00   4.82   4.00   3.36   3.00   2.45   0.00   1.64   7.00  11.91  11.00   9.82  15.00  13.45   9.00  11.36  19.00  15.73  21.00  20.36   6.00   6.36  33.00  30.00
168.95   1.00   1.00   2.00   4.36   3.00   3.36   4.00   2.36   0.00   1.09   8.00  12.09   6.00  10.36  13.00  13.82  17.00  11.64  11.00  16.27  21.00  19.55   2.00   6.27  29.00  30.09
169.05   1.00   1.09   3.00   3.82   4.00   3.55   2.00   2.36   0.00   1.09  12.00  12.18  15.00  10.91  17.00  14.09  11.00  10.91  14.00  17.09  22.00  19.55   9.00   6.00  25.00  30.27
169.15   0.00   1.36   8.00   3.64   5.00   3.09   3.00   2.36   0.00   0.82  17.00  12.55  14.00  11.27  16.00  14.18   9.00  11.45  14.00  18.36  31.00  19.45   7.00   6.00  39.00  29.73
169.25   2.00   1.27   4.00   4.00   1.00   3.27   2.00   2.91   0.00   0.82   9.00  12.27  15.00  11.82  19.00  14.82   9.00  12.45  17.00  17.64  18.00  19.64   7.00   6.00  19.00  28.73
169.35   1.00   1.45   0.00   3.73   3.00   3.64   2.00   2.82   3.00   0.64  10.00  11.45   6.00  12.09  13.00  15.64  12.00  12.27  13.00  17.64  12.00  19.36   4.00   6.18  20.00  28.27
169.45   1.00   1.45   3.00   3.27   3.00   3.55   1.00   2.82   0.00   0.64  15.00  12.00  15.00  12.27  12.00  16.00  16.00  12.64  18.00  17.64   9.00  19.55   6.00   6.64  29.00  28.91
169.55   1.00   1.36   1.00   3.27   5.00   3.45   2.00   2.73   1.00   0.73  11.00  12.55  15.00  12.64  17.00  15.91   8.00  12.00  28.00  18.64  22.00  19.82   8.00   7.36  29.00  28.45
169.65   6.00   1.55   7.00   3.45   1.00   3.45   2.00   2.91   1.00   0.73  16.00  12.91  11.00  12.18  13.00  15.91  15.00  12.18  26.00  18.45  22.00  20.27   5.00   7.55  30.00  28.45
169.75   0.00   1.64   6.00   3.27   6.00   3.55   6.00   3.18   2.00   0.91  15.00  12.18  13.00  11.82  20.00  15.45  18.00  12.00  16.00  18.73  19.00  19.09   7.00   7.64  29.00  26.45
169.85   2.00   1.45   1.00   3.45   5.00   3.91   4.00   3.27   0.00   1.09   6.00  12.55  12.00  11.64  17.00  15.09  11.00  12.55  18.00  19.18  16.00  19.45   7.00   7.55  29.00  26.73
169.95   1.00   1.45   1.00   3.73   3.00   3.73   3.00   3.45   0.00   0.91  13.00  12.91  13.00  12.09  19.00  14.91  13.00  13.09  19.00  18.73  23.00  20.64  11.00   7.82  40.00  27.00
170.05   0.00   1.45   2.00   3.64   2.00   3.64   3.00   3.64   1.00   1.00  14.00  12.45  10.00  12.00  12.00  15.09  10.00  12.45  22.00  19.55  24.00  21.55  10.00   8.09  24.00  27.36
170.15   3.00   1.36   5.00   4.09   4.00   3.73   4.00   3.73   0.00   0.91  16.00  12.55  10.00  11.55  17.00  14.82  13.00  12.73  12.00  18.27  27.00  21.55  11.00   7.55  25.00  27.00
170.25   1.00   0.91   6.00   3.82   6.00   3.82   6.00   3.55   2.00   1.00   9.00  12.55  10.00  11.55  11.00  15.00   7.00  12.73  17.00  17.91  18.00  21.55   8.00   7.64  17.00  26.73
170.35   0.00   1.09   6.00   3.64   5.00   3.73   3.00   3.09   2.00   1.09  13.00  12.73  13.00  11.55  15.00  14.45  15.00  12.36  22.00  18.18  22.00  21.73   6.00   7.09  22.00  26.45
170.45   1.00   0.91   3.00   4.00   1.00   3.64   4.00   2.82   1.00   1.27  14.00  13.55  11.00  11.36  11.00  14.18  18.00  12.55   8.00  18.18  25.00  22.55   7.00   7.27  23.00  27.09
170.55   1.00   0.82   2.00   4.27   2.00   3.73   3.00   2.91   1.00   1.27  10.00  13.91  14.00  11.09  14.00  13.55   9.00  12.73  27.00  18.55  19.00  22.27   9.00   6.36  33.00  25.45
170.65   0.00   0.82   6.00   4.45   6.00   4.00   3.00   2.82   0.00   1.27  12.00  14.18  10.00  11.91  14.00  13.64  11.00  13.55  14.00  18.82  22.00  22.73   2.00   6.27  25.00  26.27
170.75   1.00   0.55   4.00   4.27   2.00   4.18   0.00   2.55   2.00   1.27  16.00  14.45  11.00  12.36  15.00  13.27  15.00  14.09  22.00  20.00  22.00  22.09   6.00   5.73  27.00  26.09
170.85   2.00   0.45   4.00   4.18   5.00   3.82   1.00   2.36   3.00   1.27  17.00  14.91  13.00  12.91  14.00  13.09  14.00  14.18  19.00  20.18  21.00  22.09   1.00   5.18  26.00  28.55
170.95   0.00   0.45   5.00   3.73   4.00   3.82   1.00   2.18   2.00   1.27  15.00  14.82  10.00  13.27  14.00  12.36  13.00  14.00  18.00  19.27  25.00  21.82   9.00   5.64  36.00  29.09
171.05   0.00   0.45   4.00   3.82   4.00   4.18   4.00   2.18   0.00   1.27  17.00  15.00  10.00  13.45  12.00  12.55  15.00  14.18  23.00  19.82  20.00  21.55   1.00   5.45  22.00  30.55
171.15   0.00   0.45   4.00   4.00   5.00   4.45   2.00   2.09   1.00   1.36  17.00  15.82  19.00  13.36  13.00  12.55  19.00  13.91  25.00  19.18  29.00  21.55   9.00   4.91  33.00  29.82
171.25   0.00   0.45   3.00   4.18   6.00   4.00   1.00   1.91   0.00   1.82  19.00  15.82  15.00  13.91  13.00  12.36  19.00  14.64  25.00  19.64  20.00  21.27   5.00   5.18  23.00  30.64
171.35   0.00   0.45   5.00   4.55   2.00   4.18   4.00   2.18   2.00   1.73  14.00  15.09  16.00  14.55   9.00  12.45   8.00  14.18  19.00  19.91  18.00  21.64   2.00   5.27  44.00  31.09
171.45   0.00   0.27   1.00   4.36   5.00   3.91   1.00   2.18   2.00   1.64  12.00  15.00  17.00  15.36   7.00  12.82  13.00  14.55  12.00  19.27  19.00  21.91  11.00   5.55  28.00  32.27
171.55   1.00   0.27   4.00   4.36   5.00   3.91   4.00   2.36   1.00   1.55  16.00  15.09  13.00  15.55  13.00  13.36  20.00  14.91  14.00  19.36  22.00  21.09   5.00   5.18  39.00  31.36
171.65   1.00   0.27   4.00   4.36   5.00   4.00   2.00   2.00   2.00   1.73  19.00  14.82  13.00  15.82  14.00  13.73   6.00  16.18  20.00  19.18  19.00  21.00   3.00   5.64  25.00  31.91
171.75   0.00   0.27   8.00   4.73   1.00   3.73   1.00   2.18   5.00   1.64  12.00  14.00  16.00  14.91  12.00  13.45  19.00  16.18  19.00  19.36  19.00  19.82   5.00   5.73  34.00  32.82
171.85   1.00   0.36   8.00   4.91   4.00   3.36   3.00   2.45   1.00   1.64   8.00  14.27  18.00  14.45  16.00  13.55  10.00  16.18  25.00  18.55  26.00  19.18   7.00   5.91  32.00  33.73
171.95   0.00   0.45   2.00   4.82   2.00   3.45   1.00   2.18   2.00   1.64  16.00  14.91  22.00  14.27  18.00  14.36  18.00  16.64  12.00  20.09  24.00  19.27   4.00   6.55  39.00  33.09
172.05   0.00   0.45   5.00   5.18   4.00   3.45   3.00   2.36   1.00   1.55  16.00  15.18  12.00  13.45  20.00  15.18  17.00  17.18  19.00  20.55  16.00  19.55   5.00   6.27  26.00  33.45
172.15   0.00   0.36   4.00   5.00   5.00   3.27   0.00   2.18   2.00   1.55  14.00  15.36  13.00  13.64  16.00  15.64  29.00  16.36  21.00  21.09  19.00  19.18   6.00   6.82  28.00  32.64
172.25   0.00   0.27   8.00   4.91   2.00   3.27   4.00   2.45   0.00   1.36   8.00  15.73   9.00  13.55  10.00  16.18  19.00  16.73  27.00  21.18  16.00  19.55  10.00   7.09  43.00  33.09
172.35   1.00   0.36   5.00   4.36   2.00   3.45   4.00   2.55   0.00   1.00  22.00  16.18  10.00  13.18  14.00  17.55  19.00  16.27  16.00  21.27  13.00  19.45   7.00   7.45  33.00  32.64
172.45   1.00   0.36   4.00   4.09   3.00   3.64   1.00   2.45   2.00   1.00  21.00  17.09  14.00  12.45  18.00  17.82  13.00  16.45  36.00  20.82  19.00  19.00   9.00   7.91  37.00  32.27
172.55   0.00   0.45   5.00   4.27   5.00   3.91   3.00   2.64   1.00   1.09  15.00  17.45   8.00  11.18  16.00  17.00  19.00  15.64  17.00  21.64  22.00  19.91   8.00   8.27  32.00  31.91
172.65   0.00   0.45   2.00   4.45   3.00   4.00   2.00   2.64   1.00   1.27  18.00  17.27  15.00  11.27  18.00  16.55  11.00  15.27  20.00  21.64  18.00  20.36  11.00   8.18  30.00  32.91
172.75   0.00   0.45   3.00   4.27   5.00   3.91   5.00   3.18   0.00   1.36  23.00  17.18  12.00  11.00  20.00  16.09  10.00  14.18  21.00  21.55  23.00  20.73   6.00   8.45  30.00  34.27
172.85   1.00   0.45   2.00   3.73   3.00   4.09   2.00   3.09   1.00   1.36  17.00  17.73  12.00  11.36  27.00  16.73  14.00  14.00  20.00  20.91  18.00  20.64   9.00   8.36  29.00  33.36
172.95   1.00   0.45   5.00   3.55   6.00   4.18   2.00   3.00   1.00   1.55  18.00  17.27  10.00  11.55  19.00  17.55  12.00  13.64  20.00  21.18  21.00  21.82  12.00   8.73  28.00  33.09
173.05   1.00   0.45   4.00   4.09   5.00   4.09   3.00   3.27   3.00   1.45  20.00  16.91   8.00  11.09   9.00  17.55   9.00  13.09  21.00  19.91  34.00  21.91   8.00   8.27  35.00  33.18
173.15   0.00   0.55   7.00   4.18   5.00   4.09   3.00   3.18   3.00   1.45  14.00  16.91  13.00  11.91  15.00  17.45  13.00  12.91  19.00  20.82  21.00  21.36   4.00   7.91  37.00  33.55
173.25   0.00   0.55   2.00   4.36   4.00   4.18   6.00   3.18   3.00   1.45  13.00  17.09  10.00  12.00  11.00  17.64  17.00  13.09  20.00  21.55  23.00  22.18   9.00   7.55  43.00  33.55
173.35   0.00   0.64   2.00   4.18   4.00   3.82   3.00   3.00   0.00   1.73  14.00  16.45  13.00  12.55  17.00  17.55  17.00  13.36  20.00  22.36  15.00  22.09   9.00   7.55  33.00  33.91
173.45   1.00   0.73   3.00   4.27   3.00   3.82   3.00   3.82   2.00   1.73  17.00  16.91  12.00  13.64  23.00  16.45  15.00  13.27  19.00  22.64  26.00  22.45  11.00   7.82  30.00  34.09
173.55   1.00   0.64  10.00   4.00   2.00   3.73   4.00   3.82   1.00   1.82  17.00  16.82   9.00  14.45  18.00  16.45   7.00  13.36  22.00  22.55  20.00  23.09   4.00   8.00  38.00  34.55
173.65   1.00   0.55   6.00   3.82   5.00   3.27   2.00   4.00   1.00   1.55  15.00  16.45  17.00  15.91  15.00  17.27  17.00  14.00  27.00  23.00  16.00  22.36   4.00   8.27  36.00  34.18
173.75   0.00   0.55   4.00   3.45   4.00   3.18   2.00   4.09   1.00   1.36  20.00  16.36  16.00  15.82  20.00  17.00  13.00  14.45  28.00  23.91  27.00  22.45   7.00   8.73  30.00  33.82
173.85   1.00   0.64   1.00   3.64   1.00   3.27   3.00   4.00   3.00   1.09  16.00  16.64  18.00  16.09  19.00  17.73  13.00  13.82  30.00  24.36  22.00  23.45   6.00   8.64  34.00  33.27
173.95   2.00   0.73   3.00   3.55   3.00   3.36  11.00   3.91   1.00   1.18  22.00  17.18  24.00  16.73  15.00  17.55  13.00  13.36  23.00  24.09  22.00  23.73  12.00   8.45  31.00  33.45
174.05   0.00   0.73   2.00   3.73   5.00   3.55   2.00   3.82   2.00   1.18  17.00  17.82  19.00  17.27  19.00  17.00  13.00  14.55  19.00  24.36  28.00  23.00  14.00   8.64  33.00  33.73
174.15   0.00   0.91   2.00   3.27   0.00   3.36   5.00   3.45   0.00   1.18  16.00  17.73  24.00  17.73  18.00  16.91  16.00  15.45  26.00  25.00  26.00  22.55  11.00   9.36  31.00  33.09
174.25   0.00   0.91   3.00   3.18   4.00   3.09   4.00   3.55   1.00   1.18  13.00  17.82  12.00  17.36  12.00  17.18  18.00  15.73  29.00  24.73  22.00  23.09   9.00   9.82  33.00  32.09
174.35   1.00   0.91   4.00   3.00   5.00   3.27   5.00   3.55   0.00   1.27  16.00  17.73  13.00  17.64  19.00  16.91  10.00  16.45  25.00  23.91  34.00  22.55   8.00  10.27  37.00  32.91
174.45   1.00   0.82   1.00   3.18   5.00   3.64   2.00   3.73   1.00   1.00  20.00  17.91  20.00  17.91  15.00  17.18  12.00  16.82  17.00  22.91  18.00  22.91   7.00   9.91  35.00  34.09
174.55   1.00   0.64   5.00   3.27   5.00   3.55   2.00   2.91   2.00   1.09  24.00  17.64  18.00  16.91  17.00  17.27  28.00  17.27  22.00  23.09  18.00  23.27  13.00   9.36  33.00  34.91
174.65   3.00   0.73   5.00   3.09   0.00   3.36   0.00   3.00   1.00   1.00  16.00  18.18  14.00  16.73  17.00  17.09  17.00  17.45  29.00  23.45  15.00  23.27  12.00   9.36  31.00  35.45
174.75   1.00   0.73   5.00   3.00   2.00   3.64   3.00   2.64   1.00   1.18  16.00  18.91  13.00  16.18  18.00  16.45  20.00  17.82  24.00  23.64  22.00  23.64   9.00   9.09  25.00  35.45
174.85   0.00   0.73   2.00   2.91   6.00   3.91   2.00   2.64   2.00   1.36  19.00  19.45  19.00  17.00  17.00  17.09  21.00  17.18  19.00  24.09  21.00  23.27  12.00   9.18  39.00  34.55
174.95   0.00   0.73   3.00   2.82   5.00   4.00   5.00   2.36   0.00   1.36  18.00  19.09  21.00  17.55  22.00  16.64  17.00  17.55  19.00  23.82  26.00  22.09   2.00   9.45  47.00  34.18
175.05   0.00   0.64   4.00   3.18   2.00   3.91   2.00   2.27   2.00   1.27  19.00  18.91  13.00  16.91  16.00  17.18  18.00  18.09  25.00  25.00  26.00  22.64   6.00   9.64  40.00  33.82
175.15   1.00   0.55   0.00   2.73   3.00   3.73   3.00   2.36   1.00   1.09  23.00  18.18  17.00  16.82  17.00  17.18  15.00  16.82  23.00  25.18  28.00  22.91  14.00   9.45  39.00  34.27
175.25   0.00   0.27   1.00   2.55   3.00   3.82   1.00   2.64   2.00   1.18  24.00  18.55  18.00  16.91  11.00  17.45  20.00  17.09  28.00  24.27  30.00  23.36   8.00   8.73  31.00  34.45
175.35   0.00   0.18   2.00   2.27   7.00   3.82   4.00   2.64   3.00   1.18  19.00  18.45  21.00  18.00  19.00  17.09  11.00  16.36  34.00  24.18  18.00  23.64  10.00   8.64  23.00  35.91
175.45   1.00   0.27   3.00   2.55   6.00   3.55   2.00   2.73   0.00   1.09  12.00  19.27  19.00  18.00  14.00  17.18  14.00  16.18  22.00  24.91  21.00  24.27  11.00   8.55  33.00  35.64
175.55   0.00   0.36   5.00   2.55   4.00   3.55   1.00   2.55   0.00   1.09  18.00  19.64  13.00  17.82  21.00  17.09  18.00  16.36  30.00  26.45  24.00  23.27   9.00   9.27  31.00  34.73
175.65   0.00   0.45   0.00   2.55   3.00   3.45   3.00   2.82   0.00   1.00  16.00  19.27  17.00  19.00  17.00  17.09  14.00  16.36  24.00  26.73  21.00  23.00  11.00   9.64  38.00  34.73
175.75   0.00   0.45   3.00   3.00   1.00   3.36   3.00   2.73   2.00   0.91  20.00  18.73  15.00  18.91  20.00  16.91  20.00  16.36  19.00  27.55  20.00  22.82   4.00   9.27  33.00  34.45
175.85   0.00   0.55   2.00   3.09   2.00   3.27   3.00   3.09   1.00   0.73  15.00  17.82  25.00  19.27  14.00  16.91  12.00  16.18  23.00  28.45  25.00  22.36   8.00   9.45  41.00  34.73
175.95   1.00   0.55   5.00   3.09   3.00   3.09   3.00   3.18   1.00   0.45  28.00  17.73  19.00  19.45  18.00  16.45  19.00  16.91  27.00  27.64  28.00  23.36  11.00   9.18  36.00  34.73
176.05   1.00   0.64   3.00   3.36   5.00   3.00   3.00   3.64   0.00   0.64  22.00  17.91  19.00  20.82  21.00  16.64  19.00  17.82  36.00  28.00  15.00  24.00  10.00   9.09  37.00  34.09
176.15   1.00   0.73   4.00   3.18   1.00   2.82   5.00   3.82   1.00   0.64  15.00  17.91  26.00  21.09  16.00  16.00  18.00  17.64  28.00  27.45  23.00  24.09  10.00   9.18  40.00  34.45
176.25   1.00   0.73   5.00   3.27   2.00   2.64   2.00   3.82   0.00   0.82  17.00  18.55  16.00  21.00  15.00  16.45  15.00  18.27  32.00  28.55  26.00  23.91  10.00   8.73  36.00  34.45
176.35   1.00   0.73   2.00   3.18   2.00   2.82   5.00   3.73   0.00   0.64  14.00  18.36  22.00  21.45  11.00  15.91  18.00  18.00  38.00  29.09  25.00  24.27  10.00   9.27  34.00  34.55
176.45   0.00   0.73   2.00   3.18   5.00   3.00   5.00   3.82   0.00   0.64  18.00  18.27  23.00  21.09  14.00  15.55  19.00  18.27  25.00  29.45  29.00  23.91   7.00   9.82  23.00  34.36
176.55   2.00   0.73   6.00   3.09   5.00   2.82   7.00   3.73   2.00   0.64  14.00  18.36  34.00  21.91  16.00  15.64  24.00  18.18  26.00  29.36  28.00  24.27  10.00   9.73  26.00  34.36
176.65   1.00   0.64   3.00   3.00   2.00   2.55   3.00   3.45   0.00   0.64  18.00  18.18  16.00  21.91  14.00  15.82  16.00  18.18  24.00  28.64  25.00  25.91  10.00   9.82  35.00  35.09
176.75   0.00   0.55   1.00   2.82   1.00   2.73   3.00   3.36   2.00   0.73  23.00  18.64  16.00  21.55  22.00  15.64  21.00  18.36  36.00  27.82  19.00  26.09   6.00   9.91  38.00  34.36
176.85   0.00   0.45   2.00   2.55   3.00   2.82   2.00   3.27   0.00   0.82  18.00  19.00  20.00  21.36  14.00  15.82  17.00  18.91  25.00  27.18  24.00  25.91  10.00   9.82  34.00  34.91
176.95   0.00   0.36   2.00   2.36   4.00   2.82   4.00   3.27   1.00   1.00  14.00  19.09  21.00  21.09  10.00  15.91  15.00  18.82  27.00  26.82  21.00  25.55  14.00   9.91  39.00  34.91
177.05   1.00   0.36   4.00   2.45   1.00   2.55   2.00   3.00   1.00   1.09  29.00  18.91  28.00  21.36  19.00  16.36  18.00  18.64  26.00  27.27  32.00  25.27  10.00  10.36  36.00  35.55
177.15   0.00   0.27   2.00   2.09   2.00   2.36   0.00   2.91   0.00   1.00  20.00  20.00  19.00  19.82  23.00  17.09  19.00  17.73  28.00  26.91  33.00  25.18  11.00  10.00  45.00  35.00
177.25   0.00   0.36   2.00   2.00   3.00   2.36   4.00   3.00   2.00   1.09  20.00  19.73  22.00  20.18  14.00  17.82  20.00  17.82  19.00  27.00  25.00  25.45  11.00   9.73  32.00  34.27
177.35   0.00   0.36   2.00   2.09   3.00   2.55   1.00   2.91   1.00   0.91  21.00  18.91  14.00  20.55  17.00  17.18  21.00  17.73  25.00  26.36  24.00  25.55   9.00   9.82  42.00  34.73
177.45   0.00   0.36   0.00   2.18   2.00   2.73   5.00   2.82   2.00   1.00  15.00  18.36  19.00  21.36  12.00  18.91  17.00  18.18  34.00  26.36  21.00  25.09  11.00   9.64  34.00  35.55
177.55   0.00   0.36   3.00   2.27   2.00   2.45   2.00   2.73   1.00   0.91  16.00  18.55  26.00  21.82  19.00  20.45  17.00  18.73  30.00  26.45  26.00  25.00  12.00   9.27  30.00  36.45
177.65   1.00   0.27   2.00   2.09   3.00   2.36   6.00   2.82   1.00   1.00  26.00  17.55  17.00  20.45  24.00  19.73  14.00  19.18  22.00  26.09  27.00  24.55   6.00   9.18  20.00  36.73
177.75   2.00   0.27   2.00   2.27   2.00   2.64   4.00   3.09   1.00   1.00  15.00  17.64  20.00  21.73  22.00  19.00  17.00  19.09  25.00  25.91  28.00  24.09   7.00   9.09  27.00  35.82
177.85   0.00   0.36   2.00   2.18   3.00   2.64   2.00   3.09   0.00   0.91  14.00  17.27  20.00  21.64  15.00  19.55  20.00  19.18  29.00  26.09  20.00  24.45   7.00   8.64  43.00  36.09
177.95   0.00   0.45   3.00   2.45   5.00   2.55   1.00   3.18   1.00   0.91  12.00  17.09  29.00  22.09  33.00  20.73  22.00  18.73  25.00  25.73  19.00  24.45   8.00   8.45  43.00  35.09
178.05   0.00   0.45   3.00   2.64   1.00   2.73   3.00   3.00   0.00   0.82  16.00  18.00  26.00  21.45  27.00  21.27  21.00  19.18  28.00  25.55  20.00  24.64  10.00   8.64  49.00  35.36
178.15   0.00   0.55   2.00   2.45   0.00   3.09   3.00   3.27   2.00   0.73  18.00  17.55  13.00  20.55  11.00  22.55  23.00  19.18  22.00  25.36  27.00  24.55   9.00   9.00  39.00  36.00
178.25   0.00   0.45   4.00   2.36   5.00   3.09   3.00   3.09   0.00   0.64  21.00  16.36  33.00  20.73  15.00  22.82  18.00  19.73  26.00  25.91  28.00  24.27  10.00   9.45  35.00  37.27
178.35   1.00   0.27   1.00   2.45   3.00   3.09   4.00   3.18   1.00   0.64  16.00  17.27  21.00  20.64  20.00  21.91  21.00  19.91  21.00  26.73  29.00  24.36   6.00  10.18  35.00  37.82
178.45   1.00   0.27   5.00   2.27   2.00   2.82   2.00   3.09   1.00   0.64  19.00  17.55  19.00  20.55  30.00  22.45  16.00  19.27  21.00  26.27  24.00  25.18   7.00  10.91  31.00  37.27
178.55   0.00   0.27   2.00   2.18   4.00   2.36   3.00   3.18   1.00   0.64  25.00  18.36  12.00  19.55  18.00  22.00  22.00  19.27  32.00  27.91  23.00  24.82  13.00  10.73  37.00  36.82
178.65   1.00   0.27   1.00   2.00   6.00   2.36   5.00   3.00   0.00   0.64  11.00  19.36  16.00  18.27  33.00  21.82  17.00  19.18  28.00  27.82  25.00  25.00  16.00  10.18  37.00  35.91
178.75   0.00   0.27   1.00   2.00   3.00   2.45   4.00   3.09   0.00   0.45  13.00  19.91  19.00  18.73  27.00  22.82  20.00  19.27  28.00  28.27  24.00  25.00  11.00  10.27  34.00  36.36
178.85   0.00   0.36   3.00   1.73   2.00   2.27   5.00   3.09   1.00   0.45  25.00  19.45  19.00  18.18  12.00  24.45  19.00  19.27  34.00  28.91  29.00  24.91  15.00  10.64  33.00  36.27
178.95   0.00   0.27   0.00   1.82   0.00   2.00   1.00   2.91   0.00   0.36  17.00  20.09  19.00  18.45  21.00  24.27  13.00  18.91  24.00  30.00  29.00  24.64  15.00  10.91  37.00  36.27
179.05   0.00   0.36   2.00   1.55   0.00   2.00   2.00   2.91   1.00   0.27  21.00  20.64  18.00  18.18  28.00  22.82  22.00  19.45  43.00  30.55  15.00  24.73   6.00  10.82  38.00  38.00
179.15   0.00   0.36   1.00   1.45   1.00   2.00   1.00   2.82   0.00   0.18  27.00  20.18  12.00  18.91  25.00  23.27  20.00  18.82  27.00  30.36  22.00  24.45   4.00  10.18  39.00  38.27
179.25   0.00   0.27   2.00   1.64   1.00   1.91   4.00   2.55   0.00   0.27  24.00  20.36  18.00  19.73  22.00  21.82  24.00  18.82  27.00  30.82  27.00  24.55  10.00   9.82  44.00  38.55
179.35   1.00   0.27   1.00   1.64   3.00   2.00   3.00   2.27   0.00   0.36  16.00  21.91  27.00  19.73  33.00  20.55  18.00  18.73  33.00  31.09  27.00  25.18  14.00   9.64  34.00  39.82
179.45   0.00   0.27   2.00   1.45   0.00   2.00   2.00   1.91   0.00   0.27  23.00  21.36  24.00  19.27  18.00  21.64  17.00  18.91  33.00  30.27  26.00  24.45   9.00   8.91  35.00  40.45
179.55   2.00   0.36   2.00   1.55   2.00   2.27   2.00   2.00   0.00   0.36  25.00  21.27  16.00  19.82  14.00  22.00  22.00  19.45  27.00  30.45  25.00  24.00   6.00   8.64  50.00  40.36
179.65   0.00   0.45   1.00   1.55   4.00   2.45   2.00   2.00   0.00   0.27  20.00  20.55  20.00  19.55  23.00  21.18  15.00  19.82  30.00  29.00  20.00  25.36   6.00   9.18  40.00  40.36
179.75   0.00   0.55   3.00   1.55   5.00   2.73   2.00   2.00   1.00   0.45  13.00  19.64  25.00  20.09  17.00  21.18  17.00  19.55  33.00  29.55  26.00  26.00  12.00   9.82  40.00  40.36
179.85   0.00   0.55   1.00   1.45   4.00   2.64   1.00   1.73   1.00   0.55  30.00  18.91  19.00  20.45  13.00  21.27  19.00  18.64  31.00  30.27  31.00  26.09   9.00  10.09  48.00  39.45
179.95   0.00   0.55   1.00   1.55   2.00   2.36   1.00   1.55   0.00   0.55  19.00  19.09  14.00  20.64  24.00  19.91  21.00  18.45  25.00  30.36  21.00  26.73   7.00   9.45  40.00  39.27
180.05   1.00   0.64   1.00   1.55   3.00   2.45   2.00   1.45   1.00   0.64  16.00  18.82  25.00  20.55  25.00  20.36  19.00  19.64  26.00  30.91  24.00  26.82  12.00   9.36  36.00  39.55
180.15   1.00   0.55   2.00   1.36   2.00   2.36   2.00   1.27   0.00   0.73  13.00  18.36  15.00  21.00  19.00  21.82  26.00  19.00  27.00  31.82  30.00  27.00  12.00   9.45  38.00  37.55
180.25   1.00   0.55   1.00   1.64   4.00   2.27   1.00   1.18   2.00   0.82  17.00  18.27  18.00  19.82  25.00  22.09  17.00  20.09  33.00  31.27  29.00  27.27  11.00   9.91  39.00  37.91
180.35   0.00   0.55   1.00   1.45   0.00   2.09   1.00   1.09   1.00   0.82  16.00  18.45  22.00  19.18  23.00  22.36  14.00  20.73  35.00  30.91  28.00  28.00  13.00   9.91  34.00  38.45
180.45   1.00   0.55   2.00   1.36   0.00   1.82   1.00   1.18   0.00   0.73  18.00  17.09  29.00  19.73  18.00  22.82  16.00  21.55  34.00  31.55  34.00  27.64   7.00  10.27  32.00  37.64
180.55   1.00   0.55   2.00   1.27   1.00   1.73   1.00   1.45   1.00   0.82  20.00  17.09  23.00  20.36  23.00  22.82  30.00  20.91  39.00  31.82  27.00  28.09   8.00  10.91  38.00  38.73
180.65   1.00   0.45   0.00   1.55   1.00   1.55   0.00   1.36   1.00   0.73  20.00  17.00  21.00  20.00  30.00  22.55  15.00  21.27  37.00  31.91  27.00  28.91   7.00  10.73  28.00  38.55
180.75   0.00   0.36   4.00   1.91   3.00   1.45   1.00   1.18   1.00   0.73  19.00  17.45   7.00  20.73  26.00  23.09  27.00  20.73  24.00  32.45  23.00  28.73  11.00  10.45  44.00  39.27
180.85   0.00   0.27   1.00   2.09   3.00   1.27   1.00   1.45   1.00   0.55  15.00  16.64  18.00  21.18  20.00  22.82  24.00  21.64  29.00  32.82  34.00  28.64  12.00  10.18  46.00  39.27
180.95   0.00   0.27   0.00   2.18   1.00   1.45   2.00   1.55   0.00   0.55  15.00  17.45  25.00  20.73  18.00  23.18  28.00  22.18  38.00  31.91  27.00  29.82  13.00   9.91  39.00  39.55
181.05   0.00   0.18   0.00   2.55   1.00   1.55   4.00   1.73   1.00   0.64  19.00  17.64  21.00  19.64  24.00  23.27  14.00  23.18  28.00  31.36  26.00  29.00  14.00  10.55  52.00  40.18
181.15   0.00   0.18   4.00   2.45   1.00   1.82   1.00   1.73   0.00   0.55  15.00  18.00  21.00  19.09  22.00  23.00  23.00  22.73  27.00  30.09  33.00  29.18  10.00  11.00  34.00  40.91
181.25   0.00   0.18   6.00   2.73   1.00   1.82   0.00   1.82   0.00   0.55  18.00  18.18  23.00  19.55  25.00  23.09  20.00  22.64  33.00  29.73  28.00  28.55   9.00  11.27  46.00  42.55
181.35   0.00   0.18   3.00   2.45   2.00   1.82   4.00   1.73   0.00   0.73   8.00  18.45  23.00  20.00  22.00  23.36  27.00  22.09  37.00  31.18  28.00  29.36   8.00  11.73  39.00  42.73
181.45   0.00   0.18   2.00   2.45   2.00   1.73   2.00   1.73   1.00   0.82  25.00  18.73  17.00  20.27  27.00  23.27  20.00  21.64  25.00  32.18  41.00  29.36  10.00  11.36  37.00  43.00
181.55   0.00   0.18   6.00   2.73   1.00   2.00   3.00   1.73   1.00   0.82  20.00  19.09  17.00  20.18  19.00  23.73  27.00  21.64  28.00  31.27  25.00  29.82  14.00  11.18  39.00  43.18
181.65   1.00   0.18   1.00   2.91   4.00   2.00   1.00   1.55   0.00   0.73  24.00  19.18  17.00  20.00  20.00  23.64  25.00  22.36  25.00  31.36  29.00  30.18  13.00  11.09  46.00  42.09
181.75   1.00   0.27   3.00   2.64   1.00   2.00   1.00   1.55   1.00   1.00  22.00  19.55  26.00  19.36  31.00  24.18  14.00  22.64  33.00  31.27  20.00  29.27  10.00  11.18  46.00  43.82
181.85   0.00   0.27   1.00   2.27   3.00   1.91   0.00   1.73   3.00   1.09  22.00  19.18  12.00  19.18  29.00  23.55  21.00  23.00  40.00  30.64  32.00  30.27  16.00  11.36  46.00  44.64
181.95   0.00   0.27   1.00   2.18   2.00   1.82   1.00   1.45   2.00   1.27  18.00  20.64  21.00  18.55  19.00  22.82  19.00  22.36  40.00  30.00  34.00  30.82   8.00  12.09  49.00  45.45
182.05   0.00   0.36   3.00   2.18   4.00   1.73   2.00   1.27   0.00   1.18  19.00  19.55  24.00  19.18  23.00  22.82  28.00  22.27  28.00  29.91  32.00  30.00  11.00  11.55  41.00  46.82
182.15   0.00   0.36   2.00   1.64   1.00   1.73   2.00   1.09   0.00   1.09  20.00  19.36  19.00  19.00  23.00  22.73  22.00  21.91  29.00  29.73  30.00  30.55  13.00  10.91  40.00  48.27
182.25   1.00   0.27   1.00   1.82   1.00   1.45   1.00   1.09   3.00   1.09  19.00  18.64  14.00  19.82  28.00  22.91  26.00  21.45  26.00  29.55  23.00  30.82  11.00  10.55  53.00  48.00
182.35   0.00   0.18   2.00   1.55   0.00   1.45   2.00   1.27   1.00   1.00  14.00  18.64  21.00  19.36  18.00  22.55  24.00  21.91  26.00  30.00  39.00  31.55  11.00  11.27  55.00  48.00
182.45   0.00   0.27   2.00   1.64   1.00   1.18   1.00   1.27   2.00   0.73  24.00  18.27  16.00  20.00  14.00  22.00  20.00  22.27  30.00  29.45  34.00  31.64  16.00  10.64  48.00  46.82
182.55   1.00   0.36   2.00   1.55   1.00   1.00   0.00   1.18   0.00   0.73  13.00  18.82  24.00  19.45  27.00  22.00  19.00  22.64  24.00  28.73  32.00  30.55   4.00  11.00  52.00  46.82
182.65   0.00   0.45   0.00   1.36   1.00   0.64   1.00   1.45   0.00   0.82  18.00  18.27  15.00  19.00  18.00  22.91  23.00  22.27  26.00  28.73  31.00  30.27   7.00  11.00  55.00  47.55
182.75   0.00   0.55   3.00   1.18   1.00   0.82   1.00   1.27   0.00   0.82  16.00  18.45  26.00  19.18  22.00  23.00  20.00  21.36  23.00  29.00  32.00  30.55   9.00  10.73  43.00  47.73
182.85   0.00   0.45   0.00   1.36   1.00   0.91   3.00   1.27   0.00   0.55  22.00  18.27  21.00  19.91  27.00  22.91  19.00  21.09  38.00  29.82  28.00  30.91  18.00  10.55  46.00  47.27
182.95   1.00   0.45   2.00   1.55   0.00   1.09   0.00   1.18   0.00   0.64  18.00  18.18  19.00  20.55  23.00  23.09  25.00  21.18  34.00  30.36  33.00  30.45   9.00  10.91  33.00  46.73
183.05   1.00   0.45   0.00   1.45   0.00   1.00   0.00   1.18   2.00   0.64  24.00  18.09  15.00  20.73  19.00  22.91  23.00  21.27  32.00  30.64  22.00  30.27  12.00  10.82  49.00  46.64
183.15   1.00   0.55   1.00   1.45   0.00   0.91   5.00   1.18   1.00   0.73  13.00  18.45  19.00  19.82  33.00  23.00  24.00  21.73  28.00  31.09  29.00  29.45  11.00  11.00  49.00  45.82
183.25   1.00   0.73   0.00   1.64   3.00   1.00   0.00   1.27   0.00   0.73  22.00  18.64  21.00  20.36  24.00  23.18  12.00  21.82  32.00  32.64  33.00  30.09  10.00  11.55  42.00  45.91
183.35   0.00   0.73   3.00   1.64   2.00   1.18   1.00   1.55   0.00   0.73  17.00  18.00  22.00  20.00  27.00  23.00  23.00  21.82  35.00  34.09  27.00  29.55   9.00  11.73  48.00  45.73
183.45   0.00   0.73   4.00   1.64   2.00   1.09   1.00   1.27   2.00   0.73  13.00  17.36  28.00  20.18  20.00  22.00  25.00  23.09  32.00  34.00  34.00  30.27  15.00  11.45  49.00  46.09
183.55   0.00   0.73   1.00   1.55   0.00   1.18   1.00   1.36   2.00   0.73  23.00  17.91  18.00  20.91  12.00  22.64  21.00  22.73  33.00  33.73  32.00  30.09  15.00  11.36  47.00  47.45
183.65   2.00   0.73   2.00   1.64   0.00   1.27   0.00   1.36   1.00   0.73  17.00  17.36  14.00  20.73  28.00  22.18  24.00  23.00  29.00  34.64  23.00  30.09   6.00  11.09  43.00  47.45
183.75   2.00   0.64   2.00   1.73   2.00   1.27   2.00   0.91   0.00   0.64  20.00  18.09  21.00  20.82  20.00  20.45  24.00  22.91  43.00  34.82  38.00  30.73  13.00  11.36  56.00  45.82
183.85   0.00   0.55   3.00   1.73   3.00   1.27   4.00   0.91   0.00   0.73   9.00  17.73  22.00  20.73  20.00  19.36  20.00  24.27  39.00  34.27  26.00  30.82  11.00  11.55  41.00  46.00
183.95   0.00   0.55   0.00   1.73   0.00   1.18   0.00   0.82   0.00   0.82  15.00  17.64  23.00  19.73  16.00  19.45  33.00  24.73  37.00  32.91  36.00  32.00  15.00  11.91  50.00  45.09
184.05   1.00   0.64   1.00   1.55   1.00   1.09   1.00   1.09   0.00   0.64  24.00  18.36  27.00  18.82  30.00  20.00  21.00  24.73  31.00  33.45  31.00  31.73   8.00  12.00  48.00  45.27
184.15   1.00   0.73   1.00   1.45   1.00   1.27   0.00   1.09   2.00   0.45  18.00  17.55  13.00  18.82  14.00  20.91  26.00  24.36  42.00  33.09  22.00  31.36   9.00  12.09  49.00  47.18
184.25   0.00   0.73   2.00   1.27   0.00   1.45   0.00   1.27   0.00   0.36  21.00  17.64  20.00  19.09  14.00  20.18  23.00  24.27  30.00  33.73  36.00  32.64  14.00  12.82  31.00  48.09
184.35   0.00   0.55   0.00   1.45   3.00   1.27   0.00   1.18   1.00   0.45  18.00  17.55  20.00  19.09  12.00  20.00  27.00  24.36  26.00  31.82  34.00  32.27  12.00  12.45  44.00  46.64
184.45   0.00   0.64   3.00   1.27   1.00   1.00   0.00   0.82   1.00   0.45  16.00  18.45  11.00  18.82  28.00  20.91  28.00  25.09  20.00  30.27  40.00  31.55  13.00  12.36  38.00  48.27
184.55   1.00   0.64   2.00   1.36   1.00   1.00   4.00   0.91   0.00   0.45  21.00  19.27  18.00  18.18  26.00  21.82  25.00  24.82  38.00  28.82  31.00  31.64  16.00  12.45  51.00  49.00
184.65   1.00   0.55   0.00   1.45   2.00   1.00   1.00   1.00   0.00   0.55  14.00  18.27  18.00  17.55  22.00  21.09  17.00  24.82  29.00  29.45  28.00  32.09  16.00  12.55  68.00  48.73
184.75   2.00   0.55   0.00   1.45   2.00   1.09   2.00   1.09   0.00   0.55  18.00  18.36  17.00  17.55  20.00  21.18  23.00  24.64  36.00  28.45  37.00  33.18  14.00  13.18  53.00  48.45
184.85   0.00   0.55   4.00   1.27   0.00   1.18   1.00   1.09   1.00   0.55  19.00  18.09  21.00  17.18  18.00  22.09  25.00  24.27  22.00  29.27  34.00  32.18   9.00  13.18  40.00  49.27
184.95   1.00   0.55   1.00   1.27   0.00   1.00   0.00   1.36   0.00   0.45  19.00  18.00  19.00  16.73  30.00  23.00  28.00  23.73  22.00  29.18  18.00  32.00  10.00  14.09  59.00  49.55
185.05   0.00   0.55   1.00   1.00   0.00   1.18   1.00   1.36   0.00   0.45  24.00  18.64  16.00  17.55  26.00  21.45  30.00  23.00  21.00  30.91  37.00  31.73  16.00  13.91  58.00  52.09
185.15   0.00   0.45   2.00   0.82   1.00   1.27   2.00   1.18   1.00   0.45  13.00  18.27  20.00  17.18  22.00  21.27  21.00  22.91  38.00  30.27  36.00  31.27   9.00  13.36  45.00  51.91
185.25   1.00   0.36   1.00   1.00   2.00   1.18   1.00   1.45   2.00   0.45  19.00  18.00  13.00  16.27  15.00  20.91  24.00  23.27  31.00  30.64  34.00  32.18  16.00  12.73  46.00  50.09
185.35   0.00   0.18   0.00   1.00   1.00   1.09   0.00   1.45   0.00   0.55  18.00  17.45  16.00  16.45  24.00  20.82  19.00  23.36  39.00  30.36  25.00  31.45  14.00  12.27  40.00  49.55
185.45   0.00   0.18   0.00   0.91   1.00   1.27   3.00   1.45   0.00   0.45  17.00  16.91  15.00  16.00  22.00  21.27  21.00  23.00  25.00  31.64  32.00  31.45  22.00  12.36  47.00  50.00
185.55   0.00   0.09   0.00   1.09   3.00   1.27   0.00   1.55   1.00   0.55  23.00  16.91  20.00  15.45  11.00  20.73  20.00  22.64  39.00  32.18  37.00  32.09  11.00  12.27  66.00  49.09
185.65   0.00   0.18   0.00   1.09   2.00   1.36   2.00   1.45   0.00   0.64  17.00  16.27  14.00  15.55  24.00  20.55  24.00  21.45  31.00  33.18  26.00  31.64  10.00  12.55  49.00  48.09
185.75   0.00   0.18   2.00   1.09   1.00   1.36   4.00   1.45   0.00   0.55  11.00  16.00   8.00  15.27  18.00  21.18  21.00  21.73  33.00  33.73  38.00  30.27   9.00  13.64  48.00  47.82
185.85   0.00   0.18   0.00   1.18   1.00   1.18   2.00   1.36   1.00   0.36  12.00  15.73  19.00  15.27  19.00  21.82  24.00  22.73  33.00  33.00  29.00  29.73   9.00  13.73  47.00  48.73
185.95   0.00   0.18   3.00   1.27   2.00   1.09   1.00   1.55   0.00   0.36  13.00  15.18  16.00  16.00  23.00  21.55  21.00  22.82  36.00  32.55  34.00  29.55  10.00  13.36  45.00  48.91
186.05   0.00   0.18   3.00   1.55   0.00   1.09   1.00   1.27   1.00   0.36  19.00  15.09  13.00  16.00  24.00  21.82  24.00  23.27  28.00  33.64  25.00  29.64   9.00  12.45  49.00  49.18
186.15   1.00   0.18   1.00   1.82   1.00   1.00   0.00   1.27   1.00   0.27  17.00  14.00  17.00  15.18  24.00  22.82  17.00  23.64  32.00  32.09  32.00  29.82  19.00  13.36  47.00  48.45
186.25   0.00   0.18   2.00   1.91   1.00   0.82   2.00   1.18   0.00   0.36  10.00  13.64  17.00  14.64  29.00  22.64  24.00  23.36  44.00  32.27  21.00  29.55  21.00  13.91  42.00  49.27
186.35   1.00   0.27   2.00   1.73   0.00   0.82   0.00   0.82   0.00   0.36  16.00  13.91  13.00  15.73  22.00  23.09  35.00  24.18  23.00  32.45  28.00  28.64  17.00  14.82  56.00  50.00
186.45   0.00   0.27   1.00   1.82   0.00   0.82   2.00   0.73   0.00   0.27  12.00  13.91  24.00  15.18  21.00  22.82  20.00  23.91  34.00  33.91  23.00  28.82  10.00  14.82  42.00  50.18
186.55   0.00   0.36   3.00   1.64   1.00   0.64   0.00   0.64   0.00   0.45  16.00  14.09  15.00  15.45  25.00  22.82  26.00  23.45  37.00  33.45  33.00  28.27  12.00  16.00  50.00  52.09
186.65   0.00   0.36   3.00   1.36   2.00   0.73   0.00   0.55   0.00   0.45  11.00  14.09  11.00  15.00  22.00  22.91  24.00  22.91  22.00  33.91  39.00  29.36  21.00  16.55  58.00  52.91
186.75   0.00   0.27   1.00   1.55   0.00   0.91   1.00   0.64   1.00   0.36  13.00  13.36   8.00  14.82  22.00  22.73  21.00  23.64  33.00  33.73  23.00  29.09  16.00  15.82  58.00  53.36
186.85   1.00   0.27   0.00   1.45   1.00   0.91   0.00   0.64   0.00   0.55  14.00  13.27  20.00  14.45  23.00  21.64  30.00  23.82  35.00  33.00  28.00  30.27  19.00  15.18  56.00  54.27
186.95   0.00   0.18   1.00   1.36   1.00   1.00   1.00   0.64   0.00   0.55  12.00  13.36  13.00  15.18  16.00  21.18  21.00  22.27  49.00  33.18  31.00  30.73   9.00  14.64  49.00  53.91
187.05   1.00   0.18   1.00   1.27   0.00   1.00   0.00   0.55   2.00   0.55  15.00  13.36  19.00  14.00  23.00  20.91  16.00  22.82  31.00  32.27  28.00  31.73  23.00  14.55  66.00  54.18
187.15   0.00   0.18   0.00   1.00   1.00   1.09   0.00   0.64   1.00   0.55  19.00  13.27   8.00  13.82  25.00  20.55  18.00  22.09  33.00  32.18  37.00  31.64  15.00  14.55  58.00  54.82
187.25   0.00   0.18   3.00   0.82   3.00   0.91   1.00   0.82   0.00   0.64   9.00  13.55  15.00  13.82  22.00  20.55  25.00  21.45  30.00  34.00  29.00  30.73  11.00  13.91  52.00  53.91
187.35   0.00   0.18   1.00   0.91   1.00   1.00   2.00   0.82   2.00   0.55   9.00  13.91  13.00  13.91  17.00  19.64  26.00  21.55  36.00  33.18  34.00  30.64  14.00  14.45  52.00  54.45
187.45   0.00   0.09   1.00   1.09   1.00   1.18   0.00   0.91   0.00   0.55  17.00  14.73  21.00  13.91  17.00  19.18  18.00  20.27  25.00  33.09  33.00  31.00  11.00  14.36  52.00  54.18
187.55   0.00   0.09   0.00   1.09   0.00   1.09   1.00   0.82   0.00   0.55  12.00  14.82  11.00  13.55  18.00  19.27  26.00  19.82  24.00  32.09  34.00  29.91   9.00  15.09  45.00  54.64
187.65   0.00   0.00   0.00   1.00   2.00   1.18   1.00   0.82   0.00   0.36  15.00  14.45  13.00  13.27  21.00  19.00  18.00  20.09  36.00  31.73  32.00  30.73  12.00  14.09  57.00  54.55
187.75   0.00   0.00   1.00   1.00   0.00   1.18   2.00   0.82   1.00   0.27  14.00  13.55  11.00  13.73  22.00  19.45  17.00  20.45  42.00  31.45  29.00  30.45  14.00  14.36  48.00  53.09
187.85   0.00   0.00   2.00   0.73   1.00   0.91   1.00   0.73   0.00   0.27  17.00  14.36   9.00  13.55  12.00  19.36  22.00  20.18  24.00  31.36  22.00  31.27  22.00  15.09  64.00  52.45
187.95   0.00   0.00   2.00   0.73   3.00   0.91   1.00   0.55   0.00   0.09  23.00  14.18  20.00  13.64  18.00  20.27  16.00  19.64  34.00  30.91  32.00  31.00  18.00  15.55  53.00  51.45
188.05   0.00   0.00   1.00   0.73   0.00   0.82   0.00   0.55   0.00   0.09  13.00  14.45   9.00  13.09  17.00  21.00  16.00  19.64  38.00  32.18  19.00  31.82  17.00  16.09  54.00  52.00
188.15   0.00   0.00   0.00   0.82   1.00   0.82   0.00   0.55   0.00   0.09  11.00  14.36  16.00  13.00  20.00  22.00  19.00  20.00  27.00  32.64  37.00  31.55  12.00  16.18  65.00  53.55
188.25   0.00   0.00   0.00   1.00   1.00   0.73   0.00   0.55   0.00   0.09   9.00  14.00  13.00  13.00  30.00  21.91  22.00  19.73  30.00  32.55  34.00  31.09  18.00  16.36  42.00  53.00
188.35   0.00   0.00   0.00   0.91   0.00   1.00   0.00   0.36   0.00   0.00  18.00  14.09  13.00  12.91  21.00  21.73  22.00  19.82  29.00  31.18  38.00  31.55  19.00  16.18  45.00  52.64
188.45   0.00   0.09   1.00   1.00   1.00   0.91   0.00   0.27   0.00   0.09   7.00  14.00  14.00  12.82  27.00  22.27  20.00  20.27  31.00  31.45  31.00  32.18  19.00  15.27  41.00  52.64
188.55   0.00   0.09   1.00   0.82   0.00   0.73   0.00   0.18   0.00   0.09  20.00  13.73  15.00  12.18  25.00  22.36  18.00  20.09  39.00  31.45  42.00  33.18  17.00  14.73  58.00  52.91
188.65   0.00   0.09   1.00   0.82   0.00   0.73   1.00   0.18   0.00   0.09  11.00  13.55  10.00  12.73  29.00  22.45  30.00  20.82  29.00  29.91  31.00  34.18  10.00  14.00  62.00  52.36
188.75   0.00   0.09   2.00   0.91   1.00   0.64   1.00   0.18   0.00   0.09  11.00  13.91  13.00  12.55  20.00  23.36  15.00  20.55  35.00  29.82  27.00  34.00  14.00  13.91  51.00  51.27
188.85   0.00   0.09   0.00   1.00   3.00   0.55   0.00   0.27   0.00   0.18  15.00  13.91  10.00  12.55  20.00  22.09  18.00  20.00  27.00  30.18  34.00  33.27  12.00  13.00  44.00  51.27
188.95   1.00   0.09   3.00   1.00   0.00   0.82   0.00   0.27   1.00   0.18  16.00  13.27   8.00  12.36  18.00  21.82  27.00  19.82  27.00  29.91  29.00  32.64  12.00  12.64  64.00  51.18
189.05   0.00   0.09   0.00   0.91   1.00   0.73   0.00   0.36   0.00   0.18  20.00  13.45  13.00  12.45  19.00  21.18  14.00  21.27  34.00  30.18  43.00  33.45  12.00  12.27  56.00  51.64
189.15   0.00   0.09   1.00   0.91   0.00   0.82   0.00   0.36   0.00   0.27  11.00  12.18  15.00  12.27  18.00  20.55  24.00  21.55  21.00  28.73  30.00  33.18   9.00  12.73  48.00  51.18
189.25   0.00   0.09   1.00   0.91   0.00   1.00   0.00   0.27   0.00   0.27  15.00  12.36  14.00  12.27  30.00  19.45  16.00  19.64  26.00  28.27  35.00  32.64  11.00  12.64  53.00  49.55
189.35   0.00   0.09   1.00   0.82   0.00   0.91   1.00   0.18   1.00   0.27   9.00  12.82  13.00  12.18  16.00  19.45  16.00  19.73  34.00  28.27  26.00  32.91   8.00  12.91  42.00  50.09
189.45   0.00   0.09   0.00   0.82   3.00   0.64   0.00   0.18   0.00   0.27  11.00  12.45  11.00  12.64  18.00  18.73  20.00  19.82  26.00  29.36  31.00  31.64  15.00  13.18  44.00  50.27
189.55   0.00   0.00   0.00   0.55   0.00   0.73   1.00   0.27   0.00   0.18   9.00  12.45  15.00  13.00  20.00  18.18  36.00  18.55  34.00  30.36  40.00  31.55  15.00  13.27  46.00  49.18
189.65   0.00   0.00   1.00   0.64   1.00   0.64   0.00   0.27   1.00   0.18   6.00  11.73  13.00  13.09  18.00  18.36  21.00  18.55  23.00  30.36  39.00  29.27  22.00  13.45  53.00  48.36
189.75   0.00   0.00   1.00   0.64   2.00   0.64   0.00   0.27   0.00   0.18  13.00  11.82  10.00  13.55  17.00  18.36   9.00  18.91  24.00  31.91  25.00  28.82   9.00  14.27  44.00  48.27
189.85   0.00   0.00   1.00   0.64   0.00   0.64   0.00   0.45   0.00   0.18  16.00  11.73  12.00  13.73  20.00  17.36  16.00  19.18  35.00  32.82  30.00  28.64  17.00  14.82  57.00  47.45
189.95   0.00   0.00   0.00   0.64   0.00   0.73   0.00   0.36   0.00   0.18  11.00  11.64  15.00  13.73  12.00  17.55  19.00  19.55  39.00  31.73  20.00  28.00  15.00  15.55  46.00  49.00
190.05   0.00   0.00   0.00   0.64   1.00   0.45   1.00   0.45   0.00   0.18  16.00  11.45  12.00  13.55  12.00  17.27  13.00  19.27  38.00  31.09  28.00  28.45  13.00  14.91  52.00  49.55
190.15   0.00   0.00   1.00   0.64   0.00   0.45   0.00   0.36   0.00   0.27  12.00  11.64  14.00  13.36  21.00  17.82  14.00  17.64  34.00  30.64  18.00  26.64  14.00  14.45  47.00  50.55
190.25   0.00   0.00   1.00   0.64   0.00   0.36   0.00   0.36   0.00   0.18  12.00  12.36  20.00  13.00  18.00  17.73  28.00  17.91  38.00  31.45  25.00  26.27  18.00  13.45  47.00  50.00
190.35   0.00   0.00   1.00   0.64   0.00   0.27   2.00   0.36   0.00   0.18  14.00  12.64  16.00  12.91  19.00  17.91  19.00  18.73  36.00  31.55  33.00  26.55  17.00  14.09  44.00  52.00
190.45   0.00   0.00   1.00   0.55   1.00   0.36   0.00   0.45   1.00   0.18   8.00  12.00  13.00  12.36  18.00  18.00  20.00  18.73  22.00  30.55  19.00  26.36  16.00  14.00  59.00  51.55
190.55   0.00   0.00   0.00   0.55   0.00   0.36   1.00   0.45   0.00   0.18   9.00  12.55   9.00  11.91  15.00  18.73  17.00  18.27  19.00  30.00  36.00  26.73   8.00  13.64  50.00  53.45
190.65   0.00   0.00   0.00   0.55   0.00   0.36   0.00   0.36   1.00   0.18  11.00  12.09  13.00  11.55  26.00  19.45  18.00  18.64  29.00  29.36  20.00  26.73  10.00  14.27  57.00  52.82
190.75   0.00   0.00   1.00   0.45   0.00   0.45   0.00   0.36   0.00   0.18  14.00  11.73   9.00  11.00  17.00  19.36  24.00  19.09  32.00  28.91  35.00  27.09  11.00  14.91  47.00  53.45
190.85   0.00   0.00   1.00   0.45   1.00   0.45   0.00   0.36   0.00   0.18  16.00  11.82   9.00  10.09  19.00  19.27  18.00  18.18  25.00  27.82  28.00  28.45  16.00  14.73  66.00  53.55
190.95   0.00   0.00   0.00   0.45   1.00   0.45   1.00   0.18   0.00   0.18   9.00  11.45   6.00   9.64  21.00  19.18  16.00  17.64  24.00  26.82  28.00  28.00  16.00  14.73  52.00  54.00
191.05   0.00   0.00   0.00   0.36   0.00   0.36   0.00   0.18   0.00   0.09  17.00  11.91  10.00   9.36  20.00  19.73  14.00  17.00  33.00  27.64  24.00  28.91  11.00  14.73  67.00  53.55
191.15   0.00   0.00   0.00   0.36   1.00   0.45   0.00   0.09   0.00   0.09  11.00  12.64   8.00   9.36  20.00  20.36  17.00  16.55  31.00  28.82  28.00  28.36  20.00  15.55  45.00  53.09
191.25   0.00   0.00   0.00   0.45   1.00   0.45   0.00   0.09   0.00   0.00   8.00  12.45   8.00   8.82  20.00  20.09  19.00  16.36  29.00  28.55  22.00  29.36  21.00  15.55  54.00  52.73
191.35   0.00   0.00   1.00   0.45   0.00   0.64   0.00   0.09   0.00   0.00  13.00  11.73  10.00   8.73  17.00  19.45  18.00  15.73  26.00  27.55  40.00  28.82  16.00  16.00  48.00  53.18
191.45   0.00   0.00   1.00   0.36   0.00   0.55   0.00   0.09   0.00   0.00  10.00  10.82  11.00   8.45  18.00  19.55  13.00  15.55  25.00  27.73  28.00  29.00  17.00  16.00  49.00  53.55
191.55   0.00   0.00   0.00   0.36   0.00   0.45   0.00   0.00   0.00   0.00  13.00  10.45  10.00   8.55  24.00  19.18  13.00  15.64  31.00  27.45  29.00  29.09  16.00  15.27  54.00  54.00
191.65   0.00   0.00   0.00   0.64   1.00   0.45   0.00   0.00   0.00   0.00  17.00   9.55   9.00   9.09  22.00  18.91  12.00  15.73  32.00  27.18  30.00  29.27  17.00  15.64  45.00  52.18
191.75   0.00   0.00   1.00   0.64   0.00   0.36   0.00   0.00   0.00   0.00   9.00   8.82   7.00   9.18  23.00  18.18  16.00  15.45  26.00  26.27  31.00  29.00  10.00  14.64  53.00  52.64
191.85   0.00   0.00   1.00   0.64   2.00   0.27   0.00   0.00   0.00   0.00   6.00   8.64   8.00   8.82  10.00  17.82  17.00  15.64  21.00  25.36  29.00  29.45  16.00  14.09  52.00  53.09
191.95   0.00   0.00   0.00   0.55   0.00   0.27   0.00   0.00   0.00   0.00   6.00   8.64   6.00   9.09  20.00  18.00  16.00  15.18  27.00  25.73  30.00  28.36  16.00  13.64  70.00  53.64
192.05   0.00   0.00   0.00   0.45   0.00   0.36   0.00   0.00   0.00   0.00   5.00   8.91   7.00   9.00  17.00  17.73  17.00  15.45  21.00  26.00  29.00  27.73   8.00  13.55  57.00  54.36
192.15   0.00   0.00   3.00   0.55   0.00   0.36   0.00   0.00   0.00   0.00   7.00   8.45  16.00   9.45  17.00  17.27  15.00  15.73  30.00  25.09  26.00  26.36  15.00  13.18  47.00  54.27
192.25   0.00   0.00   0.00   0.64   0.00   0.27   0.00   0.09   0.00   0.00   3.00   7.73   9.00   9.09  12.00  17.09  14.00  15.45  21.00  23.45  25.00  25.45   9.00  13.00  50.00  55.09
192.35   0.00   0.00   0.00   0.64   0.00   0.27   0.00   0.09   0.00   0.00   6.00   7.73   4.00   9.27  16.00  16.82  21.00  15.27  19.00  23.27  27.00  24.55  15.00  12.82  59.00  54.73
192.45   0.00   0.00   0.00   0.64   0.00   0.09   0.00   0.09   0.00   0.00  13.00   8.00  13.00   9.45  19.00  16.55  13.00  14.82  30.00  22.64  28.00  24.18  11.00  12.55  54.00  53.73
192.55   0.00   0.09   0.00   0.64   1.00   0.09   0.00   0.18   0.00   0.00  13.00   8.45  10.00  10.00  15.00  15.82  16.00  15.00  28.00  23.27  21.00  24.00  16.00  12.55  57.00  51.64
192.65   0.00   0.09   1.00   0.64   0.00   0.09   0.00   0.18   0.00   0.00   8.00   9.55  15.00  10.27  19.00  15.36  16.00  14.45  21.00  24.09  14.00  22.73  12.00  13.18  53.00  51.82
192.75   0.00   0.09   1.00   0.36   0.00   0.18   1.00   0.18   0.00   0.00   9.00   9.55   5.00   9.45  20.00  15.18   9.00  14.82  14.00  23.18  20.00  22.36  15.00  13.00  54.00  53.18
192.85   0.00   0.09   1.00   0.55   0.00   0.27   0.00   0.18   0.00   0.00   9.00  10.27   9.00   9.73  20.00  15.27  14.00  14.91  24.00  23.64  21.00  22.18   8.00  13.27  49.00  53.09
192.95   0.00   0.09   1.00   0.55   0.00   0.27   0.00   0.18   0.00   0.00   9.00  10.45  10.00   9.73   7.00  15.18  12.00  14.64  14.00  25.82  25.00  21.82  13.00  13.09  41.00  52.82
193.05   1.00   0.09   0.00   0.73   0.00   0.27   1.00   0.18   0.00   0.00  11.00  10.18  12.00   9.64  12.00  14.64  18.00  14.64  34.00  25.55  28.00  22.09  16.00  14.00  47.00  52.91
193.15   0.00   0.09   0.00   0.73   0.00   0.27   0.00   0.18   0.00   0.00  17.00   9.45  10.00   9.73  12.00  14.36  11.00  14.45  30.00  25.45  15.00  21.73  15.00  14.09  59.00  53.09
193.25   0.00   0.09   0.00   0.64   1.00   0.27   0.00   0.18   0.00   0.00   7.00  10.09   7.00   9.18  15.00  13.82  19.00  14.64  20.00  26.00  22.00  22.18  13.00  14.55  62.00  54.55
193.35   0.00   0.09   2.00   0.55   1.00   0.27   0.00   0.18   0.00   0.00  11.00   9.64  12.00   9.27  13.00  13.45  15.00  14.82  26.00  26.73  23.00  22.45  12.00  14.45  49.00  54.36
193.45   0.00   0.09   0.00   0.64   0.00   0.27   0.00   0.18   0.00   0.00   8.00   9.27   4.00   9.64  15.00  13.36  18.00  15.00  43.00  26.91  23.00  23.18  13.00  15.64  56.00  54.73
193.55   0.00   0.09   2.00   0.55   0.00   0.27   0.00   0.18   0.00   0.00  10.00   9.09  12.00   9.45  13.00  14.18  13.00  15.00  27.00  27.82  31.00  23.45  21.00  16.18  55.00  55.36
193.65   0.00   0.00   0.00   0.55   1.00   0.27   0.00   0.09   0.00   0.00   5.00   8.55  11.00   9.18  12.00  14.55  14.00  14.55  27.00  27.18  17.00  22.73  17.00  15.55  59.00  55.27
193.75   0.00   0.00   0.00   0.55   0.00   0.36   0.00   0.09   0.00   0.09  15.00   7.91   9.00   8.82  13.00  14.82  18.00  14.82  27.00  27.09  19.00  23.18  17.00  15.82  69.00  55.82
193.85   0.00   0.00   0.00   0.64   0.00   0.27   1.00   0.09   0.00   0.09   4.00   8.00   6.00   8.64  16.00  15.27  11.00  14.27  22.00  27.91  23.00  23.09  14.00  16.00  52.00  54.36
193.95   0.00   0.00   2.00   0.55   0.00   0.18   0.00   0.09   0.00   0.09   5.00   7.55  13.00   8.18  19.00  15.27  16.00  14.09  26.00  27.09  29.00  23.73  21.00  16.18  53.00  54.36
194.05   0.00   0.00   0.00   0.55   0.00   0.27   0.00   0.09   0.00   0.09   7.00   7.91   8.00   8.36  16.00  15.18  12.00  13.55  24.00  25.18  28.00  23.55  19.00  16.18  48.00  53.82
194.15   0.00   0.00   0.00   0.45   0.00   0.27   0.00   0.09   0.00   0.09   5.00   7.55   9.00   7.82  16.00  15.27  13.00  13.45  27.00  24.36  20.00  23.00   9.00  15.82  46.00  53.55
194.25   0.00   0.00   0.00   0.45   1.00   0.18   0.00   0.18   1.00   0.09  10.00   7.91   6.00   7.45  15.00  15.00  14.00  13.09  29.00  23.82  20.00  23.55  18.00  15.09  65.00  53.27
194.35   0.00   0.00   1.00   0.45   0.00   0.18   0.00   0.18   0.00   0.09   8.00   6.82   5.00   7.91  20.00  15.00  13.00  12.18  29.00  23.36  21.00  24.27  15.00  14.09  46.00  51.27
194.45   0.00   0.00   1.00   0.45   0.00   0.27   0.00   0.09   0.00   0.09   6.00   7.36   7.00   8.00  13.00  15.45  13.00  12.00  17.00  23.45  30.00  24.36  14.00  13.36  49.00  52.45
194.55   0.00   0.00   0.00   0.27   1.00   0.36   0.00   0.09   0.00   0.09  12.00   7.36   6.00   7.27  14.00  15.18  12.00  11.64  22.00  22.82  21.00  23.27  13.00  12.91  50.00  52.64
194.65   0.00   0.00   1.00   0.27   0.00   0.36   0.00   0.09   0.00   0.09   6.00   7.91   6.00   7.55  14.00  15.27  12.00  11.82  18.00  21.82  25.00  23.82  17.00  12.45  52.00  53.64
194.75   0.00   0.00   0.00   0.27   0.00   0.36   1.00   0.09   0.00   0.09   9.00   7.73   7.00   7.45   9.00  14.91  10.00  11.45  21.00  20.73  23.00  24.09   9.00  12.64  56.00  54.36
194.85   0.00   0.00   0.00   0.36   0.00   0.27   0.00   0.09   0.00   0.00   3.00   7.91  14.00   7.64  13.00  15.45   8.00  11.64  22.00  19.64  27.00  24.45   6.00  12.18  47.00  52.55
194.95   0.00   0.00   0.00   0.27   1.00   0.27   0.00   0.09   0.00   0.00  10.00   7.82   7.00   8.45  21.00  15.91   9.00  11.55  23.00  19.09  24.00  23.91   6.00  11.73  65.00  53.36
195.05   0.00   0.09   0.00   0.18   1.00   0.27   0.00   0.09   0.00   0.00   5.00   8.36   5.00   8.27  16.00  16.64  12.00  12.18  19.00  18.91  17.00  23.36  16.00  11.91  55.00  53.09
195.15   0.00   0.09   0.00   0.18   0.00   0.18   0.00   0.09   0.00   0.00  13.00   8.36  11.00   8.27  17.00  16.55  14.00  12.00  13.00  18.73  34.00  24.18  14.00  11.55  59.00  53.27
195.25   0.00   0.09   0.00   0.09   0.00   0.27   0.00   0.09   0.00   0.00   3.00   8.55   8.00   8.27  12.00  16.55   9.00  12.18  15.00  18.91  23.00  24.18  11.00  11.18  54.00  52.36
195.35   0.00   0.09   1.00   0.09   0.00   0.36   0.00   0.00   0.00   0.00  12.00   8.09   8.00   8.27  21.00  17.55  16.00  12.55  17.00  19.18  24.00  24.09  13.00  11.00  45.00  51.73
195.45   0.00   0.09   0.00   0.18   0.00   0.36   0.00   0.00   0.00   0.00   7.00   8.55  14.00   7.73  25.00  17.73  12.00  12.64  23.00  19.09  15.00  23.55  10.00  11.91  55.00  52.73
195.55   1.00   0.09   0.00   0.18   0.00   0.27   0.00   0.00   0.00   0.09  12.00   8.09   5.00   8.09  21.00  16.82  20.00  13.27  15.00  19.45  24.00  24.00  16.00  12.73  46.00  52.64
195.65   0.00   0.09   0.00   0.27   0.00   0.18   0.00   0.00   0.00   0.09  12.00   8.18   6.00   8.09  13.00  16.36  10.00  13.45  20.00  19.55  30.00  24.00   9.00  12.36  52.00  51.82
195.75   0.00   0.09   0.00   0.45   1.00   0.18   0.00   0.00   0.00   0.09   8.00   7.64   6.00   8.09  14.00  16.00  14.00  13.18  20.00  20.27  25.00  23.00  13.00  12.18  42.00  50.00
195.85   0.00   0.09   0.00   0.45   1.00   0.18   0.00   0.00   0.00   0.09   4.00   8.45   7.00   8.00  20.00  16.18  14.00  13.00  24.00  21.27  22.00  22.91   7.00  13.00  49.00  49.09
195.95   0.00   0.09   1.00   0.55   0.00   0.36   0.00   0.00   0.00   0.09   8.00   7.91   8.00   7.64  15.00  15.18   9.00  12.64  21.00  21.45  21.00  22.73  16.00  12.73  58.00  49.09
196.05   0.00   0.09   0.00   0.64   0.00   0.36   0.00   0.00   1.00   0.09   5.00   8.27  11.00   7.18  11.00  13.82  16.00  12.82  27.00  20.73  29.00  22.73  15.00  13.18  64.00  47.55
196.15   0.00   0.00   1.00   0.64   0.00   0.36   0.00   0.00   0.00   0.09   6.00   7.73   5.00   7.00  11.00  12.73  14.00  12.18  20.00  20.64  17.00  22.45  12.00  12.64  46.00  47.27
196.25   0.00   0.00   2.00   0.64   0.00   0.36   0.00   0.00   0.00   0.09   7.00   7.18  11.00   7.00  13.00  12.36  11.00  12.18  21.00  21.27  23.00  21.27  12.00  13.27  39.00  47.00
196.35   0.00   0.00   0.00   0.64   0.00   0.27   0.00   0.00   0.00   0.09  12.00   7.00   7.00   7.18  14.00  12.64   7.00  12.09  26.00  20.82  22.00  21.36  20.00  12.82  44.00  47.45
196.45   0.00   0.00   2.00   0.64   2.00   0.18   0.00   0.00   0.00   0.09   6.00   7.09   4.00   7.18  10.00  11.91  12.00  11.73  19.00  20.55  22.00  21.82  10.00  13.45  45.00  46.36
196.55   0.00   0.00   1.00   0.55   0.00   0.18   0.00   0.00   0.00   0.09  11.00   7.09   9.00   7.00  10.00  11.82  14.00  12.00  15.00  20.18  15.00  22.45  15.00  13.09  38.00  44.82
196.65   0.00   0.00   0.00   0.55   0.00   0.18   0.00   0.09   0.00   0.00   6.00   7.64   3.00   6.82   9.00  11.91  13.00  11.73  14.00  19.82  21.00  22.27  10.00  12.36  43.00  44.18
196.75   0.00   0.00   0.00   0.45   0.00   0.18   0.00   0.09   0.00   0.00   6.00   7.82   6.00   7.18   9.00  12.27  10.00  12.18  27.00  19.27  17.00  22.82  16.00  12.55  49.00  43.36
196.85   0.00   0.00   0.00   0.27   0.00   0.18   0.00   0.09   0.00   0.09   6.00   8.18   8.00   6.64  17.00  12.27  13.00  12.27  15.00  19.18  26.00  22.55   8.00  12.55  47.00  43.91
196.95   0.00   0.00   0.00   0.27   0.00   0.18   0.00   0.09   0.00   0.09   5.00   7.73   7.00   6.27  12.00  12.09  10.00  12.55  21.00  18.82  27.00  22.18  14.00  11.55  37.00  43.27
197.05   0.00   0.00   0.00   0.09   0.00   0.00   0.00   0.18   0.00   0.09   8.00   7.82   6.00   6.91  14.00  12.82  12.00  12.18  17.00  18.73  28.00  22.09  12.00  12.09  41.00  43.27
197.15   0.00   0.00   0.00   0.00   0.00   0.00   1.00   0.18   0.00   0.09  11.00   7.45   9.00   6.82  12.00  12.55  13.00  11.09  23.00  18.27  27.00  22.45   7.00  11.73  57.00  44.45
197.25   0.00   0.00   0.00   0.09   0.00   0.00   0.00   0.18   0.00   0.09   8.00   7.64   9.00   7.55  15.00  13.09  19.00  10.73  14.00  18.45  23.00  22.73  14.00  12.09  37.00  44.36
197.35   0.00   0.00   0.00   0.09   0.00   0.00   0.00   0.18   1.00   0.09  11.00   8.27   5.00   7.45  13.00  14.09  12.00  11.09  20.00  17.18  20.00  23.18  12.00  11.45  45.00  44.82
197.45   0.00   0.00   0.00   0.09   0.00   0.00   0.00   0.18   0.00   0.09   7.00   8.45   3.00   7.09  12.00  13.45  10.00  11.09  22.00  17.09  18.00  22.00   9.00  11.27  37.00  43.64
197.55   0.00   0.00   0.00   0.09   0.00   0.00   1.00   0.18   0.00   0.09   7.00   8.82  11.00   7.45  18.00  13.55   8.00  11.18  18.00  16.27  21.00  21.82  16.00  11.55  45.00  44.27
197.65   0.00   0.00   0.00   0.09   0.00   0.00   0.00   0.18   0.00   0.09   7.00   8.82   8.00   7.45   7.00  13.73   2.00  11.36  10.00  16.27  19.00  21.18  11.00  10.91  51.00  44.18
197.75   0.00   0.00   1.00   0.09   0.00   0.00   0.00   0.09   0.00   0.09   8.00   8.73  11.00   7.09  15.00  13.64   9.00  11.36  16.00  15.27  24.00  20.55  14.00  11.27  42.00  41.82
197.85   0.00   0.00   0.00   0.09   0.00   0.00   0.00   0.09   0.00   0.18  13.00   8.36   5.00   6.64  20.00  13.91  14.00  10.82  13.00  15.55  22.00  20.00   9.00  11.27  54.00  43.18
197.95   0.00   0.00   0.00   0.09   0.00   0.00   0.00   0.18   0.00   0.09   8.00   8.18   4.00   6.64  10.00  14.00  13.00  10.55  14.00  15.36  13.00  19.55   6.00  11.36  34.00  43.36
198.05   0.00   0.00   0.00   0.18   0.00   0.00   0.00   0.18   0.00   0.09   9.00   8.45  11.00   6.64  13.00  13.45  11.00  11.27  12.00  15.27  25.00  20.00  17.00  11.82  44.00  43.82
198.15   0.00   0.00   0.00   0.18   0.00   0.00   0.00   0.09   0.00   0.09   8.00   8.45   6.00   6.64  16.00  12.91  14.00  11.64  17.00  14.73  21.00  19.27   5.00  11.18  40.00  42.82
198.25   0.00   0.00   0.00   0.18   0.00   0.00   0.00   0.09   0.00   0.09  10.00   8.91   5.00   6.82  11.00  12.91  13.00  12.45  12.00  15.73  20.00  19.18  11.00  11.36  31.00  42.00
198.35   0.00   0.00   0.00   0.09   0.00   0.09   0.00   0.09   1.00   0.09   4.00   8.91   4.00   6.09  18.00  12.64  13.00  12.82  17.00  14.91  17.00  18.91  14.00  10.64  52.00  42.18
198.45   0.00   0.00   0.00   0.09   0.00   0.09   1.00   0.09   0.00   0.09   9.00   8.18   5.00   6.27  14.00  12.27   9.00  12.73  18.00  14.82  15.00  18.73  13.00  10.55  47.00  41.45
198.55   0.00   0.00   1.00   0.09   0.00   0.09   0.00   0.09   0.00   0.09  10.00   7.82   3.00   6.09   6.00  12.27  18.00  12.45  21.00  14.64  23.00  19.64  14.00  10.91  42.00  42.45
198.65   0.00   0.00   0.00   0.18   0.00   0.09   0.00   0.09   0.00   0.09   7.00   7.64  11.00   5.64  12.00  12.18  12.00  12.45  12.00  15.18  13.00  19.18   9.00  10.00  34.00  41.82
198.75   0.00   0.00   0.00   0.36   0.00   0.09   0.00   0.18   0.00   0.09  12.00   7.45  10.00   5.82   7.00  12.00  11.00  12.27  21.00  15.18  18.00  18.91  13.00  10.00  42.00  41.55
198.85   0.00   0.00   0.00   0.36   1.00   0.09   0.00   0.18   0.00   0.09   8.00   7.18   3.00   6.27  12.00  11.55  13.00  11.82   7.00  15.27  21.00  18.18   6.00  10.27  44.00  42.45
198.95   0.00   0.00   0.00   0.36   0.00   0.09   0.00   0.18   0.00   0.00   5.00   7.27   7.00   6.36  16.00  11.18  13.00  11.64  12.00  15.00  20.00  17.73   8.00   9.91  46.00  41.36
199.05   0.00   0.00   0.00   0.36   0.00   0.09   0.00   0.09   0.00   0.00   4.00   7.27   2.00   6.55  10.00  10.91  10.00  12.00  12.00  14.82  23.00  17.45  10.00   9.55  45.00  41.09
199.15   0.00   0.00   1.00   0.27   0.00   0.09   0.00   0.09   0.00   0.00   7.00   6.64   6.00   6.73  12.00  11.00  11.00  11.45  18.00  14.27  20.00  17.55   7.00   9.45  37.00  40.91
199.25   0.00   0.00   2.00   0.27   0.00   0.09   1.00   0.09   0.00   0.00   6.00   6.45   8.00   6.55  14.00  10.64  12.00  10.91  17.00  14.55  18.00  17.73   5.00  10.00  37.00  40.64
199.35   0.00   0.00   0.00   0.27   0.00   0.09   0.00   0.09   0.00   0.00   7.00   5.73  10.00   5.82   6.00  10.73   8.00  10.64  13.00  13.91  12.00  17.36  14.00   9.45  41.00  38.91
199.45   0.00   0.00   0.00   0.27   0.00   0.00   0.00   0.09   0.00   0.00   5.00   5.91   5.00   6.09  14.00  10.18  11.00  10.09  14.00  14.64  12.00  16.91  10.00   9.73  40.00  39.18
199.55   0.00   0.00   0.00   0.27   0.00   0.00   0.00   0.09   0.00   0.00   9.00   6.00   7.00   6.55  11.00   9.91  13.00   9.27  16.00  14.18  12.00  16.36   9.00   9.82  44.00  38.91
199.65   0.00   0.00   0.00   0.27   0.00   0.00   0.00   0.09   0.00   0.00   3.00   6.36   5.00   7.00   7.00   9.55  12.00   9.18  15.00  14.27  24.00  15.91  13.00   9.73  40.00  38.18
199.75   0.00   0.00   0.00   0.27   0.00   0.00   0.00   0.09   0.00   0.00   5.00   6.09   9.00   6.82   8.00   9.45   6.00   8.82  15.00  13.91  15.00  16.00  15.00   9.36  31.00  37.18
199.85   0.00   0.00   0.00   0.09   0.00   0.00   0.00   0.00   0.00   0.00   4.00   6.73   2.00   6.45   8.00   9.09   8.00   8.55  14.00  13.73  14.00  15.27   7.00   9.82  23.00  36.82
199.95   0.00   0.00   0.00   0.09   0.00   0.00   0.00   0.00   0.00   0.00  10.00   6.55   6.00   6.18   6.00   9.36   7.00   8.64  15.00  13.36  16.00  15.36   9.00   9.27  47.00  36.55
200.05   0.00   0.00   0.00   0.09   0.00   0.00   0.00   0.00   0.00   0.00   6.00   7.00  12.00   5.82  13.00   9.36   4.00   8.18   7.00  13.45  14.00  15.64   9.00   9.18  43.00  35.64
200.15   0.00   0.00   0.00   0.09   0.00   0.00   0.00   0.00   0.00   0.00   8.00   7.18   7.00   5.64   6.00   9.00   9.00   7.64  13.00  13.73  18.00  15.73   9.00   9.36  37.00  36.18
200.25   0.00   0.00   1.00   0.09   0.00   0.00   0.00   0.00   0.00   0.00   4.00   7.36   4.00   5.82  11.00   9.27   7.00   8.00  14.00  13.18  21.00  15.00   3.00   8.91  26.00  36.09
200.35   0.00   0.00   0.00   0.09   0.00   0.00   0.00   0.00   0.00   0.00  13.00   7.64   4.00   5.55  10.00   9.27   9.00   7.82  15.00  13.91  10.00  15.09  10.00   8.55  33.00  36.82
200.45   0.00   0.00   0.00   0.09   0.00   0.00   0.00   0.00   0.00   0.00   5.00   7.82   7.00   6.09   9.00   9.73   9.00   8.18   9.00  14.09  13.00  15.82   8.00   8.55  38.00  37.91
200.55   0.00   0.00   0.00   0.09   0.00   0.00   0.00   0.00   0.00   0.00  10.00   7.27   1.00   5.64  14.00   9.55   6.00   8.82  15.00  14.18  15.00  17.09   9.00   8.36  30.00  36.91
200.65   0.00   0.00   0.00   0.09   0.00   0.00   0.00   0.00   0.00   0.00  11.00   7.55   5.00   5.18   7.00   9.09   7.00   9.27  19.00  14.91  13.00  17.45  11.00   8.55  50.00  37.55
200.75   0.00   0.00   0.00   0.09   0.00   0.00   0.00   0.00   0.00   0.00   5.00   7.82   7.00   5.27  10.00   9.36  16.00   9.55   9.00  14.64  16.00  17.18   8.00   8.55  39.00  38.55
200.85   0.00   0.00   0.00   0.00   0.00   0.00   0.00   0.00   0.00   0.00   8.00   8.18   6.00   5.64   8.00   9.18   4.00   9.64  23.00  14.73  16.00  17.45  11.00   9.27  39.00  38.64
200.95   0.00   0.00   0.00   0.00   0.00   0.00   0.00   0.00   0.00   0.00   6.00   7.45   8.00   5.91  13.00   9.45  12.00   9.55  16.00  14.73  22.00  17.91   7.00   9.00  35.00  38.73
201.05   0.00   0.00   0.00   0.00   0.00   0.00   0.00   0.00   0.00   0.00   4.00   7.91   1.00   6.09   4.00   9.18  14.00   9.27  16.00  15.18  30.00  18.45   7.00   9.27  36.00  38.82
201.15   0.00   0.00   0.00   0.00   0.00   0.00   0.00   0.00   0.00   0.00   9.00   7.55   7.00   6.36   8.00   9.00   9.00   9.82  15.00  14.91  18.00  19.09  11.00   8.82  50.00  39.09
201.25   0.00   0.00   0.00   0.00   0.00   0.00   0.00   0.00   0.00   0.00  11.00   7.36   8.00   6.73   9.00   9.18  12.00   9.91  10.00  14.91  15.00  19.36   9.00   8.55  48.00  38.73
201.35   0.00   0.00   0.00   0.00   0.00   0.00   0.00   0.00   0.00   0.00   8.00   7.64   8.00   6.55   9.00   9.55   8.00   9.18  15.00  15.91  24.00  19.00  11.00   8.36  27.00  38.64
201.45   0.00   0.00   0.00   0.00   0.00   0.00   0.00   0.00   0.00   0.00   5.00   7.91   7.00   6.55  13.00  10.18   8.00   9.82  15.00  14.73  15.00  19.27   7.00   7.64  34.00  37.55
201.55   0.00   0.00   0.00   0.00   0.00   0.00   0.00   0.00   0.00   0.00  10.00   7.82   9.00   6.55   6.00   9.64   6.00   9.36  14.00  14.36  19.00  18.73  11.00   8.09  39.00  38.45
201.65   0.00   0.00   0.00   0.00   0.00   0.00   0.00   0.00   0.00   0.00   6.00   8.09   4.00   6.91  12.00  10.27  12.00   8.91  12.00  14.18  22.00  17.64   4.00   8.09  33.00  38.55
201.75   0.00   0.00   0.00   0.00   0.00   0.00   0.00   0.00   0.00   0.00   9.00   7.64   9.00   6.73   9.00  10.18   8.00   8.73  19.00  13.91  16.00  17.73   8.00   8.09  46.00  36.73
201.85   0.00   0.00   0.00   0.00   0.00   0.00   0.00   0.00   0.00   0.00   8.00   7.27   5.00   6.45  14.00  10.55   8.00   8.09  20.00  14.00  12.00  17.73   6.00   7.73  38.00  34.73
201.95   0.00   0.00   0.00   0.00   0.00   0.00   0.00   0.00   0.00   0.00  11.00   7.27   6.00   6.27  15.00  10.73  11.00   8.09  10.00  13.82  19.00  17.55   3.00   7.18  27.00  34.73
202.05   0.00   0.00   0.00   0.00   0.00   0.00   0.00   0.00   0.00   0.00   5.00   7.45   8.00   6.18   7.00  10.45   7.00   7.91  12.00  13.45  16.00  18.09  12.00   7.09  45.00  34.91
202.15   0.00   0.00   0.00   0.00   0.00   0.00   0.00   0.00   0.00   0.00   7.00   6.91   5.00   6.18  11.00  10.73   9.00   8.18  14.00  13.55  18.00  17.27   7.00   6.73  37.00  35.00
202.25   0.00   0.00   0.00   0.00   0.00   0.00   0.00   0.00   0.00   0.00   4.00   6.82   5.00   6.18   7.00  10.27   7.00   7.82  12.00  13.36  19.00  16.09  11.00   7.27  30.00  35.45
202.35   0.00   0.00   0.00   0.00   0.00   0.00   0.00   0.00   0.00   0.00   7.00   7.09   5.00   5.55  13.00  10.45   5.00   7.82  11.00  12.82  15.00  16.00   5.00   7.36  26.00  33.91
202.45   0.00   0.00   0.00   0.00   0.00   0.00   0.00   0.00   0.00   0.00   8.00   7.09   6.00   5.55  11.00  10.00   8.00   7.36  13.00  12.18  22.00  16.18   5.00   6.91  27.00  33.00
202.55   0.00   0.00   0.00   0.00   0.00   0.00   0.00   0.00   0.00   0.00   7.00   7.18   6.00   5.64  10.00   9.64   6.00   7.45  11.00  12.64  21.00  15.82   6.00   7.27  36.00  33.09
202.65   0.00   0.00   0.00   0.00   0.00   0.00   0.00   0.00   0.00   0.00   4.00   7.45   9.00   5.45   9.00   9.91   9.00   7.64  15.00  12.73  10.00  16.18   7.00   7.45  40.00  32.09
202.75   0.00   0.00   0.00   0.00   0.00   0.00   0.00   0.00   0.00   0.00   5.00   7.73   4.00   5.55   7.00   9.91   8.00   7.45  10.00  12.09   9.00  15.82  10.00   7.18  38.00  31.82
202.85   0.00   0.00   0.00   0.00   0.00   0.00   0.00   0.00   0.00   0.00  12.00   8.18   2.00   5.64  11.00  10.27   8.00   7.82  13.00  12.00  15.00  15.55   9.00   7.55  29.00  32.18
202.95   0.00   0.00   0.00   0.00   0.00   0.00   0.00   0.00   0.00   0.00   8.00   8.00   5.00   6.09   9.00   9.55   3.00   8.82  13.00  12.27  14.00  15.73   1.00   8.27  28.00  33.18
203.05   0.00   0.00   0.00   0.00   0.00   0.00   0.00   0.00   0.00   0.00  12.00   7.64   7.00   6.27  11.00   9.36  12.00   9.00  15.00  12.00  15.00  15.45   7.00   8.36  28.00  32.45
203.15   0.00   0.00   0.00   0.00   0.00   0.00   0.00   0.00   0.00   0.00   8.00   7.55   6.00   6.27  10.00   9.55   9.00   9.82  13.00  12.27  20.00  14.73  14.00   8.36  34.00  32.18
203.25   0.00   0.00   0.00   0.00   0.00   0.00   0.00   0.00   0.00   0.00  10.00   7.73   6.00   6.09  11.00   9.55   7.00   9.91   7.00  12.00  14.00  15.09   4.00   7.82  34.00  31.82
203.35   0.00   0.00   0.00   0.00   0.00   0.00   0.00   0.00   0.00   0.00   9.00   7.73   6.00   6.18  11.00   9.73  11.00   9.73  11.00  12.73  16.00  16.18  15.00   8.00  34.00  32.45
203.45   0.00   0.00   0.00   0.00   0.00   0.00   0.00   0.00   0.00   0.00   5.00   7.00  10.00   7.00   5.00   9.73  16.00   9.82  14.00  12.73  17.00  16.64  13.00   7.45  37.00  33.55
203.55   0.00   0.00   0.00   0.00   0.00   0.00   0.00   0.00   0.00   0.00   4.00   7.18   8.00   7.00   9.00   9.91  10.00  10.27  10.00  12.45  19.00  17.27   6.00   7.91  19.00  33.45
203.65   0.00   0.00   0.00   0.00   0.00   0.00   0.00   0.00   0.00   0.00   6.00   6.55   6.00   6.64  12.00   9.91  15.00  10.27  14.00  12.27  13.00  18.00   6.00   7.82  33.00  34.00
203.75   0.00   0.00   0.00   0.00   0.00   0.00   0.00   0.00   0.00   0.00   6.00   6.73   7.00   6.36   9.00   9.73  10.00  10.36  12.00  11.73  14.00  17.27   1.00   7.09  36.00  34.18
203.85   0.00   0.00   0.00   0.00   0.00   0.00   0.00   0.00   0.00   0.00   5.00   6.27   5.00   6.45   9.00   9.55   6.00  10.09  18.00  12.27  21.00  17.64  12.00   7.45  45.00  33.64
203.95   0.00   0.00   0.00   0.00   0.00   0.00   0.00   0.00   0.00   0.00   4.00   6.00  11.00   6.55  11.00   9.00   9.00   9.55  13.00  12.64  20.00  18.55   3.00   6.82  41.00  33.64
204.05   0.00   0.00   0.00   0.00   0.00   0.00   0.00   0.00   0.00   0.00  10.00   6.00   5.00   6.18  11.00   9.27   8.00   8.64  10.00  12.36  21.00  18.82   6.00   6.64  27.00  32.09
204.15   0.00   0.00   0.00   0.00   0.00   0.00   0.00   0.00   0.00   0.00   5.00   6.36   3.00   6.00  11.00   9.64  12.00   8.55  13.00  12.27  23.00  18.73   6.00   6.64  34.00  33.64
204.25   0.00   0.00   0.00   0.00   0.00   0.00   0.00   0.00   0.00   0.00  10.00   6.45   3.00   6.00   8.00   9.45  10.00   8.27   7.00  11.82  12.00  18.82   6.00   6.82  36.00  33.27
204.35   0.00   0.00   0.00   0.00   0.00   0.00   0.00   0.00   0.00   0.00   5.00   6.55   7.00   5.73   9.00   9.73   4.00   8.09  13.00  12.45  18.00  18.55   8.00   7.18  28.00  32.55
204.45   0.00   0.00   0.00   0.00   0.00   0.00   0.00   0.00   0.00   0.00   6.00   7.27   7.00   5.73   5.00   9.73   5.00   8.00  15.00  11.73  26.00  17.45   8.00   6.91  34.00  30.91
204.55   0.00   0.00   0.00   0.00   0.00   0.00   0.00   0.00   0.00   0.00   5.00   8.00   6.00   5.55   8.00   9.73   6.00   8.27  11.00  11.91  20.00  16.91  11.00   7.09  20.00  30.45
204.65   0.00   0.00   0.00   0.00   0.00   0.00   0.00   0.00   0.00   0.00   8.00   8.18   6.00   5.55  13.00   9.09   9.00   8.55   9.00  12.09  18.00  16.27   6.00   7.27  36.00  30.45
204.75   0.00   0.00   0.00   0.00   0.00   0.00   0.00   0.00   0.00   0.00   7.00   8.09   6.00   5.55  10.00   9.00  12.00   8.45   9.00  11.64  14.00  15.91   8.00   7.73  29.00  29.64
204.85   0.00   0.00   0.00   0.00   0.00   0.00   0.00   0.00   0.00   0.00   7.00   7.82   4.00   5.91  12.00   9.45   8.00   8.45  19.00  11.73  11.00  16.27   5.00   7.64  28.00  30.64
204.95   0.00   0.00   0.00   0.00   0.00   0.00   0.00   0.00   0.00   0.00  13.00   8.09   5.00   5.91   9.00   9.09   5.00   8.91  10.00  11.55   9.00  15.55   9.00   7.73  27.00  30.73
205.05   0.00   0.00   0.00   0.00   0.00   0.00   0.00   0.00   0.00   0.00  12.00   8.00   9.00   5.91  11.00   9.55  12.00   9.45  15.00  10.82  14.00  14.36   5.00   7.55  36.00  30.36
205.15   0.00   0.00   0.00   0.00   0.00   0.00   0.00   0.00   0.00   0.00  12.00   8.00   5.00   6.00   4.00   9.73  11.00   9.27  12.00  10.82  14.00  13.91   8.00   6.82  27.00  31.00
205.25   0.00   0.00   0.00   0.00   0.00   0.00   0.00   0.00   0.00   0.00   4.00   7.55   3.00   6.18  10.00   9.27  11.00   8.73   8.00  10.55  19.00  13.18  11.00   7.18  25.00  30.09
205.35   0.00   0.00   0.00   0.00   0.00   0.00   0.00   0.00   0.00   0.00   7.00   7.09   7.00   6.55  13.00   8.91  10.00   8.36   8.00  11.00  16.00  12.82   5.00   7.73  47.00  30.09
205.45   0.00   0.00   0.00   0.00   0.00   0.00   0.00   0.00   0.00   0.00   8.00   7.45   7.00   6.45   5.00   8.09   9.00   8.18  11.00  10.45  10.00  12.73   9.00   7.73  29.00  29.73
205.55   0.00   0.00   0.00   0.00   0.00   0.00   0.00   0.00   0.00   0.00   5.00   7.18   7.00   6.73  10.00   8.45  11.00   8.18   7.00  10.45  13.00  13.27   6.00   7.18  30.00  29.64
205.65   0.00   0.00   0.00   0.00   0.00   0.00   0.00   0.00   0.00   0.00   5.00   6.45   7.00   6.27  10.00   8.55   4.00   7.45  11.00  10.45  15.00  13.18   3.00   7.36  27.00  28.55
205.75   0.00   0.00   0.00   0.00   0.00   0.00   0.00   0.00   0.00   0.00   3.00   6.64   8.00   6.91   8.00   9.00   3.00   6.64   6.00  10.00  10.00  13.09  10.00   7.45  26.00  28.64
205.85   0.00   0.00   0.00   0.00   0.00   0.00   0.00   0.00   0.00   0.00   2.00   7.00  10.00   7.27   6.00   8.73   8.00   6.55  14.00  10.00  10.00  12.36  14.00   6.64  29.00  29.36
205.95   0.00   0.00   0.00   0.00   0.00   0.00   0.00   0.00   0.00   0.00  11.00   6.91   3.00   7.36   3.00   8.45   6.00   6.55  13.00  10.36  10.00  11.64   5.00   6.64  24.00  27.36
206.05   0.00   0.00   0.00   0.00   0.00   0.00   0.00   0.00   0.00   0.00  10.00   6.55   8.00   7.36  13.00   9.09   5.00   6.55  10.00  10.36  15.00  12.09   3.00   5.91  26.00  27.73
206.15   0.00   0.00   0.00   0.00   0.00   0.00   0.00   0.00   0.00   0.00   4.00   6.45   4.00   7.09  12.00   9.18   4.00   6.18  15.00  10.82  13.00  12.00   7.00   5.73  24.00  27.73
206.25   0.00   0.00   0.00   0.00   0.00   0.00   0.00   0.00   0.00   0.00  14.00   6.36  12.00   6.73   9.00   9.09   2.00   6.18   7.00  11.00  13.00  11.82   9.00   6.09  28.00  28.27
206.35   0.00   0.00   0.00   0.00   0.00   0.00   0.00   0.00   0.00   0.00   8.00   6.55   7.00   6.36   7.00   9.27  10.00   6.09   8.00  11.45  11.00  12.09   2.00   5.73  33.00  28.45
206.45   0.00   0.00   0.00   0.00   0.00   0.00   0.00   0.00   0.00   0.00   6.00   6.91   8.00   5.82  10.00   9.73  10.00   5.91  12.00  11.00   8.00  12.27   5.00   5.00  25.00  28.55
206.55   0.00   0.00   0.00   0.00   0.00   0.00   0.00   0.00   0.00   0.00   4.00   6.55   7.00   6.36  12.00  10.18   9.00   5.91  11.00  10.82  15.00  12.55   1.00   5.36  33.00  29.73
206.65   0.00   0.00   0.00   0.00   0.00   0.00   0.00   0.00   0.00   0.00   4.00   6.18   4.00   6.09  11.00   9.91   7.00   6.18  12.00  11.18  12.00  11.91   4.00   6.00  30.00  29.45
206.75   0.00   0.00   0.00   0.00   0.00   0.00   0.00   0.00   0.00   0.00   4.00   6.55   3.00   6.27   9.00   9.64   4.00   6.55  13.00  10.64  13.00  12.64   7.00   6.00  33.00  30.36
206.85   0.00   0.00   0.00   0.00   0.00   0.00   0.00   0.00   0.00   0.00   5.00   5.82   4.00   5.64  10.00   9.55   2.00   6.73  11.00  10.64  13.00  12.55   6.00   5.45  28.00  30.45
206.95   0.00   0.00   0.00   0.00   0.00   0.00   0.00   0.00   0.00   0.00   6.00   5.55   4.00   5.18  11.00   9.73   6.00   6.27   9.00  10.82  12.00  12.91   6.00   5.36  30.00  29.64
207.05   0.00   0.00   0.00   0.00   0.00   0.00   0.00   0.00   0.00   0.00   7.00   5.82   9.00   5.09   8.00   9.55   6.00   6.36  11.00  10.82  13.00  14.00   9.00   5.27  37.00  28.91
207.15   0.00   0.00   0.00   0.00   0.00   0.00   0.00   0.00   0.00   0.00   6.00   5.82   5.00   5.27  10.00   9.18   8.00   5.82  14.00  10.45   8.00  14.27  10.00   5.91  23.00  27.27
207.25   0.00   0.00   0.00   0.00   0.00   0.00   0.00   0.00   0.00   0.00   8.00   6.18   6.00   5.09   9.00   8.91   8.00   6.27   9.00  10.36  21.00  14.45   7.00   6.45  34.00  26.09
207.35   0.00   0.00   0.00   0.00   0.00   0.00   0.00   0.00   0.00   0.00   6.00   6.18   5.00   5.45   8.00   8.73   4.00   6.18   7.00  10.09  12.00  14.27   3.00   6.73  29.00  25.64
207.45   0.00   0.00   0.00   0.00   0.00   0.00   0.00   0.00   0.00   0.00   5.00   6.18   2.00   5.82   9.00   8.27   5.00   6.64  10.00  10.00  15.00  14.09   1.00   7.00  24.00  25.73
207.55   0.00   0.00   0.00   0.00   0.00   0.00   0.00   0.00   0.00   0.00   9.00   5.82   7.00   6.55   8.00   7.55  11.00   6.64  12.00  10.64  20.00  14.64   4.00   7.55  17.00  24.73
207.65   0.00   0.00   0.00   0.00   0.00   0.00   0.00   0.00   0.00   0.00   4.00   5.73   9.00   6.09   8.00   7.73   3.00   6.55   7.00  10.18  18.00  14.73   8.00   7.36  15.00  23.27
207.75   0.00   0.00   0.00   0.00   0.00   0.00   0.00   0.00   0.00   0.00   8.00   5.55   2.00   6.00   8.00   7.73  12.00   6.27  11.00  10.09  14.00  15.27  10.00   7.00  17.00  23.36
207.85   0.00   0.00   0.00   0.00   0.00   0.00   0.00   0.00   0.00   0.00   4.00   5.45   7.00   5.73   7.00   7.00   3.00   6.00  10.00   9.82  11.00  14.45  10.00   6.82  28.00  22.73
207.95   0.00   0.00   0.00   0.00   0.00   0.00   0.00   0.00   0.00   0.00   5.00   5.09   8.00   6.27   5.00   7.00   7.00   6.82  10.00   9.91  11.00  14.27   9.00   7.00  29.00  21.45
208.05   0.00   0.00   0.00   0.00   0.00   0.00   0.00   0.00   0.00   0.00   2.00   5.36  12.00   6.73   3.00   7.18   6.00   6.91  16.00  10.09  18.00  14.09  12.00   7.55  19.00  21.64
208.15   0.00   0.00   0.00   0.00   0.00   0.00   0.00   0.00   0.00   0.00   6.00   5.27   4.00   6.36  10.00   7.00   5.00   6.91   6.00  10.00  14.00  13.09   7.00   7.64  21.00  22.18
208.25   0.00   0.00   0.00   0.00   0.00   0.00   0.00   0.00   0.00   0.00   4.00   5.27   4.00   6.36  10.00   7.09   5.00   7.00  13.00  10.27  14.00  12.82   6.00   7.91  24.00  23.18
208.35   0.00   0.00   0.00   0.00   0.00   0.00   0.00   0.00   0.00   0.00   7.00   5.45   3.00   6.82   1.00   7.18   5.00   6.36   6.00  10.27  12.00  12.64   5.00   7.73  27.00  23.73
208.45   0.00   0.00   0.00   0.00   0.00   0.00   0.00   0.00   0.00   0.00   2.00   5.55  11.00   6.91   8.00   7.00  13.00   6.55   8.00  10.27  10.00  12.73   5.00   7.27  15.00  23.64
208.55   0.00   0.00   0.00   0.00   0.00   0.00   0.00   0.00   0.00   0.00   8.00   6.55   7.00   6.82  11.00   7.36   6.00   6.09  12.00  10.18  13.00  13.27   7.00   7.36  26.00  23.55
208.65   0.00   0.00   0.00   0.00   0.00   0.00   0.00   0.00   0.00   0.00   8.00   7.09   3.00   6.09   6.00   8.00  11.00   5.91  11.00   9.82   9.00  13.00   5.00   6.64  23.00  23.91
208.75   0.00   0.00   0.00   0.00   0.00   0.00   0.00   0.00   0.00   0.00   4.00   7.45   9.00   6.36   9.00   8.36   4.00   5.91  10.00   9.82  15.00  12.64  11.00   6.64  26.00  24.18
208.85   0.00   0.00   0.00   0.00   0.00   0.00   0.00   0.00   0.00   0.00  10.00   7.45   7.00   6.45   9.00   8.55   5.00   5.91  11.00   9.27  12.00  12.82   8.00   6.64  23.00  24.00
208.95   0.00   0.00   0.00   0.00   0.00   0.00   0.00   0.00   0.00   0.00   5.00   7.27   8.00   6.64   5.00   9.45   5.00   5.82  10.00   9.73  12.00  12.91   5.00   6.73  27.00  23.91
209.05   0.00   0.00   0.00   0.00   0.00   0.00   0.00   0.00   0.00   0.00  16.00   7.36   7.00   6.36   9.00   9.00   2.00   5.27   9.00  10.27  17.00  12.91  10.00   6.64  28.00  24.82
209.15   0.00   0.00   0.00   0.00   0.00   0.00   0.00   0.00   0.00   0.00   8.00   7.45   4.00   6.45  10.00   8.55   4.00   5.36  12.00  10.27  15.00  13.18   4.00   6.73  23.00  24.45
209.25   0.00   0.00   0.00   0.00   0.00   0.00   0.00   0.00   0.00   0.00  10.00   7.45   7.00   6.55  14.00   8.73   5.00   4.82   6.00  10.45  10.00  13.27   7.00   7.45  24.00  24.55
209.35   0.00   0.00   0.00   0.00   0.00   0.00   0.00   0.00   0.00   0.00   4.00   7.73   5.00   6.73  12.00   8.64   5.00   5.09   7.00  10.09  16.00  13.00   6.00   7.00  22.00  24.73
209.45   0.00   0.00   0.00   0.00   0.00   0.00   0.00   0.00   0.00   0.00   5.00   7.55   5.00   6.27  11.00   8.64   4.00   5.09  11.00   9.91  13.00  12.55   6.00   6.91  26.00  25.00
209.55   0.00   0.00   0.00   0.00   0.00   0.00   0.00   0.00   0.00   0.00   3.00   7.45   8.00   6.09   3.00   8.55   7.00   5.55  14.00  10.00  10.00  13.00   4.00   6.91  25.00  24.73
209.65   0.00   0.00   0.00   0.00   0.00   0.00   0.00   0.00   0.00   0.00   9.00   6.64   8.00   6.27   6.00   8.36   7.00   6.73  12.00  10.18  16.00  13.09   8.00   6.45  22.00  23.91
209.75   0.00   0.00   0.00   0.00   0.00   0.00   0.00   0.00   0.00   0.00   8.00   6.55   4.00   6.55   8.00   7.73   5.00   6.82  13.00   9.91  10.00  13.18  13.00   7.00  24.00  23.73
209.85   0.00   0.00   0.00   0.00   0.00   0.00   0.00   0.00   0.00   0.00   7.00   6.55  11.00   6.55   8.00   7.36   7.00   7.27   6.00   9.73  12.00  13.09   6.00   6.64  28.00  23.55
209.95   0.00   0.00   0.00   0.00   0.00   0.00   0.00   0.00   0.00   0.00   8.00   6.82   2.00   6.82   9.00   7.00   5.00   7.09   9.00   9.91   7.00  12.82   7.00   6.27  26.00  23.64
210.05   0.00   0.00   0.00   0.00   0.00   0.00   0.00   0.00   0.00   0.00   4.00   7.09   6.00   6.55   4.00   6.82  10.00   7.45  11.00  10.00  17.00  12.82   5.00   6.55  24.00  23.55
210.15   0.00   0.00   0.00   0.00   0.00   0.00   0.00   0.00   0.00   0.00   7.00   7.73   9.00   6.09   7.00   7.09  15.00   7.36  11.00   9.45  18.00  12.73   5.00   6.36  19.00  23.91
210.25   0.00   0.00   0.00   0.00   0.00   0.00   0.00   0.00   0.00   0.00   7.00   7.36   7.00   5.55   3.00   7.45   5.00   7.73   9.00   9.36  16.00  12.73  10.00   5.82  21.00  24.36
210.35   0.00   0.00   0.00   0.00   0.00   0.00   0.00   0.00   0.00   0.00  10.00   7.55   7.00   5.45  10.00   7.64  10.00   7.91   4.00   8.82   9.00  12.91   3.00   5.36  22.00  24.45
210.45   0.00   0.00   0.00   0.00   0.00   0.00   0.00   0.00   0.00   0.00   7.00   7.91   8.00   5.00   8.00   7.64   3.00   7.73   9.00   9.73  13.00  12.64   2.00   5.27  23.00  23.55
210.55   0.00   0.00   0.00   0.00   0.00   0.00   0.00   0.00   0.00   0.00   8.00   7.55   2.00   5.45   9.00   7.64   8.00   8.00  12.00  10.36  13.00  13.55   9.00   5.00  25.00  23.55
210.65   0.00   0.00   0.00   0.00   0.00   0.00   0.00   0.00   0.00   0.00  10.00   7.82   3.00   5.45   6.00   7.73   6.00   7.73   8.00  10.64   9.00  12.64   2.00   5.00  29.00  23.45
210.75   0.00   0.00   0.00   0.00   0.00   0.00   0.00   0.00   0.00   0.00   5.00   7.73   2.00   5.27  10.00   8.45  11.00   6.64  11.00  10.64  16.00  12.73   2.00   5.36  27.00  24.00
210.85   0.00   0.00   0.00   0.00   0.00   0.00   0.00   0.00   0.00   0.00  10.00   7.82   3.00   5.45  10.00   8.64   7.00   6.64   7.00  10.36  12.00  12.09   8.00   4.82  25.00  24.55
210.95   0.00   0.00   0.00   0.00   0.00   0.00   0.00   0.00   0.00   0.00  11.00   7.36   6.00   5.45   8.00   8.64   5.00   6.27  16.00  10.64   9.00  12.27   5.00   5.09  18.00  24.45
211.05   0.00   0.00   0.00   0.00   0.00   0.00   0.00   0.00   0.00   0.00   4.00   7.45   7.00   5.36   9.00   8.45   8.00   6.82  16.00  10.64  17.00  12.64   4.00   5.91  26.00  24.55
211.15   0.00   0.00   0.00   0.00   0.00   0.00   0.00   0.00   0.00   0.00   7.00   7.45   6.00   5.82   5.00   8.09   7.00   6.64  14.00  10.18   7.00  12.55   5.00   5.55  23.00  25.00
[truncated: 130,033 more chars]
